# Supplementary material for: Discovery and validation of Ferroptosis-related molecular patterns and immune characteristics in Alzheimer’s disease
Source: Front Aging Neurosci. 2022 Nov 23;14:1056312. doi: 10.3389/fnagi.2022.1056312 (PMC9727409; doi:10.3389/fnagi.2022.1056312)
Supplement: Supplementary file 3 [file Table_1.XLSX]

## Sheet: GO
id	num	pvalue	per	ratio	class	ID	Descrption	Pvalue	Qvalue	Up	Down	fg_num	bg_num
GO:0004871 signal transducer activity	326	8.17418e-14	13.421	0.193	Molecular Function	GO:0004871	signal transducer activity	8.17418e-14	1.7223e-10	0	0	326	1688
GO:0038023 signaling receptor activity	292	8.38295e-12	12.021	0.191	Molecular Function	GO:0038023	signaling receptor activity	8.38295e-12	8.83143e-09	0	0	292	1530
GO:0004872 receptor activity	309	6.56698e-11	12.721	0.185	Molecular Function	GO:0004872	receptor activity	6.56698e-11	3.45916e-08	0	0	309	1667
GO:0060089 molecular transducer activity	309	6.56698e-11	12.721	0.185	Molecular Function	GO:0060089	molecular transducer activity	6.56698e-11	3.45916e-08	0	0	309	1667
GO:0032501 multicellular organismal process	1188	3.77732e-12	50.084	0.154	Biological Process	GO:0032501	multicellular organismal process	3.77732e-12	3.70895e-08	0	0	1188	7719
GO:0051716 cellular response to stimulus	1171	3.6513e-11	49.368	0.153	Biological Process	GO:0051716	cellular response to stimulus	3.6513e-11	1.7926e-07	0	0	1171	7649
GO:0007165 signal transduction	970	8.29932e-11	40.894	0.156	Biological Process	GO:0007165	signal transduction	8.29932e-11	2.71637e-07	0	0	970	6202
GO:0005886 plasma membrane	855	9.47016e-10	35.113	0.154	Cellular Component	GO:0005886	plasma membrane	9.47016e-10	1.09854e-06	0	0	855	5541
GO:0007154 cell communication	1041	5.11016e-10	43.887	0.154	Biological Process	GO:0007154	cell communication	5.11016e-10	1.25442e-06	0	0	1041	6763
GO:0004888 transmembrane signaling receptor activity	251	4.75382e-09	10.333	0.186	Molecular Function	GO:0004888	transmembrane signaling receptor activity	4.75382e-09	2.00326e-06	0	0	251	1353
GO:0071944 cell periphery	867	4.96608e-09	35.606	0.153	Cellular Component	GO:0071944	cell periphery	4.96608e-09	2.88033e-06	0	0	867	5672
GO:0023052 signaling	1027	1.66214e-09	43.297	0.153	Biological Process	GO:0023052	signaling	1.66214e-09	3.26412e-06	0	0	1027	6692
GO:0044700 single organism signaling	1025	2.04702e-09	43.212	0.153	Biological Process	GO:0044700	single organism signaling	2.04702e-09	3.34994e-06	0	0	1025	6683
GO:0099600 transmembrane receptor activity	255	1.63316e-08	10.498	0.183	Molecular Function	GO:0099600	transmembrane receptor activity	1.63316e-08	5.73511e-06	0	0	255	1397
GO:0050896 response to stimulus	1361	1.15888e-08	57.378	0.148	Biological Process	GO:0050896	response to stimulus	1.15888e-08	1.50095e-05	0	0	1361	9222
GO:0031325 positive regulation of cellular metabolic process	564	1.33818e-08	23.777	0.164	Biological Process	GO:0031325	positive regulation of cellular metabolic process	1.33818e-08	1.50095e-05	0	0	564	3449
GO:0009893 positive regulation of metabolic process	653	1.37576e-08	27.53	0.16	Biological Process	GO:0009893	positive regulation of metabolic process	1.37576e-08	1.50095e-05	0	0	653	4070
GO:0010604 positive regulation of macromolecule metabolic process	557	2.4202e-08	23.482	0.163	Biological Process	GO:0010604	positive regulation of macromolecule metabolic process	2.4202e-08	2.3764e-05	0	0	557	3414
GO:0010628 positive regulation of gene expression	379	3.48019e-08	15.978	0.172	Biological Process	GO:0010628	positive regulation of gene expression	3.48019e-08	2.98891e-05	0	0	379	2207
GO:0044707 single-multicellular organism process	1006	3.65281e-08	42.411	0.152	Biological Process	GO:0044707	single-multicellular organism process	3.65281e-08	2.98891e-05	0	0	1006	6625
GO:0003008 system process	370	4.5945e-08	15.599	0.172	Biological Process	GO:0003008	system process	4.5945e-08	3.46649e-05	0	0	370	2152
GO:0031328 positive regulation of cellular biosynthetic process	368	4.94255e-08	15.514	0.172	Biological Process	GO:0031328	positive regulation of cellular biosynthetic process	4.94255e-08	3.46649e-05	0	0	368	2140
GO:0051254 positive regulation of RNA metabolic process	322	5.88924e-08	13.575	0.175	Biological Process	GO:0051254	positive regulation of RNA metabolic process	5.88924e-08	3.78248e-05	0	0	322	1837
GO:0045893 positive regulation of transcription, DNA-templated	309	6.54874e-08	13.027	0.176	Biological Process	GO:0045893	positive regulation of transcription, DNA-templated	6.54874e-08	3.78248e-05	0	0	309	1753
GO:1903508 positive regulation of nucleic acid-templated transcription	309	6.54874e-08	13.027	0.176	Biological Process	GO:1903508	positive regulation of nucleic acid-templated transcription	6.54874e-08	3.78248e-05	0	0	309	1753
GO:1902680 positive regulation of RNA biosynthetic process	311	8.1267e-08	13.111	0.176	Biological Process	GO:1902680	positive regulation of RNA biosynthetic process	8.1267e-08	4.26388e-05	0	0	311	1770
GO:0009891 positive regulation of biosynthetic process	371	8.25071e-08	15.641	0.171	Biological Process	GO:0009891	positive regulation of biosynthetic process	8.25071e-08	4.26388e-05	0	0	371	2170
GO:0007186 G-protein coupled receptor signaling pathway	248	1.32739e-07	10.455	0.182	Biological Process	GO:0007186	G-protein coupled receptor signaling pathway	1.32739e-07	6.51684e-05	0	0	248	1366
GO:0010557 positive regulation of macromolecule biosynthetic process	344	2.19284e-07	14.503	0.171	Biological Process	GO:0010557	positive regulation of macromolecule biosynthetic process	2.19284e-07	0.000102531	0	0	344	2008
GO:0045935 positive regulation of nucleobase-containing compound metabolic process	352	2.47054e-07	14.84	0.171	Biological Process	GO:0045935	positive regulation of nucleobase-containing compound metabolic process	2.47054e-07	0.000110265	0	0	352	2064
GO:0019083 viral transcription	50	2.80905e-07	2.108	0.276	Biological Process	GO:0019083	viral transcription	2.80905e-07	0.000119922	0	0	50	181
GO:0042221 response to chemical	725	4.35078e-07	30.565	0.155	Biological Process	GO:0042221	response to chemical	4.35078e-07	0.000178001	0	0	725	4670
GO:0044763 single-organism cellular process	1938	4.79775e-07	81.703	0.14	Biological Process	GO:0044763	single-organism cellular process	4.79775e-07	0.000188436	0	0	1938	13800
GO:0031226 intrinsic component of plasma membrane	286	5.00141e-07	11.745	0.171	Cellular Component	GO:0031226	intrinsic component of plasma membrane	5.00141e-07	0.000193388	0	0	286	1670
GO:0045944 positive regulation of transcription from RNA polymerase II promoter	220	5.69289e-07	9.275	0.182	Biological Process	GO:0045944	positive regulation of transcription from RNA polymerase II promoter	5.69289e-07	0.000214994	0	0	220	1208
GO:0051173 positive regulation of nitrogen compound metabolic process	372	6.5565e-07	15.683	0.168	Biological Process	GO:0051173	positive regulation of nitrogen compound metabolic process	6.5565e-07	0.000238438	0	0	372	2219
GO:0003012 muscle system process	95	8.16244e-07	4.005	0.217	Biological Process	GO:0003012	muscle system process	8.16244e-07	0.000277676	0	0	95	437
GO:0098609 cell-cell adhesion	195	8.20104e-07	8.221	0.185	Biological Process	GO:0098609	cell-cell adhesion	8.20104e-07	0.000277676	0	0	195	1053
GO:0048522 positive regulation of cellular process	866	1.03024e-06	36.509	0.152	Biological Process	GO:0048522	positive regulation of cellular process	1.03024e-06	0.000337199	0	0	866	5709
GO:0032502 developmental process	984	1.08298e-06	41.484	0.15	Biological Process	GO:0032502	developmental process	1.08298e-06	0.000343024	0	0	984	6569
GO:0005887 integral component of plasma membrane	273	1.21794e-06	11.211	0.171	Cellular Component	GO:0005887	integral component of plasma membrane	1.21794e-06	0.000353204	0	0	273	1599
GO:0007600 sensory perception	179	1.23037e-06	7.546	0.187	Biological Process	GO:0007600	sensory perception	1.23037e-06	0.000371543	0	0	179	957
GO:0035556 intracellular signal transduction	445	1.26557e-06	18.761	0.163	Biological Process	GO:0035556	intracellular signal transduction	1.26557e-06	0.000371543	0	0	445	2733
GO:0044093 positive regulation of molecular function	301	1.28653e-06	12.69	0.172	Biological Process	GO:0044093	positive regulation of molecular function	1.28653e-06	0.000371543	0	0	301	1755
GO:0006613 cotranslational protein targeting to membrane	32	1.99588e-06	1.349	0.314	Biological Process	GO:0006613	cotranslational protein targeting to membrane	1.99588e-06	0.000559931	0	0	32	102
GO:0007275 multicellular organism development	835	2.13375e-06	35.202	0.152	Biological Process	GO:0007275	multicellular organism development	2.13375e-06	0.00058198	0	0	835	5508
GO:0044767 single-organism developmental process	969	2.20459e-06	40.852	0.149	Biological Process	GO:0044767	single-organism developmental process	2.20459e-06	0.000585051	0	0	969	6483
GO:1902531 regulation of intracellular signal transduction	324	2.76266e-06	13.659	0.168	Biological Process	GO:1902531	regulation of intracellular signal transduction	2.76266e-06	0.000713856	0	0	324	1925
GO:0023056 positive regulation of signaling	314	3.09693e-06	13.238	0.169	Biological Process	GO:0023056	positive regulation of signaling	3.09693e-06	0.000779713	0	0	314	1860
GO:0070887 cellular response to chemical stimulus	513	3.89592e-06	21.627	0.159	Biological Process	GO:0070887	cellular response to chemical stimulus	3.89592e-06	0.000928648	0	0	513	3234
GO:0022610 biological adhesion	279	3.90443e-06	11.762	0.171	Biological Process	GO:0022610	biological adhesion	3.90443e-06	0.000928648	0	0	279	1630
GO:0044699 single-organism process	2058	3.97222e-06	86.762	0.139	Biological Process	GO:0044699	single-organism process	3.97222e-06	0.000928648	0	0	2058	14826
GO:0009967 positive regulation of signal transduction	285	4.0824e-06	12.015	0.171	Biological Process	GO:0009967	positive regulation of signal transduction	4.0824e-06	0.000932212	0	0	285	1671
GO:0006614 SRP-dependent cotranslational protein targeting to membrane	30	4.50882e-06	1.265	0.312	Biological Process	GO:0006614	SRP-dependent cotranslational protein targeting to membrane	4.50882e-06	0.00100618	0	0	30	96
GO:0010033 response to organic substance	526	5.01956e-06	22.175	0.158	Biological Process	GO:0010033	response to organic substance	5.01956e-06	0.00109527	0	0	526	3332
GO:0007155 cell adhesion	277	5.36644e-06	11.678	0.171	Biological Process	GO:0007155	cell adhesion	5.36644e-06	0.0011455	0	0	277	1623
GO:0019080 viral gene expression	57	5.67409e-06	2.403	0.241	Biological Process	GO:0019080	viral gene expression	5.67409e-06	0.0011854	0	0	57	237
GO:0006936 muscle contraction	77	6.19164e-06	3.246	0.219	Biological Process	GO:0006936	muscle contraction	6.19164e-06	0.00126658	0	0	77	351
GO:0098742 cell-cell adhesion via plasma-membrane adhesion molecules	63	7.92685e-06	2.656	0.231	Biological Process	GO:0098742	cell-cell adhesion via plasma-membrane adhesion molecules	7.92685e-06	0.00158844	0	0	63	273
GO:0065007 biological regulation	1745	9.66854e-06	73.567	0.141	Biological Process	GO:0065007	biological regulation	9.66854e-06	0.00189871	0	0	1745	12377
GO:0022626 cytosolic ribosome	31	9.41212e-06	1.273	0.292	Cellular Component	GO:0022626	cytosolic ribosome	9.41212e-06	0.00218361	0	0	31	106
GO:0048513 animal organ development	567	1.20502e-05	23.904	0.156	Biological Process	GO:0048513	animal organ development	1.20502e-05	0.00231922	0	0	567	3646
GO:1902533 positive regulation of intracellular signal transduction	198	1.22822e-05	8.347	0.177	Biological Process	GO:1902533	positive regulation of intracellular signal transduction	1.22822e-05	0.00231922	0	0	198	1116
GO:0044459 plasma membrane part	443	1.20856e-05	18.193	0.156	Cellular Component	GO:0044459	plasma membrane part	1.20856e-05	0.00233654	0	0	443	2832
GO:0010647 positive regulation of cell communication	314	1.46882e-05	13.238	0.166	Biological Process	GO:0010647	positive regulation of cell communication	1.46882e-05	0.0027212	0	0	314	1894
GO:0018108 peptidyl-tyrosine phosphorylation	80	1.49991e-05	3.373	0.212	Biological Process	GO:0018108	peptidyl-tyrosine phosphorylation	1.49991e-05	0.00272734	0	0	80	377
GO:0000987 core promoter proximal region sequence-specific DNA binding	207	1.19655e-05	8.522	0.174	Molecular Function	GO:0000987	core promoter proximal region sequence-specific DNA binding	1.19655e-05	0.00281978	0	0	207	1190
GO:0001159 core promoter proximal region DNA binding	207	1.19655e-05	8.522	0.174	Molecular Function	GO:0001159	core promoter proximal region DNA binding	1.19655e-05	0.00281978	0	0	207	1190
GO:0001228 transcriptional activator activity, RNA polymerase II transcription regulatory region sequence-specific binding	91	1.20446e-05	3.746	0.204	Molecular Function	GO:0001228	transcriptional activator activity, RNA polymerase II transcription regulatory region sequence-specific binding	1.20446e-05	0.00281978	0	0	91	446
GO:0048518 positive regulation of biological process	971	1.61799e-05	40.936	0.148	Biological Process	GO:0048518	positive regulation of biological process	1.61799e-05	0.00288855	0	0	971	6568
GO:0022625 cytosolic large ribosomal subunit	20	1.96075e-05	0.821	0.351	Cellular Component	GO:0022625	cytosolic large ribosomal subunit	1.96075e-05	0.00324924	0	0	20	57
GO:0023051 regulation of signaling	560	1.87951e-05	23.609	0.155	Biological Process	GO:0023051	regulation of signaling	1.87951e-05	0.00329552	0	0	560	3610
GO:0018212 peptidyl-tyrosine modification	80	2.02112e-05	3.373	0.211	Biological Process	GO:0018212	peptidyl-tyrosine modification	2.02112e-05	0.00342253	0	0	80	380
GO:0050877 neurological system process	236	2.02166e-05	9.949	0.172	Biological Process	GO:0050877	neurological system process	2.02166e-05	0.00342253	0	0	236	1376
GO:0009966 regulation of signal transduction	499	2.07578e-05	21.037	0.157	Biological Process	GO:0009966	regulation of signal transduction	2.07578e-05	0.00345458	0	0	499	3183
GO:0044033 multi-organism metabolic process	61	2.18087e-05	2.572	0.226	Biological Process	GO:0044033	multi-organism metabolic process	2.18087e-05	0.00356899	0	0	61	270
GO:0044403 symbiosis, encompassing mutualism through parasitism	187	2.28618e-05	7.884	0.177	Biological Process	GO:0044403	symbiosis, encompassing mutualism through parasitism	2.28618e-05	0.00362064	0	0	187	1055
GO:0044419 interspecies interaction between organisms	187	2.28618e-05	7.884	0.177	Biological Process	GO:0044419	interspecies interaction between organisms	2.28618e-05	0.00362064	0	0	187	1055
GO:0051240 positive regulation of multicellular organismal process	290	2.36304e-05	12.226	0.166	Biological Process	GO:0051240	positive regulation of multicellular organismal process	2.36304e-05	0.00368297	0	0	290	1742
GO:0004930 G-protein coupled receptor activity	153	1.89954e-05	6.299	0.181	Molecular Function	GO:0004930	G-protein coupled receptor activity	1.89954e-05	0.00400233	0	0	153	843
GO:0010646 regulation of cell communication	564	3.01294e-05	23.777	0.154	Biological Process	GO:0010646	regulation of cell communication	3.01294e-05	0.00450357	0	0	564	3653
GO:0050794 regulation of cellular process	1589	3.0166e-05	66.99	0.142	Biological Process	GO:0050794	regulation of cellular process	3.0166e-05	0.00450357	0	0	1589	11218
GO:0007156 homophilic cell adhesion via plasma membrane adhesion molecules	42	3.02714e-05	1.771	0.251	Biological Process	GO:0007156	homophilic cell adhesion via plasma membrane adhesion molecules	3.02714e-05	0.00450357	0	0	42	167
GO:0050789 regulation of biological process	1671	3.10283e-05	70.447	0.141	Biological Process	GO:0050789	regulation of biological process	3.10283e-05	0.00454726	0	0	1671	11848
GO:1901214 regulation of neuron death	68	3.25669e-05	2.867	0.217	Biological Process	GO:1901214	regulation of neuron death	3.25669e-05	0.00470257	0	0	68	314
GO:0045047 protein targeting to ER	31	3.86049e-05	1.307	0.279	Biological Process	GO:0045047	protein targeting to ER	3.86049e-05	0.00549364	0	0	31	111
GO:0048856 anatomical structure development	876	3.93239e-05	36.931	0.148	Biological Process	GO:0048856	anatomical structure development	3.93239e-05	0.00551602	0	0	876	5907
GO:0030154 cell differentiation	653	4.0798e-05	27.53	0.152	Biological Process	GO:0030154	cell differentiation	4.0798e-05	0.00564219	0	0	653	4297
GO:0007606 sensory perception of chemical stimulus	98	4.17289e-05	4.132	0.197	Biological Process	GO:0007606	sensory perception of chemical stimulus	4.17289e-05	0.00569077	0	0	98	497
GO:0000978 RNA polymerase II core promoter proximal region sequence-specific DNA binding	202	3.044e-05	8.316	0.172	Molecular Function	GO:0000978	RNA polymerase II core promoter proximal region sequence-specific DNA binding	3.044e-05	0.00583064	0	0	202	1174
GO:0051704 multi-organism process	444	4.48974e-05	18.718	0.157	Biological Process	GO:0051704	multi-organism process	4.48974e-05	0.006039	0	0	444	2820
GO:0007608 sensory perception of smell	86	4.66789e-05	3.626	0.202	Biological Process	GO:0007608	sensory perception of smell	4.66789e-05	0.00619378	0	0	86	425
GO:0000785 chromatin	204	4.29864e-05	8.378	0.17	Cellular Component	GO:0000785	chromatin	4.29864e-05	0.00623303	0	0	204	1202
GO:0065009 regulation of molecular function	483	4.87904e-05	20.363	0.156	Biological Process	GO:0065009	regulation of molecular function	4.87904e-05	0.00633016	0	0	483	3096
GO:0048731 system development	741	4.8996e-05	31.239	0.15	Biological Process	GO:0048731	system development	4.8996e-05	0.00633016	0	0	741	4936
GO:0000184 nuclear-transcribed mRNA catabolic process, nonsense-mediated decay	33	5.33683e-05	1.391	0.268	Biological Process	GO:0000184	nuclear-transcribed mRNA catabolic process, nonsense-mediated decay	5.33683e-05	0.0068055	0	0	33	123
GO:0008134 transcription factor binding	115	4.00683e-05	4.734	0.189	Molecular Function	GO:0008134	transcription factor binding	4.00683e-05	0.00703533	0	0	115	610
GO:0005102 receptor binding	271	5.22991e-05	11.157	0.164	Molecular Function	GO:0005102	receptor binding	5.22991e-05	0.00753114	0	0	271	1653
GO:1990837 sequence-specific double-stranded DNA binding	257	5.94273e-05	10.58	0.165	Molecular Function	GO:1990837	sequence-specific double-stranded DNA binding	5.94273e-05	0.00753114	0	0	257	1560
GO:0000976 transcription regulatory region sequence-specific DNA binding	247	6.02836e-05	10.169	0.166	Molecular Function	GO:0000976	transcription regulatory region sequence-specific DNA binding	6.02836e-05	0.00753114	0	0	247	1492
GO:0000975 regulatory region DNA binding	248	6.07638e-05	10.21	0.165	Molecular Function	GO:0000975	regulatory region DNA binding	6.07638e-05	0.00753114	0	0	248	1499
GO:0044212 transcription regulatory region DNA binding	248	6.07638e-05	10.21	0.165	Molecular Function	GO:0044212	transcription regulatory region DNA binding	6.07638e-05	0.00753114	0	0	248	1499
GO:0001067 regulatory region nucleic acid binding	248	6.64571e-05	10.21	0.165	Molecular Function	GO:0001067	regulatory region nucleic acid binding	6.64571e-05	0.00777917	0	0	248	1501
GO:0004984 olfactory receptor activity	80	7.37713e-05	3.294	0.201	Molecular Function	GO:0004984	olfactory receptor activity	7.37713e-05	0.00818085	0	0	80	399
GO:0001817 regulation of cytokine production	138	7.38663e-05	5.818	0.182	Biological Process	GO:0001817	regulation of cytokine production	7.38663e-05	0.00929863	0	0	138	757
GO:0044764 multi-organism cellular process	180	7.6923e-05	7.589	0.175	Biological Process	GO:0044764	multi-organism cellular process	7.6923e-05	0.00956085	0	0	180	1031
GO:0072599 establishment of protein localization to endoplasmic reticulum	31	8.05246e-05	1.307	0.27	Biological Process	GO:0072599	establishment of protein localization to endoplasmic reticulum	8.05246e-05	0.00988339	0	0	31	115
GO:0000977 RNA polymerase II regulatory region sequence-specific DNA binding	231	9.94141e-05	9.51	0.166	Molecular Function	GO:0000977	RNA polymerase II regulatory region sequence-specific DNA binding	9.94141e-05	0.00997454	0	0	231	1394
GO:0001012 RNA polymerase II regulatory region DNA binding	231	9.94141e-05	9.51	0.166	Molecular Function	GO:0001012	RNA polymerase II regulatory region DNA binding	9.94141e-05	0.00997454	0	0	231	1394
GO:0071310 cellular response to organic substance	425	8.27396e-05	17.917	0.157	Biological Process	GO:0071310	cellular response to organic substance	8.27396e-05	0.0100299	0	0	425	2705
GO:0016032 viral process	174	8.78186e-05	7.336	0.175	Biological Process	GO:0016032	viral process	8.78186e-05	0.0105157	0	0	174	994
GO:0048869 cellular developmental process	698	9.45476e-05	29.427	0.15	Biological Process	GO:0048869	cellular developmental process	9.45476e-05	0.0111851	0	0	698	4650
GO:0001816 cytokine production	138	0.000100902	5.818	0.181	Biological Process	GO:0001816	cytokine production	0.000100902	0.0117947	0	0	138	762
GO:0090575 RNA polymerase II transcription factor complex	40	9.35738e-05	1.643	0.24	Cellular Component	GO:0090575	RNA polymerase II transcription factor complex	9.35738e-05	0.0120606	0	0	40	167
GO:0050911 detection of chemical stimulus involved in sensory perception of smell	80	0.000106544	3.373	0.201	Biological Process	GO:0050911	detection of chemical stimulus involved in sensory perception of smell	0.000106544	0.0123078	0	0	80	398
GO:0043565 sequence-specific DNA binding	269	0.000135832	11.075	0.162	Molecular Function	GO:0043565	sequence-specific DNA binding	0.000135832	0.013009	0	0	269	1662
GO:0009719 response to endogenous stimulus	295	0.000116752	12.437	0.163	Biological Process	GO:0009719	response to endogenous stimulus	0.000116752	0.0133301	0	0	295	1814
GO:0042826 histone deacetylase binding	30	0.000154284	1.235	0.261	Molecular Function	GO:0042826	histone deacetylase binding	0.000154284	0.0141338	0	0	30	115
GO:0005925 focal adhesion	82	0.000122237	3.368	0.195	Cellular Component	GO:0005925	focal adhesion	0.000122237	0.0141795	0	0	82	420
GO:0003682 chromatin binding	106	0.000169138	4.364	0.185	Molecular Function	GO:0003682	chromatin binding	0.000169138	0.0148489	0	0	106	573
GO:0070997 neuron death	72	0.000132479	3.035	0.205	Biological Process	GO:0070997	neuron death	0.000132479	0.0149518	0	0	72	352
GO:0000981 RNA polymerase II transcription factor activity, sequence-specific DNA binding	224	0.000191669	9.222	0.165	Molecular Function	GO:0000981	RNA polymerase II transcription factor activity, sequence-specific DNA binding	0.000191669	0.0151194	0	0	224	1361
GO:0001071 nucleic acid binding transcription factor activity	232	0.000193747	9.551	0.164	Molecular Function	GO:0001071	nucleic acid binding transcription factor activity	0.000193747	0.0151194	0	0	232	1416
GO:0003700 transcription factor activity, sequence-specific DNA binding	232	0.000193747	9.551	0.164	Molecular Function	GO:0003700	transcription factor activity, sequence-specific DNA binding	0.000193747	0.0151194	0	0	232	1416
GO:0005924 cell-substrate adherens junction	82	0.000143953	3.368	0.194	Cellular Component	GO:0005924	cell-substrate adherens junction	0.000143953	0.0151804	0	0	82	422
GO:0034190 apolipoprotein receptor binding	5	0.000213367	0.206	0.833	Molecular Function	GO:0034190	apolipoprotein receptor binding	0.000213367	0.0155023	0	0	5	6
GO:0070087 chromo shadow domain binding	5	0.000213367	0.206	0.833	Molecular Function	GO:0070087	chromo shadow domain binding	0.000213367	0.0155023	0	0	5	6
GO:0006357 regulation of transcription from RNA polymerase II promoter	418	0.000141175	17.622	0.156	Biological Process	GO:0006357	regulation of transcription from RNA polymerase II promoter	0.000141175	0.0157523	0	0	418	2672
GO:0019058 viral life cycle	106	0.000152344	4.469	0.188	Biological Process	GO:0019058	viral life cycle	0.000152344	0.0168074	0	0	106	564
GO:0044057 regulation of system process	103	0.000162583	4.342	0.189	Biological Process	GO:0044057	regulation of system process	0.000162583	0.0177378	0	0	103	546
GO:0051098 regulation of binding	71	0.000174339	2.993	0.203	Biological Process	GO:0051098	regulation of binding	0.000174339	0.0188114	0	0	71	349
GO:0030055 cell-substrate junction	82	0.000214541	3.368	0.192	Cellular Component	GO:0030055	cell-substrate junction	0.000214541	0.020739	0	0	82	427
GO:0006367 transcription initiation from RNA polymerase II promoter	50	0.00019851	2.108	0.221	Biological Process	GO:0006367	transcription initiation from RNA polymerase II promoter	0.00019851	0.0211867	0	0	50	226
GO:0007517 muscle organ development	75	0.000202468	3.162	0.2	Biological Process	GO:0007517	muscle organ development	0.000202468	0.0213767	0	0	75	375
GO:0048583 regulation of response to stimulus	672	0.000217156	28.331	0.15	Biological Process	GO:0048583	regulation of response to stimulus	0.000217156	0.0226836	0	0	672	4494
GO:0044427 chromosomal part	255	0.000259358	10.472	0.16	Cellular Component	GO:0044427	chromosomal part	0.000259358	0.0231427	0	0	255	1592
GO:0050906 detection of stimulus involved in sensory perception	97	0.000228583	4.089	0.189	Biological Process	GO:0050906	detection of stimulus involved in sensory perception	0.000228583	0.0235803	0	0	97	513
GO:0008283 cell proliferation	309	0.000230544	13.027	0.16	Biological Process	GO:0008283	cell proliferation	0.000230544	0.0235803	0	0	309	1928
GO:0070972 protein localization to endoplasmic reticulum	35	0.000236752	1.476	0.245	Biological Process	GO:0070972	protein localization to endoplasmic reticulum	0.000236752	0.0239657	0	0	35	143
GO:0003677 DNA binding	383	0.000344239	15.768	0.154	Molecular Function	GO:0003677	DNA binding	0.000344239	0.024177	0	0	383	2487
GO:0005667 transcription factor complex	71	0.00029346	2.916	0.196	Cellular Component	GO:0005667	transcription factor complex	0.00029346	0.0243152	0	0	71	362
GO:0003690 double-stranded DNA binding	264	0.000371829	10.869	0.16	Molecular Function	GO:0003690	double-stranded DNA binding	0.000371829	0.0251836	0	0	264	1653
GO:0004879 RNA polymerase II transcription factor activity, ligand-activated sequence-specific DNA binding	17	0.000394428	0.7	0.315	Molecular Function	GO:0004879	RNA polymerase II transcription factor activity, ligand-activated sequence-specific DNA binding	0.000394428	0.0251836	0	0	17	54
GO:0098531 transcription factor activity, direct ligand regulated sequence-specific DNA binding	17	0.000394428	0.7	0.315	Molecular Function	GO:0098531	transcription factor activity, direct ligand regulated sequence-specific DNA binding	0.000394428	0.0251836	0	0	17	54
GO:0007565 female pregnancy	44	0.000262371	1.855	0.227	Biological Process	GO:0007565	female pregnancy	0.000262371	0.0260841	0	0	44	194
GO:0051239 regulation of multicellular organismal process	483	0.000262993	20.363	0.153	Biological Process	GO:0051239	regulation of multicellular organismal process	0.000262993	0.0260841	0	0	483	3150
GO:0044421 extracellular region part	516	0.000372605	21.191	0.149	Cellular Component	GO:0044421	extracellular region part	0.000372605	0.0288148	0	0	516	3465
GO:0051094 positive regulation of developmental process	232	0.000318537	9.781	0.165	Biological Process	GO:0051094	positive regulation of developmental process	0.000318537	0.0311246	0	0	232	1409
GO:0034465 response to carbon monoxide	4	0.000320153	0.169	1	Biological Process	GO:0034465	response to carbon monoxide	0.000320153	0.0311246	0	0	4	4
GO:0009892 negative regulation of metabolic process	470	0.000323676	19.815	0.153	Biological Process	GO:0009892	negative regulation of metabolic process	0.000323676	0.0311586	0	0	470	3065
GO:0001909 leukocyte mediated cytotoxicity	29	0.000336607	1.223	0.257	Biological Process	GO:0001909	leukocyte mediated cytotoxicity	0.000336607	0.0320887	0	0	29	113
GO:0048519 negative regulation of biological process	807	0.00034464	34.022	0.147	Biological Process	GO:0048519	negative regulation of biological process	0.00034464	0.0322032	0	0	807	5491
GO:0042127 regulation of cell proliferation	266	0.000345497	11.214	0.162	Biological Process	GO:0042127	regulation of cell proliferation	0.000345497	0.0322032	0	0	266	1643
GO:0042692 muscle cell differentiation	78	0.000347646	3.288	0.195	Biological Process	GO:0042692	muscle cell differentiation	0.000347646	0.0322032	0	0	78	400
GO:0003013 circulatory system process	97	0.000373393	4.089	0.187	Biological Process	GO:0003013	circulatory system process	0.000373393	0.0341935	0	0	97	520
GO:0009888 tissue development	333	0.000376097	14.039	0.158	Biological Process	GO:0009888	tissue development	0.000376097	0.0341935	0	0	333	2108
GO:0030879 mammary gland development	34	0.00038787	1.433	0.241	Biological Process	GO:0030879	mammary gland development	0.00038787	0.0349403	0	0	34	141
GO:0061061 muscle structure development	113	0.000418761	4.764	0.181	Biological Process	GO:0061061	muscle structure development	0.000418761	0.0373801	0	0	113	624
GO:0098602 single organism cell adhesion	144	0.000445762	6.071	0.174	Biological Process	GO:0098602	single organism cell adhesion	0.000445762	0.0391382	0	0	144	827
GO:0008015 blood circulation	95	0.00044846	4.005	0.186	Biological Process	GO:0008015	blood circulation	0.00044846	0.0391382	0	0	95	510
GO:0050907 detection of chemical stimulus involved in sensory perception	85	0.000450414	3.583	0.19	Biological Process	GO:0050907	detection of chemical stimulus involved in sensory perception	0.000450414	0.0391382	0	0	85	447
GO:1990907 beta-catenin-TCF complex	7	0.000549287	0.287	0.538	Cellular Component	GO:1990907	beta-catenin-TCF complex	0.000549287	0.0398233	0	0	7	13
GO:0098797 plasma membrane protein complex	105	0.000602516	4.312	0.178	Cellular Component	GO:0098797	plasma membrane protein complex	0.000602516	0.0411129	0	0	105	590
GO:0005882 intermediate filament	46	0.000663027	1.889	0.211	Cellular Component	GO:0005882	intermediate filament	0.000663027	0.0427284	0	0	46	218
GO:0007167 enzyme linked receptor protein signaling pathway	179	0.000506134	7.546	0.169	Biological Process	GO:0007167	enzyme linked receptor protein signaling pathway	0.000506134	0.0435941	0	0	179	1062
GO:0045296 cadherin binding	65	0.000706593	2.676	0.195	Molecular Function	GO:0045296	cadherin binding	0.000706593	0.043788	0	0	65	333
GO:0048732 gland development	84	0.000531611	3.541	0.19	Biological Process	GO:0048732	gland development	0.000531611	0.0452821	0	0	84	443
GO:0072331 signal transduction by p53 class mediator	59	0.000537829	2.487	0.204	Biological Process	GO:0072331	signal transduction by p53 class mediator	0.000537829	0.0452821	0	0	59	289
GO:0051606 detection of stimulus	121	0.000539566	5.101	0.178	Biological Process	GO:0051606	detection of stimulus	0.000539566	0.0452821	0	0	121	680
GO:0000122 negative regulation of transcription from RNA polymerase II promoter	155	0.000585584	6.535	0.171	Biological Process	GO:0000122	negative regulation of transcription from RNA polymerase II promoter	0.000585584	0.0487275	0	0	155	905
GO:0071495 cellular response to endogenous stimulus	228	0.000594071	9.612	0.163	Biological Process	GO:0071495	cellular response to endogenous stimulus	0.000594071	0.0490183	0	0	228	1397
GO:0008219 cell death	348	0.000606954	14.671	0.156	Biological Process	GO:0008219	cell death	0.000606954	0.0492536	0	0	348	2227
GO:0016265 death	348	0.000606954	14.671	0.156	Biological Process	GO:0016265	death	0.000606954	0.0492536	0	0	348	2227
GO:0031424 keratinization	48	0.000627735	2.024	0.213	Biological Process	GO:0031424	keratinization	0.000627735	0.0505224	0	0	48	225
GO:0044877 macromolecular complex binding	301	0.000843742	12.392	0.156	Molecular Function	GO:0044877	macromolecular complex binding	0.000843742	0.0507933	0	0	301	1935
GO:0006366 transcription from RNA polymerase II promoter	433	0.000647402	18.255	0.153	Biological Process	GO:0006366	transcription from RNA polymerase II promoter	0.000647402	0.0516816	0	0	433	2827
GO:1901216 positive regulation of neuron death	25	0.000664821	1.054	0.26	Biological Process	GO:1901216	positive regulation of neuron death	0.000664821	0.0526442	0	0	25	96
GO:0048523 negative regulation of cellular process	738	0.000676955	31.113	0.147	Biological Process	GO:0048523	negative regulation of cellular process	0.000676955	0.0531762	0	0	738	5018
GO:0034109 homotypic cell-cell adhesion	104	0.000684392	4.384	0.181	Biological Process	GO:0034109	homotypic cell-cell adhesion	0.000684392	0.0532097	0	0	104	574
GO:0090257 regulation of muscle system process	49	0.000701814	2.066	0.211	Biological Process	GO:0090257	regulation of muscle system process	0.000701814	0.0532097	0	0	49	232
GO:0065008 regulation of biological quality	599	0.000707853	25.253	0.149	Biological Process	GO:0065008	regulation of biological quality	0.000707853	0.0532097	0	0	599	4015
GO:0048003 antigen processing and presentation of lipid antigen via MHC class Ib	5	0.000709897	0.211	0.714	Biological Process	GO:0048003	antigen processing and presentation of lipid antigen via MHC class Ib	0.000709897	0.0532097	0	0	5	7
GO:0048007 antigen processing and presentation, exogenous lipid antigen via MHC class Ib	5	0.000709897	0.211	0.714	Biological Process	GO:0048007	antigen processing and presentation, exogenous lipid antigen via MHC class Ib	0.000709897	0.0532097	0	0	5	7
GO:2000646 positive regulation of receptor catabolic process	5	0.000709897	0.211	0.714	Biological Process	GO:2000646	positive regulation of receptor catabolic process	0.000709897	0.0532097	0	0	5	7
GO:0002181 cytoplasmic translation	33	0.000719826	1.391	0.236	Biological Process	GO:0002181	cytoplasmic translation	0.000719826	0.0535452	0	0	33	140
GO:0012501 programmed cell death	326	0.000802431	13.744	0.157	Biological Process	GO:0012501	programmed cell death	0.000802431	0.0590493	0	0	326	2082
GO:0051235 maintenance of location	63	0.000808665	2.656	0.198	Biological Process	GO:0051235	maintenance of location	0.000808665	0.0590493	0	0	63	318
GO:0008284 positive regulation of cell proliferation	157	0.00081186	6.619	0.17	Biological Process	GO:0008284	positive regulation of cell proliferation	0.00081186	0.0590493	0	0	157	925
GO:0043085 positive regulation of catalytic activity	230	0.000825209	9.696	0.162	Biological Process	GO:0043085	positive regulation of catalytic activity	0.000825209	0.0595789	0	0	230	1419
GO:0044798 nuclear transcription factor complex	40	0.000981088	1.643	0.215	Cellular Component	GO:0044798	nuclear transcription factor complex	0.000981088	0.059898	0	0	40	186
GO:0045597 positive regulation of cell differentiation	169	0.000841029	7.125	0.168	Biological Process	GO:0045597	positive regulation of cell differentiation	0.000841029	0.0601285	0	0	169	1006
GO:0019222 regulation of metabolic process	1063	0.00084507	44.815	0.143	Biological Process	GO:0019222	regulation of metabolic process	0.00084507	0.0601285	0	0	1063	7413
GO:0005509 calcium ion binding	124	0.00110181	5.105	0.172	Molecular Function	GO:0005509	calcium ion binding	0.00110181	0.063569	0	0	124	722
GO:0001223 transcription coactivator binding	10	0.0011163	0.412	0.385	Molecular Function	GO:0001223	transcription coactivator binding	0.0011163	0.063569	0	0	10	26
GO:0005912 adherens junction	98	0.00110188	4.025	0.177	Cellular Component	GO:0005912	adherens junction	0.00110188	0.0639093	0	0	98	554
GO:0051427 hormone receptor binding	37	0.00119761	1.523	0.219	Molecular Function	GO:0051427	hormone receptor binding	0.00119761	0.0664044	0	0	37	169
GO:0035257 nuclear hormone receptor binding	31	0.00129068	1.276	0.23	Molecular Function	GO:0035257	nuclear hormone receptor binding	0.00129068	0.0679975	0	0	31	135
GO:0030882 lipid antigen binding	4	0.00135543	0.165	0.8	Molecular Function	GO:0030882	lipid antigen binding	0.00135543	0.0679975	0	0	4	5
GO:0030883 endogenous lipid antigen binding	4	0.00135543	0.165	0.8	Molecular Function	GO:0030883	endogenous lipid antigen binding	0.00135543	0.0679975	0	0	4	5
GO:0030884 exogenous lipid antigen binding	4	0.00135543	0.165	0.8	Molecular Function	GO:0030884	exogenous lipid antigen binding	0.00135543	0.0679975	0	0	4	5
GO:0010605 negative regulation of macromolecule metabolic process	424	0.00101127	17.875	0.153	Biological Process	GO:0010605	negative regulation of macromolecule metabolic process	0.00101127	0.0705317	0	0	424	2779
GO:0009593 detection of chemical stimulus	89	0.00101249	3.752	0.184	Biological Process	GO:0009593	detection of chemical stimulus	0.00101249	0.0705317	0	0	89	484
GO:0050878 regulation of body fluid levels	94	0.00101283	3.963	0.182	Biological Process	GO:0050878	regulation of body fluid levels	0.00101283	0.0705317	0	0	94	516
GO:0007166 cell surface receptor signaling pathway	468	0.00102669	19.73	0.151	Biological Process	GO:0007166	cell surface receptor signaling pathway	0.00102669	0.0709934	0	0	468	3092
GO:0051241 negative regulation of multicellular organismal process	196	0.00103648	8.263	0.164	Biological Process	GO:0051241	negative regulation of multicellular organismal process	0.00103648	0.0711694	0	0	196	1193
GO:0014706 striated muscle tissue development	71	0.00106514	2.993	0.191	Biological Process	GO:0014706	striated muscle tissue development	0.00106514	0.0726295	0	0	71	371
GO:0016337 single organismal cell-cell adhesion	130	0.00110226	5.481	0.173	Biological Process	GO:0016337	single organismal cell-cell adhesion	0.00110226	0.0746418	0	0	130	752
GO:0061041 regulation of wound healing	35	0.00115082	1.476	0.226	Biological Process	GO:0061041	regulation of wound healing	0.00115082	0.0773963	0	0	35	155
GO:0005615 extracellular space	271	0.00140391	11.129	0.155	Cellular Component	GO:0005615	extracellular space	0.00140391	0.077549	0	0	271	1751
GO:0010614 negative regulation of cardiac muscle hypertrophy	10	0.00124332	0.422	0.385	Biological Process	GO:0010614	negative regulation of cardiac muscle hypertrophy	0.00124332	0.0800897	0	0	10	26
GO:0031323 regulation of cellular metabolic process	918	0.00124536	38.702	0.144	Biological Process	GO:0031323	regulation of cellular metabolic process	0.00124536	0.0800897	0	0	918	6362
GO:0010562 positive regulation of phosphorus metabolic process	194	0.00125107	8.179	0.164	Biological Process	GO:0010562	positive regulation of phosphorus metabolic process	0.00125107	0.0800897	0	0	194	1184
GO:0045937 positive regulation of phosphate metabolic process	194	0.00125107	8.179	0.164	Biological Process	GO:0045937	positive regulation of phosphate metabolic process	0.00125107	0.0800897	0	0	194	1184
GO:0006941 striated muscle contraction	38	0.00125381	1.602	0.22	Biological Process	GO:0006941	striated muscle contraction	0.00125381	0.0800897	0	0	38	173
GO:0032637 interleukin-8 production	22	0.00125576	0.927	0.262	Biological Process	GO:0032637	interleukin-8 production	0.00125576	0.0800897	0	0	22	84
GO:0032677 regulation of interleukin-8 production	22	0.00125576	0.927	0.262	Biological Process	GO:0032677	regulation of interleukin-8 production	0.00125576	0.0800897	0	0	22	84
GO:0048584 positive regulation of response to stimulus	387	0.00125612	16.315	0.153	Biological Process	GO:0048584	positive regulation of response to stimulus	0.00125612	0.0800897	0	0	387	2525
GO:0043588 skin development	79	0.00128926	3.331	0.186	Biological Process	GO:0043588	skin development	0.00128926	0.0816726	0	0	79	424
GO:0050839 cell adhesion molecule binding	92	0.00166853	3.788	0.178	Molecular Function	GO:0050839	cell adhesion molecule binding	0.00166853	0.0817581	0	0	92	518
GO:0010875 positive regulation of cholesterol efflux	9	0.00130238	0.379	0.409	Biological Process	GO:0010875	positive regulation of cholesterol efflux	0.00130238	0.0819746	0	0	9	22
GO:0001221 transcription cofactor binding	18	0.0017674	0.741	0.273	Molecular Function	GO:0001221	transcription cofactor binding	0.0017674	0.0846344	0	0	18	66
GO:0034654 nucleobase-containing compound biosynthetic process	627	0.00138752	26.433	0.148	Biological Process	GO:0034654	nucleobase-containing compound biosynthetic process	0.00138752	0.0867774	0	0	627	4245
GO:0006352 DNA-templated transcription, initiation	57	0.0014272	2.403	0.198	Biological Process	GO:0006352	DNA-templated transcription, initiation	0.0014272	0.0875176	0	0	57	288
GO:0048006 antigen processing and presentation, endogenous lipid antigen via MHC class Ib	4	0.00142962	0.169	0.8	Biological Process	GO:0048006	antigen processing and presentation, endogenous lipid antigen via MHC class Ib	0.00142962	0.0875176	0	0	4	5
GO:0071072 negative regulation of phospholipid biosynthetic process	4	0.00142962	0.169	0.8	Biological Process	GO:0071072	negative regulation of phospholipid biosynthetic process	0.00142962	0.0875176	0	0	4	5
GO:0034097 response to cytokine	196	0.00143501	8.263	0.163	Biological Process	GO:0034097	response to cytokine	0.00143501	0.0875176	0	0	196	1201
GO:0060537 muscle tissue development	73	0.00147462	3.078	0.188	Biological Process	GO:0060537	muscle tissue development	0.00147462	0.0893781	0	0	73	388
GO:0032774 RNA biosynthetic process	575	0.00148969	24.241	0.148	Biological Process	GO:0032774	RNA biosynthetic process	0.00148969	0.0897377	0	0	575	3873
GO:0004713 protein tyrosine kinase activity	32	0.00192341	1.317	0.222	Molecular Function	GO:0004713	protein tyrosine kinase activity	0.00192341	0.0900585	0	0	32	144
GO:2000249 regulation of actin cytoskeleton reorganization	13	0.00152104	0.548	0.325	Biological Process	GO:2000249	regulation of actin cytoskeleton reorganization	0.00152104	0.0910675	0	0	13	40
GO:0045785 positive regulation of cell adhesion	80	0.00154288	3.373	0.185	Biological Process	GO:0045785	positive regulation of cell adhesion	0.00154288	0.0918151	0	0	80	433
GO:0043235 receptor complex	76	0.0017898	3.121	0.182	Cellular Component	GO:0043235	receptor complex	0.0017898	0.0943715	0	0	76	418
GO:0070161 anchoring junction	99	0.00189888	4.066	0.174	Cellular Component	GO:0070161	anchoring junction	0.00189888	0.0957694	0	0	99	570
GO:0005694 chromosome	273	0.00199276	11.211	0.154	Cellular Component	GO:0005694	chromosome	0.00199276	0.0963165	0	0	273	1776
GO:0000956 nuclear-transcribed mRNA catabolic process	44	0.00166293	1.855	0.209	Biological Process	GO:0000956	nuclear-transcribed mRNA catabolic process	0.00166293	0.0983635	0	0	44	211
GO:0001085 RNA polymerase II transcription factor binding	32	0.00216214	1.317	0.221	Molecular Function	GO:0001085	RNA polymerase II transcription factor binding	0.00216214	0.0990352	0	0	32	145
GO:0046332 SMAD binding	20	0.0022811	0.823	0.256	Molecular Function	GO:0046332	SMAD binding	0.0022811	0.100876	0	0	20	78
GO:0017159 pantetheine hydrolase activity	3	0.00229807	0.124	1	Molecular Function	GO:0017159	pantetheine hydrolase activity	0.00229807	0.100876	0	0	3	3
GO:2000179 positive regulation of neural precursor cell proliferation	16	0.00173296	0.675	0.291	Biological Process	GO:2000179	positive regulation of neural precursor cell proliferation	0.00173296	0.101892	0	0	16	55
GO:0050790 regulation of catalytic activity	377	0.00174676	15.894	0.153	Biological Process	GO:0050790	regulation of catalytic activity	0.00174676	0.102092	0	0	377	2466
GO:0005788 endoplasmic reticulum lumen	59	0.002227	2.423	0.189	Cellular Component	GO:0005788	endoplasmic reticulum lumen	0.002227	0.102666	0	0	59	312
GO:1903561 extracellular vesicle	322	0.0023402	13.224	0.151	Cellular Component	GO:1903561	extracellular vesicle	0.0023402	0.102666	0	0	322	2131
GO:0070062 extracellular exosome	319	0.0024436	13.101	0.151	Cellular Component	GO:0070062	extracellular exosome	0.0024436	0.102666	0	0	319	2111
GO:0043230 extracellular organelle	322	0.00247814	13.224	0.151	Cellular Component	GO:0043230	extracellular organelle	0.00247814	0.102666	0	0	322	2133
GO:0065010 extracellular membrane-bounded organelle	319	0.00258764	13.101	0.151	Cellular Component	GO:0065010	extracellular membrane-bounded organelle	0.00258764	0.103506	0	0	319	2113
GO:0070831 basement membrane assembly	7	0.00183294	0.295	0.467	Biological Process	GO:0070831	basement membrane assembly	0.00183294	0.106495	0	0	7	15
GO:0045787 positive regulation of cell cycle	72	0.00186252	3.035	0.187	Biological Process	GO:0045787	positive regulation of cell cycle	0.00186252	0.107577	0	0	72	385
GO:0018193 peptidyl-amino acid modification	207	0.00187437	8.727	0.161	Biological Process	GO:0018193	peptidyl-amino acid modification	0.00187437	0.107628	0	0	207	1283
GO:0044703 multi-organism reproductive process	171	0.00189343	7.209	0.165	Biological Process	GO:0044703	multi-organism reproductive process	0.00189343	0.108091	0	0	171	1038
GO:0008083 growth factor activity	35	0.0025194	1.441	0.213	Molecular Function	GO:0008083	growth factor activity	0.0025194	0.108334	0	0	35	164
GO:0055001 muscle cell development	37	0.00190919	1.56	0.216	Biological Process	GO:0055001	muscle cell development	0.00190919	0.108361	0	0	37	171
GO:0051056 regulation of small GTPase mediated signal transduction	63	0.00193999	2.656	0.191	Biological Process	GO:0051056	regulation of small GTPase mediated signal transduction	0.00193999	0.109476	0	0	63	329
GO:0001906 cell killing	40	0.00198189	1.686	0.212	Biological Process	GO:0001906	cell killing	0.00198189	0.111201	0	0	40	189
GO:1901796 regulation of signal transduction by p53 class mediator	42	0.00200719	1.771	0.209	Biological Process	GO:1901796	regulation of signal transduction by p53 class mediator	0.00200719	0.111981	0	0	42	201
GO:0042981 regulation of apoptotic process	243	0.00202444	10.245	0.159	Biological Process	GO:0042981	regulation of apoptotic process	0.00202444	0.112305	0	0	243	1533
GO:0008544 epidermis development	86	0.00207046	3.626	0.181	Biological Process	GO:0008544	epidermis development	0.00207046	0.11407	0	0	86	476
GO:0019221 cytokine-mediated signaling pathway	135	0.0020795	5.691	0.169	Biological Process	GO:0019221	cytokine-mediated signaling pathway	0.0020795	0.11407	0	0	135	798
GO:1990841 promoter-specific chromatin binding	16	0.00273993	0.659	0.276	Molecular Function	GO:1990841	promoter-specific chromatin binding	0.00273993	0.115461	0	0	16	58
GO:1900543 negative regulation of purine nucleotide metabolic process	15	0.00211741	0.632	0.294	Biological Process	GO:1900543	negative regulation of purine nucleotide metabolic process	0.00211741	0.115505	0	0	15	51
GO:0048871 multicellular organismal homeostasis	72	0.00213922	3.035	0.186	Biological Process	GO:0048871	multicellular organismal homeostasis	0.00213922	0.115536	0	0	72	387
GO:0051247 positive regulation of protein metabolic process	271	0.00214152	11.425	0.157	Biological Process	GO:0051247	positive regulation of protein metabolic process	0.00214152	0.115536	0	0	271	1729
GO:0098802 plasma membrane receptor complex	40	0.00299241	1.643	0.203	Cellular Component	GO:0098802	plasma membrane receptor complex	0.00299241	0.115707	0	0	40	197
GO:0006402 mRNA catabolic process	48	0.00218376	2.024	0.202	Biological Process	GO:0006402	mRNA catabolic process	0.00218376	0.117171	0	0	48	238
GO:0042098 T cell proliferation	42	0.00221327	1.771	0.208	Biological Process	GO:0042098	T cell proliferation	0.00221327	0.118057	0	0	42	202
GO:0050880 regulation of blood vessel size	27	0.00222432	1.138	0.235	Biological Process	GO:0050880	regulation of blood vessel size	0.00222432	0.118057	0	0	27	115
GO:0001934 positive regulation of protein phosphorylation	167	0.00224653	7.04	0.165	Biological Process	GO:0001934	positive regulation of protein phosphorylation	0.00224653	0.118595	0	0	167	1015
GO:0010941 regulation of cell death	266	0.00226998	11.214	0.157	Biological Process	GO:0010941	regulation of cell death	0.00226998	0.119192	0	0	266	1696
GO:0009653 anatomical structure morphogenesis	449	0.00231898	18.929	0.15	Biological Process	GO:0009653	anatomical structure morphogenesis	0.00231898	0.11936	0	0	449	2988
GO:0042060 wound healing	104	0.00232129	4.384	0.175	Biological Process	GO:0042060	wound healing	0.00232129	0.11936	0	0	104	595
GO:0030029 actin filament-based process	133	0.00232378	5.607	0.169	Biological Process	GO:0030029	actin filament-based process	0.00232378	0.11936	0	0	133	787
GO:0014741 negative regulation of muscle hypertrophy	10	0.00238605	0.422	0.357	Biological Process	GO:0014741	negative regulation of muscle hypertrophy	0.00238605	0.11936	0	0	10	28
GO:0048873 homeostasis of number of cells within a tissue	10	0.00238605	0.422	0.357	Biological Process	GO:0048873	homeostasis of number of cells within a tissue	0.00238605	0.11936	0	0	10	28
GO:0003192 mitral valve formation	3	0.00239473	0.126	1	Biological Process	GO:0003192	mitral valve formation	0.00239473	0.11936	0	0	3	3
GO:0032805 positive regulation of low-density lipoprotein particle receptor catabolic process	3	0.00239473	0.126	1	Biological Process	GO:0032805	positive regulation of low-density lipoprotein particle receptor catabolic process	0.00239473	0.11936	0	0	3	3
GO:0042335 cuticle development	3	0.00239473	0.126	1	Biological Process	GO:0042335	cuticle development	0.00239473	0.11936	0	0	3	3
GO:1902263 apoptotic process involved in embryonic digit morphogenesis	3	0.00239473	0.126	1	Biological Process	GO:1902263	apoptotic process involved in embryonic digit morphogenesis	0.00239473	0.11936	0	0	3	3
GO:2000297 negative regulation of synapse maturation	3	0.00239473	0.126	1	Biological Process	GO:2000297	negative regulation of synapse maturation	0.00239473	0.11936	0	0	3	3
GO:0021700 developmental maturation	54	0.00243039	2.277	0.196	Biological Process	GO:0021700	developmental maturation	0.00243039	0.120034	0	0	54	276
GO:0071248 cellular response to metal ion	41	0.0024327	1.728	0.208	Biological Process	GO:0071248	cellular response to metal ion	0.0024327	0.120034	0	0	41	197
GO:0072657 protein localization to membrane	114	0.00246894	4.806	0.172	Biological Process	GO:0072657	protein localization to membrane	0.00246894	0.121213	0	0	114	662
GO:0071345 cellular response to cytokine stimulus	181	0.00252101	7.631	0.163	Biological Process	GO:0071345	cellular response to cytokine stimulus	0.00252101	0.122862	0	0	181	1113
GO:0035150 regulation of tube size	27	0.00253698	1.138	0.233	Biological Process	GO:0035150	regulation of tube size	0.00253698	0.122862	0	0	27	116
GO:0051128 regulation of cellular component organization	412	0.00254007	17.369	0.151	Biological Process	GO:0051128	regulation of cellular component organization	0.00254007	0.122862	0	0	412	2728
GO:0060538 skeletal muscle organ development	36	0.00259213	1.518	0.214	Biological Process	GO:0060538	skeletal muscle organ development	0.00259213	0.124309	0	0	36	168
GO:1903522 regulation of blood circulation	55	0.0025953	2.319	0.194	Biological Process	GO:1903522	regulation of blood circulation	0.0025953	0.124309	0	0	55	283
GO:0006915 apoptotic process	300	0.00261707	12.648	0.155	Biological Process	GO:0006915	apoptotic process	0.00261707	0.124743	0	0	300	1938
GO:0019899 enzyme binding	309	0.00302239	12.721	0.152	Molecular Function	GO:0019899	enzyme binding	0.00302239	0.124866	0	0	309	2033
GO:0042802 identical protein binding	313	0.00315519	12.886	0.152	Molecular Function	GO:0042802	identical protein binding	0.00315519	0.127846	0	0	313	2063
GO:0048638 regulation of developmental growth	61	0.00271874	2.572	0.19	Biological Process	GO:0048638	regulation of developmental growth	0.00271874	0.128963	0	0	61	321
GO:0043491 protein kinase B signaling	51	0.002745	2.15	0.197	Biological Process	GO:0043491	protein kinase B signaling	0.002745	0.129583	0	0	51	259
GO:0043900 regulation of multi-organism process	82	0.00277932	3.457	0.18	Biological Process	GO:0043900	regulation of multi-organism process	0.00277932	0.129596	0	0	82	455
GO:0007519 skeletal muscle tissue development	34	0.00280066	1.433	0.217	Biological Process	GO:0007519	skeletal muscle tissue development	0.00280066	0.129596	0	0	34	157
GO:0001818 negative regulation of cytokine production	55	0.00280899	2.319	0.194	Biological Process	GO:0001818	negative regulation of cytokine production	0.00280899	0.129596	0	0	55	284
GO:0001819 positive regulation of cytokine production	90	0.00281169	3.794	0.178	Biological Process	GO:0001819	positive regulation of cytokine production	0.00281169	0.129596	0	0	90	507
GO:1901700 response to oxygen-containing compound	257	0.00281293	10.835	0.157	Biological Process	GO:1901700	response to oxygen-containing compound	0.00281293	0.129596	0	0	257	1640
GO:0051937 catecholamine transport	19	0.00282448	0.801	0.26	Biological Process	GO:0051937	catecholamine transport	0.00282448	0.129596	0	0	19	73
GO:0044706 multi-multicellular organism process	48	0.00283843	2.024	0.199	Biological Process	GO:0044706	multi-multicellular organism process	0.00283843	0.129631	0	0	48	241
GO:0030017 sarcomere	42	0.00350207	1.725	0.199	Cellular Component	GO:0030017	sarcomere	0.00350207	0.131045	0	0	42	211
GO:0032270 positive regulation of cellular protein metabolic process	257	0.00290507	10.835	0.157	Biological Process	GO:0032270	positive regulation of cellular protein metabolic process	0.00290507	0.131488	0	0	257	1641
GO:0080090 regulation of primary metabolic process	907	0.0029059	38.238	0.143	Biological Process	GO:0080090	regulation of primary metabolic process	0.0029059	0.131488	0	0	907	6324
GO:0030036 actin cytoskeleton organization	118	0.00294213	4.975	0.171	Biological Process	GO:0030036	actin cytoskeleton organization	0.00294213	0.131847	0	0	118	692
GO:0043902 positive regulation of multi-organism process	40	0.00294701	1.686	0.207	Biological Process	GO:0043902	positive regulation of multi-organism process	0.00294701	0.131847	0	0	40	193
GO:0031532 actin cytoskeleton reorganization	25	0.00297378	1.054	0.236	Biological Process	GO:0031532	actin cytoskeleton reorganization	0.00297378	0.131847	0	0	25	106
GO:0090066 regulation of anatomical structure size	88	0.00297953	3.71	0.178	Biological Process	GO:0090066	regulation of anatomical structure size	0.00297953	0.131847	0	0	88	495
GO:0050730 regulation of peptidyl-tyrosine phosphorylation	51	0.00298095	2.15	0.196	Biological Process	GO:0050730	regulation of peptidyl-tyrosine phosphorylation	0.00298095	0.131847	0	0	51	260
GO:0005515 protein binding	2001	0.00335284	82.38	0.135	Molecular Function	GO:0005515	protein binding	0.00335284	0.132756	0	0	2001	14783
GO:0005057 receptor signaling protein activity	21	0.00340239	0.865	0.244	Molecular Function	GO:0005057	receptor signaling protein activity	0.00340239	0.132756	0	0	21	86
GO:0005576 extracellular region	616	0.00367847	25.298	0.143	Cellular Component	GO:0005576	extracellular region	0.00367847	0.133345	0	0	616	4295
GO:0048646 anatomical structure formation involved in morphogenesis	198	0.00312413	8.347	0.16	Biological Process	GO:0048646	anatomical structure formation involved in morphogenesis	0.00312413	0.137117	0	0	198	1235
GO:0018130 heterocycle biosynthetic process	632	0.00312803	26.644	0.146	Biological Process	GO:0018130	heterocycle biosynthetic process	0.00312803	0.137117	0	0	632	4318
GO:0060255 regulation of macromolecule metabolic process	912	0.00314523	38.449	0.143	Biological Process	GO:0060255	regulation of macromolecule metabolic process	0.00314523	0.137197	0	0	912	6365
GO:0097285 cell-type specific apoptotic process	88	0.0031578	3.71	0.177	Biological Process	GO:0097285	cell-type specific apoptotic process	0.0031578	0.137197	0	0	88	496
GO:0045980 negative regulation of nucleotide metabolic process	15	0.00320228	0.632	0.283	Biological Process	GO:0045980	negative regulation of nucleotide metabolic process	0.00320228	0.13776	0	0	15	53
GO:1903053 regulation of extracellular matrix organization	14	0.00320478	0.59	0.292	Biological Process	GO:1903053	regulation of extracellular matrix organization	0.00320478	0.13776	0	0	14	48
GO:0060079 excitatory postsynaptic potential	24	0.00321285	1.012	0.238	Biological Process	GO:0060079	excitatory postsynaptic potential	0.00321285	0.13776	0	0	24	101
GO:0014070 response to organic cyclic compound	168	0.00326854	7.083	0.163	Biological Process	GO:0014070	response to organic cyclic compound	0.00326854	0.139538	0	0	168	1031
GO:0009913 epidermal cell differentiation	68	0.00330774	2.867	0.185	Biological Process	GO:0009913	epidermal cell differentiation	0.00330774	0.1406	0	0	68	368
GO:0042327 positive regulation of phosphorylation	176	0.00332769	7.42	0.162	Biological Process	GO:0042327	positive regulation of phosphorylation	0.00332769	0.140839	0	0	176	1086
GO:0051781 positive regulation of cell division	32	0.00336441	1.349	0.218	Biological Process	GO:0051781	positive regulation of cell division	0.00336441	0.140867	0	0	32	147
GO:0014848 urinary tract smooth muscle contraction	5	0.00337139	0.211	0.556	Biological Process	GO:0014848	urinary tract smooth muscle contraction	0.00337139	0.140867	0	0	5	9
GO:0045586 regulation of gamma-delta T cell differentiation	5	0.00337139	0.211	0.556	Biological Process	GO:0045586	regulation of gamma-delta T cell differentiation	0.00337139	0.140867	0	0	5	9
GO:0099565 chemical synaptic transmission, postsynaptic	25	0.00339758	1.054	0.234	Biological Process	GO:0099565	chemical synaptic transmission, postsynaptic	0.00339758	0.141359	0	0	25	107
GO:0032970 regulation of actin filament-based process	72	0.00341227	3.035	0.183	Biological Process	GO:0032970	regulation of actin filament-based process	0.00341227	0.141372	0	0	72	394
GO:0030198 extracellular matrix organization	89	0.00343956	3.752	0.177	Biological Process	GO:0030198	extracellular matrix organization	0.00343956	0.141903	0	0	89	504
GO:0045444 fat cell differentiation	44	0.00349785	1.855	0.201	Biological Process	GO:0045444	fat cell differentiation	0.00349785	0.143705	0	0	44	219
GO:0010942 positive regulation of cell death	120	0.0035169	5.059	0.169	Biological Process	GO:0010942	positive regulation of cell death	0.0035169	0.143885	0	0	120	709
GO:0070486 leukocyte aggregation	88	0.00354251	3.71	0.177	Biological Process	GO:0070486	leukocyte aggregation	0.00354251	0.144331	0	0	88	498
GO:0050731 positive regulation of peptidyl-tyrosine phosphorylation	40	0.00356533	1.686	0.205	Biological Process	GO:0050731	positive regulation of peptidyl-tyrosine phosphorylation	0.00356533	0.144661	0	0	40	195
GO:0043062 extracellular structure organization	89	0.00364016	3.752	0.176	Biological Process	GO:0043062	extracellular structure organization	0.00364016	0.145562	0	0	89	505
GO:0071593 lymphocyte aggregation	87	0.00364835	3.668	0.177	Biological Process	GO:0071593	lymphocyte aggregation	0.00364835	0.145562	0	0	87	492
GO:0010629 negative regulation of gene expression	287	0.00364965	12.099	0.154	Biological Process	GO:0010629	negative regulation of gene expression	0.00364965	0.145562	0	0	287	1858
GO:0007159 leukocyte cell-cell adhesion	96	0.00367616	4.047	0.174	Biological Process	GO:0007159	leukocyte cell-cell adhesion	0.00367616	0.145562	0	0	96	551
GO:0015874 norepinephrine transport	9	0.00367647	0.379	0.36	Biological Process	GO:0015874	norepinephrine transport	0.00367647	0.145562	0	0	9	25
GO:0060561 apoptotic process involved in morphogenesis	9	0.00367647	0.379	0.36	Biological Process	GO:0060561	apoptotic process involved in morphogenesis	0.00367647	0.145562	0	0	9	25
GO:0045580 regulation of T cell differentiation	33	0.00380886	1.391	0.214	Biological Process	GO:0045580	regulation of T cell differentiation	0.00380886	0.146429	0	0	33	154
GO:0055002 striated muscle cell development	33	0.00380886	1.391	0.214	Biological Process	GO:0055002	striated muscle cell development	0.00380886	0.146429	0	0	33	154
GO:0043067 regulation of programmed cell death	244	0.00381406	10.287	0.157	Biological Process	GO:0043067	regulation of programmed cell death	0.00381406	0.146429	0	0	244	1559
GO:0015850 organic hydroxy compound transport	55	0.00382367	2.319	0.191	Biological Process	GO:0015850	organic hydroxy compound transport	0.00382367	0.146429	0	0	55	288
GO:0019236 response to pheromone	4	0.0038326	0.169	0.667	Biological Process	GO:0019236	response to pheromone	0.0038326	0.146429	0	0	4	6
GO:0060087 relaxation of vascular smooth muscle	4	0.0038326	0.169	0.667	Biological Process	GO:0060087	relaxation of vascular smooth muscle	0.0038326	0.146429	0	0	4	6
GO:0090238 positive regulation of arachidonic acid secretion	4	0.0038326	0.169	0.667	Biological Process	GO:0090238	positive regulation of arachidonic acid secretion	0.0038326	0.146429	0	0	4	6
GO:1902339 positive regulation of apoptotic process involved in morphogenesis	4	0.0038326	0.169	0.667	Biological Process	GO:1902339	positive regulation of apoptotic process involved in morphogenesis	0.0038326	0.146429	0	0	4	6
GO:1904747 positive regulation of apoptotic process involved in development	4	0.0038326	0.169	0.667	Biological Process	GO:1904747	positive regulation of apoptotic process involved in development	0.0038326	0.146429	0	0	4	6
GO:0043627 response to estrogen	42	0.00387687	1.771	0.202	Biological Process	GO:0043627	response to estrogen	0.00387687	0.147547	0	0	42	208
GO:0043393 regulation of protein binding	40	0.00391404	1.686	0.204	Biological Process	GO:0043393	regulation of protein binding	0.00391404	0.147632	0	0	40	196
GO:0031032 actomyosin structure organization	39	0.00392344	1.644	0.205	Biological Process	GO:0031032	actomyosin structure organization	0.00392344	0.147632	0	0	39	190
GO:0003009 skeletal muscle contraction	13	0.00392421	0.548	0.295	Biological Process	GO:0003009	skeletal muscle contraction	0.00392421	0.147632	0	0	13	44
GO:0017053 transcriptional repressor complex	19	0.00425617	0.78	0.247	Cellular Component	GO:0017053	transcriptional repressor complex	0.00425617	0.149611	0	0	19	77
GO:0050793 regulation of developmental process	404	0.00410882	17.032	0.15	Biological Process	GO:0050793	regulation of developmental process	0.00410882	0.153987	0	0	404	2690
GO:0061180 mammary gland epithelium development	18	0.00414048	0.759	0.257	Biological Process	GO:0061180	mammary gland epithelium development	0.00414048	0.154583	0	0	18	70
GO:0006612 protein targeting to membrane	44	0.00416506	1.855	0.199	Biological Process	GO:0006612	protein targeting to membrane	0.00416506	0.154912	0	0	44	221
GO:0019220 regulation of phosphate metabolic process	286	0.00423013	12.057	0.154	Biological Process	GO:0019220	regulation of phosphate metabolic process	0.00423013	0.156738	0	0	286	1856
GO:0000003 reproduction	231	0.00425627	9.739	0.157	Biological Process	GO:0000003	reproduction	0.00425627	0.157114	0	0	231	1472
GO:2000177 regulation of neural precursor cell proliferation	22	0.00429595	0.927	0.239	Biological Process	GO:2000177	regulation of neural precursor cell proliferation	0.00429595	0.1577	0	0	22	92
GO:0033599 regulation of mammary gland epithelial cell proliferation	7	0.00434274	0.295	0.412	Biological Process	GO:0033599	regulation of mammary gland epithelial cell proliferation	0.00434274	0.1577	0	0	7	17
GO:0051195 negative regulation of cofactor metabolic process	7	0.00434274	0.295	0.412	Biological Process	GO:0051195	negative regulation of cofactor metabolic process	0.00434274	0.1577	0	0	7	17
GO:0051198 negative regulation of coenzyme metabolic process	7	0.00434274	0.295	0.412	Biological Process	GO:0051198	negative regulation of coenzyme metabolic process	0.00434274	0.1577	0	0	7	17
GO:0051174 regulation of phosphorus metabolic process	287	0.00435246	12.099	0.154	Biological Process	GO:0051174	regulation of phosphorus metabolic process	0.00435246	0.1577	0	0	287	1864
GO:0051896 regulation of protein kinase B signaling	46	0.00442926	1.939	0.197	Biological Process	GO:0051896	regulation of protein kinase B signaling	0.00442926	0.159893	0	0	46	234
GO:0019438 aromatic compound biosynthetic process	631	0.00447656	26.602	0.146	Biological Process	GO:0019438	aromatic compound biosynthetic process	0.00447656	0.161009	0	0	631	4328
GO:0031324 negative regulation of cellular metabolic process	418	0.0046563	17.622	0.15	Biological Process	GO:0031324	negative regulation of cellular metabolic process	0.0046563	0.164517	0	0	418	2795
GO:0014065 phosphatidylinositol 3-kinase signaling	33	0.00469371	1.391	0.212	Biological Process	GO:0014065	phosphatidylinositol 3-kinase signaling	0.00469371	0.164517	0	0	33	156
GO:0042110 T cell activation	86	0.0047111	3.626	0.176	Biological Process	GO:0042110	T cell activation	0.0047111	0.164517	0	0	86	490
GO:0070489 T cell aggregation	86	0.0047111	3.626	0.176	Biological Process	GO:0070489	T cell aggregation	0.0047111	0.164517	0	0	86	490
GO:0002285 lymphocyte activation involved in immune response	39	0.00472495	1.644	0.203	Biological Process	GO:0002285	lymphocyte activation involved in immune response	0.00472495	0.164517	0	0	39	192
GO:0006937 regulation of muscle contraction	34	0.00472545	1.433	0.21	Biological Process	GO:0006937	regulation of muscle contraction	0.00472545	0.164517	0	0	34	162
GO:0051147 regulation of muscle cell differentiation	38	0.00474313	1.602	0.204	Biological Process	GO:0051147	regulation of muscle cell differentiation	0.00474313	0.164517	0	0	38	186
GO:1900182 positive regulation of protein localization to nucleus	24	0.00478488	1.012	0.231	Biological Process	GO:1900182	positive regulation of protein localization to nucleus	0.00478488	0.164517	0	0	24	104
GO:0060548 negative regulation of cell death	161	0.00478798	6.788	0.162	Biological Process	GO:0060548	negative regulation of cell death	0.00478798	0.164517	0	0	161	993
GO:0014014 negative regulation of gliogenesis	12	0.00479599	0.506	0.3	Biological Process	GO:0014014	negative regulation of gliogenesis	0.00479599	0.164517	0	0	12	40
GO:0071276 cellular response to cadmium ion	12	0.00479599	0.506	0.3	Biological Process	GO:0071276	cellular response to cadmium ion	0.00479599	0.164517	0	0	12	40
GO:0006953 acute-phase response	14	0.00481589	0.59	0.28	Biological Process	GO:0006953	acute-phase response	0.00481589	0.164517	0	0	14	50
GO:0022414 reproductive process	230	0.00483601	9.696	0.157	Biological Process	GO:0022414	reproductive process	0.00483601	0.164517	0	0	230	1469
GO:0051252 regulation of RNA metabolic process	554	0.00483632	23.356	0.147	Biological Process	GO:0051252	regulation of RNA metabolic process	0.00483632	0.164517	0	0	554	3774
GO:0045598 regulation of fat cell differentiation	28	0.00484603	1.18	0.22	Biological Process	GO:0045598	regulation of fat cell differentiation	0.00484603	0.164517	0	0	28	127
GO:0085029 extracellular matrix assembly	13	0.0048547	0.548	0.289	Biological Process	GO:0085029	extracellular matrix assembly	0.0048547	0.164517	0	0	13	45
GO:0042592 homeostatic process	282	0.00490379	11.889	0.154	Biological Process	GO:0042592	homeostatic process	0.00490379	0.164517	0	0	282	1833
GO:0030216 keratinocyte differentiation	57	0.00491849	2.403	0.188	Biological Process	GO:0030216	keratinocyte differentiation	0.00491849	0.164517	0	0	57	304
GO:0060074 synapse maturation	9	0.00496462	0.379	0.346	Biological Process	GO:0060074	synapse maturation	0.00496462	0.164517	0	0	9	26
GO:0032941 secretion by tissue	20	0.00497506	0.843	0.244	Biological Process	GO:0032941	secretion by tissue	0.00497506	0.164517	0	0	20	82
GO:0043502 regulation of muscle adaptation	20	0.00497506	0.843	0.244	Biological Process	GO:0043502	regulation of muscle adaptation	0.00497506	0.164517	0	0	20	82
GO:0003015 heart process	53	0.00497947	2.234	0.19	Biological Process	GO:0003015	heart process	0.00497947	0.164517	0	0	53	279
GO:0042303 molting cycle	25	0.00498541	1.054	0.227	Biological Process	GO:0042303	molting cycle	0.00498541	0.164517	0	0	25	110
GO:0042633 hair cycle	25	0.00498541	1.054	0.227	Biological Process	GO:0042633	hair cycle	0.00498541	0.164517	0	0	25	110
GO:0009611 response to wounding	190	0.00499298	8.01	0.159	Biological Process	GO:0009611	response to wounding	0.00499298	0.164517	0	0	190	1193
GO:0070661 leukocyte proliferation	59	0.00504024	2.487	0.186	Biological Process	GO:0070661	leukocyte proliferation	0.00504024	0.165519	0	0	59	317
GO:0009986 cell surface	150	0.00503297	6.16	0.16	Cellular Component	GO:0009986	cell surface	0.00503297	0.166683	0	0	150	938
GO:0043228 non-membrane-bounded organelle	737	0.00517291	30.267	0.141	Cellular Component	GO:0043228	non-membrane-bounded organelle	0.00517291	0.166683	0	0	737	5211
GO:0043232 intracellular non-membrane-bounded organelle	737	0.00517291	30.267	0.141	Cellular Component	GO:0043232	intracellular non-membrane-bounded organelle	0.00517291	0.166683	0	0	737	5211
GO:0043903 regulation of symbiosis, encompassing mutualism through parasitism	47	0.00513869	1.981	0.194	Biological Process	GO:0043903	regulation of symbiosis, encompassing mutualism through parasitism	0.00513869	0.167856	0	0	47	242
GO:0046782 regulation of viral transcription	17	0.00514898	0.717	0.258	Biological Process	GO:0046782	regulation of viral transcription	0.00514898	0.167856	0	0	17	66
GO:0043066 negative regulation of apoptotic process	145	0.00516268	6.113	0.164	Biological Process	GO:0043066	negative regulation of apoptotic process	0.00516268	0.167856	0	0	145	886
GO:0030217 T cell differentiation	50	0.00527732	2.108	0.192	Biological Process	GO:0030217	T cell differentiation	0.00527732	0.171016	0	0	50	261
GO:0030101 natural killer cell activation	21	0.00532968	0.885	0.239	Biological Process	GO:0030101	natural killer cell activation	0.00532968	0.172145	0	0	21	88
GO:0050766 positive regulation of phagocytosis	16	0.0054139	0.675	0.262	Biological Process	GO:0050766	positive regulation of phagocytosis	0.0054139	0.174292	0	0	16	61
GO:0006401 RNA catabolic process	52	0.00547359	2.192	0.19	Biological Process	GO:0006401	RNA catabolic process	0.00547359	0.175638	0	0	52	274
GO:0002521 leukocyte differentiation	96	0.00559343	4.047	0.172	Biological Process	GO:0002521	leukocyte differentiation	0.00559343	0.175863	0	0	96	559
GO:0035264 multicellular organism growth	30	0.0056111	1.265	0.214	Biological Process	GO:0035264	multicellular organism growth	0.0056111	0.175863	0	0	30	140
GO:0001708 cell fate specification	22	0.00564316	0.927	0.234	Biological Process	GO:0001708	cell fate specification	0.00564316	0.175863	0	0	22	94
GO:0050879 multicellular organismal movement	15	0.00564905	0.632	0.268	Biological Process	GO:0050879	multicellular organismal movement	0.00564905	0.175863	0	0	15	56
GO:0050881 musculoskeletal movement	15	0.00564905	0.632	0.268	Biological Process	GO:0050881	musculoskeletal movement	0.00564905	0.175863	0	0	15	56
GO:0032102 negative regulation of response to external stimulus	94	0.005657	3.963	0.172	Biological Process	GO:0032102	negative regulation of response to external stimulus	0.005657	0.175863	0	0	94	546
GO:0014821 phasic smooth muscle contraction	8	0.00568572	0.337	0.364	Biological Process	GO:0014821	phasic smooth muscle contraction	0.00568572	0.175863	0	0	8	22
GO:0044241 lipid digestion	8	0.00568572	0.337	0.364	Biological Process	GO:0044241	lipid digestion	0.00568572	0.175863	0	0	8	22
GO:0045932 negative regulation of muscle contraction	8	0.00568572	0.337	0.364	Biological Process	GO:0045932	negative regulation of muscle contraction	0.00568572	0.175863	0	0	8	22
GO:0045165 cell fate commitment	50	0.0056951	2.108	0.191	Biological Process	GO:0045165	cell fate commitment	0.0056951	0.175863	0	0	50	262
GO:0038034 signal transduction in absence of ligand	18	0.00569554	0.759	0.25	Biological Process	GO:0038034	signal transduction in absence of ligand	0.00569554	0.175863	0	0	18	72
GO:0097192 extrinsic apoptotic signaling pathway in absence of ligand	18	0.00569554	0.759	0.25	Biological Process	GO:0097192	extrinsic apoptotic signaling pathway in absence of ligand	0.00569554	0.175863	0	0	18	72
GO:0019932 second-messenger-mediated signaling	59	0.0057835	2.487	0.185	Biological Process	GO:0019932	second-messenger-mediated signaling	0.0057835	0.177696	0	0	59	319
GO:0032870 cellular response to hormone stimulus	116	0.00580165	4.89	0.167	Biological Process	GO:0032870	cellular response to hormone stimulus	0.00580165	0.177696	0	0	116	693
GO:0071241 cellular response to inorganic substance	44	0.00582996	1.855	0.196	Biological Process	GO:0071241	cellular response to inorganic substance	0.00582996	0.177696	0	0	44	225
GO:0010543 regulation of platelet activation	11	0.00584538	0.464	0.306	Biological Process	GO:0010543	regulation of platelet activation	0.00584538	0.177696	0	0	11	36
GO:0070670 response to interleukin-4	11	0.00584538	0.464	0.306	Biological Process	GO:0070670	response to interleukin-4	0.00584538	0.177696	0	0	11	36
GO:0032943 mononuclear cell proliferation	55	0.00593133	2.319	0.187	Biological Process	GO:0032943	mononuclear cell proliferation	0.00593133	0.179163	0	0	55	294
GO:0015808 L-alanine transport	5	0.00600313	0.211	0.5	Biological Process	GO:0015808	L-alanine transport	0.00600313	0.179163	0	0	5	10
GO:0035376 sterol import	5	0.00600313	0.211	0.5	Biological Process	GO:0035376	sterol import	0.00600313	0.179163	0	0	5	10
GO:0046643 regulation of gamma-delta T cell activation	5	0.00600313	0.211	0.5	Biological Process	GO:0046643	regulation of gamma-delta T cell activation	0.00600313	0.179163	0	0	5	10
GO:0048241 epinephrine transport	5	0.00600313	0.211	0.5	Biological Process	GO:0048241	epinephrine transport	0.00600313	0.179163	0	0	5	10
GO:0070508 cholesterol import	5	0.00600313	0.211	0.5	Biological Process	GO:0070508	cholesterol import	0.00600313	0.179163	0	0	5	10
GO:0097110 scaffold protein binding	16	0.00473247	0.659	0.262	Molecular Function	GO:0097110	scaffold protein binding	0.00473247	0.181297	0	0	16	61
GO:0009566 fertilization	40	0.0061261	1.686	0.199	Biological Process	GO:0009566	fertilization	0.0061261	0.181749	0	0	40	201
GO:0071214 cellular response to abiotic stimulus	62	0.00612679	2.614	0.183	Biological Process	GO:0071214	cellular response to abiotic stimulus	0.00612679	0.181749	0	0	62	339
GO:0030299 intestinal cholesterol absorption	7	0.00629511	0.295	0.389	Biological Process	GO:0030299	intestinal cholesterol absorption	0.00629511	0.185621	0	0	7	18
GO:0030812 negative regulation of nucleotide catabolic process	7	0.00629511	0.295	0.389	Biological Process	GO:0030812	negative regulation of nucleotide catabolic process	0.00629511	0.185621	0	0	7	18
GO:0016605 PML body	23	0.00594047	0.945	0.225	Cellular Component	GO:0016605	PML body	0.00594047	0.185996	0	0	23	102
GO:0008328 ionotropic glutamate receptor complex	13	0.00609297	0.534	0.277	Cellular Component	GO:0008328	ionotropic glutamate receptor complex	0.00609297	0.185996	0	0	13	47
GO:0009725 response to hormone	164	0.0063613	6.914	0.161	Biological Process	GO:0009725	response to hormone	0.0063613	0.186178	0	0	164	1021
GO:2001141 regulation of RNA biosynthetic process	527	0.00636829	22.218	0.147	Biological Process	GO:2001141	regulation of RNA biosynthetic process	0.00636829	0.186178	0	0	527	3592
GO:0060135 maternal process involved in female pregnancy	16	0.00641002	0.675	0.258	Biological Process	GO:0060135	maternal process involved in female pregnancy	0.00641002	0.186178	0	0	16	62
GO:0031326 regulation of cellular biosynthetic process	626	0.00645525	26.391	0.145	Biological Process	GO:0031326	regulation of cellular biosynthetic process	0.00645525	0.186178	0	0	626	4310
GO:1903506 regulation of nucleic acid-templated transcription	524	0.00645746	22.091	0.147	Biological Process	GO:1903506	regulation of nucleic acid-templated transcription	0.00645746	0.186178	0	0	524	3571
GO:0060047 heart contraction	51	0.00647791	2.15	0.189	Biological Process	GO:0060047	heart contraction	0.00647791	0.186178	0	0	51	270
GO:0051493 regulation of cytoskeleton organization	96	0.00650807	4.047	0.171	Biological Process	GO:0051493	regulation of cytoskeleton organization	0.00650807	0.186178	0	0	96	562
GO:0014854 response to inactivity	6	0.00655597	0.253	0.429	Biological Process	GO:0014854	response to inactivity	0.00655597	0.186178	0	0	6	14
GO:0021984 adenohypophysis development	6	0.00655597	0.253	0.429	Biological Process	GO:0021984	adenohypophysis development	0.00655597	0.186178	0	0	6	14
GO:0055062 phosphate ion homeostasis	6	0.00655597	0.253	0.429	Biological Process	GO:0055062	phosphate ion homeostasis	0.00655597	0.186178	0	0	6	14
GO:0072506 trivalent inorganic anion homeostasis	6	0.00655597	0.253	0.429	Biological Process	GO:0072506	trivalent inorganic anion homeostasis	0.00655597	0.186178	0	0	6	14
GO:0090128 regulation of synapse maturation	6	0.00655597	0.253	0.429	Biological Process	GO:0090128	regulation of synapse maturation	0.00655597	0.186178	0	0	6	14
GO:1901798 positive regulation of signal transduction by p53 class mediator	9	0.00657682	0.379	0.333	Biological Process	GO:1901798	positive regulation of signal transduction by p53 class mediator	0.00657682	0.186178	0	0	9	27
GO:0032092 positive regulation of protein binding	20	0.0066174	0.843	0.238	Biological Process	GO:0032092	positive regulation of protein binding	0.0066174	0.186178	0	0	20	84
GO:0043367 CD4-positive, alpha-beta T cell differentiation	20	0.0066174	0.843	0.238	Biological Process	GO:0043367	CD4-positive, alpha-beta T cell differentiation	0.0066174	0.186178	0	0	20	84
GO:1902591 single-organism membrane budding	20	0.0066174	0.843	0.238	Biological Process	GO:1902591	single-organism membrane budding	0.0066174	0.186178	0	0	20	84
GO:1901362 organic cyclic compound biosynthetic process	649	0.00667072	27.361	0.145	Biological Process	GO:1901362	organic cyclic compound biosynthetic process	0.00667072	0.186241	0	0	649	4479
GO:0046578 regulation of Ras protein signal transduction	40	0.00667617	1.686	0.198	Biological Process	GO:0046578	regulation of Ras protein signal transduction	0.00667617	0.186241	0	0	40	202
GO:0003073 regulation of systemic arterial blood pressure	23	0.00671447	0.97	0.228	Biological Process	GO:0003073	regulation of systemic arterial blood pressure	0.00671447	0.186241	0	0	23	101
GO:0031341 regulation of cell killing	23	0.00671447	0.97	0.228	Biological Process	GO:0031341	regulation of cell killing	0.00671447	0.186241	0	0	23	101
GO:0042102 positive regulation of T cell proliferation	23	0.00671447	0.97	0.228	Biological Process	GO:0042102	positive regulation of T cell proliferation	0.00671447	0.186241	0	0	23	101
GO:0007292 female gamete generation	28	0.00677255	1.18	0.215	Biological Process	GO:0007292	female gamete generation	0.00677255	0.187323	0	0	28	130
GO:0009889 regulation of biosynthetic process	634	0.00682073	26.728	0.145	Biological Process	GO:0009889	regulation of biosynthetic process	0.00682073	0.188126	0	0	634	4371
GO:0031589 cell-substrate adhesion	65	0.00684909	2.74	0.181	Biological Process	GO:0031589	cell-substrate adhesion	0.00684909	0.188379	0	0	65	360
GO:0003018 vascular process in circulatory system	31	0.00696159	1.307	0.209	Biological Process	GO:0003018	vascular process in circulatory system	0.00696159	0.190584	0	0	31	148
GO:0048872 homeostasis of number of cells	51	0.00696811	2.15	0.188	Biological Process	GO:0048872	homeostasis of number of cells	0.00696811	0.190584	0	0	51	271
GO:0007589 body fluid secretion	21	0.00699512	0.885	0.233	Biological Process	GO:0007589	body fluid secretion	0.00699512	0.190792	0	0	21	90
GO:0032956 regulation of actin cytoskeleton organization	64	0.00704018	2.698	0.181	Biological Process	GO:0032956	regulation of actin cytoskeleton organization	0.00704018	0.190887	0	0	64	354
GO:0044802 single-organism membrane organization	191	0.00707479	8.052	0.158	Biological Process	GO:0044802	single-organism membrane organization	0.00707479	0.190887	0	0	191	1210
GO:0006007 glucose catabolic process	10	0.00709582	0.422	0.312	Biological Process	GO:0006007	glucose catabolic process	0.00709582	0.190887	0	0	10	32
GO:0048730 epidermis morphogenesis	10	0.00709582	0.422	0.312	Biological Process	GO:0048730	epidermis morphogenesis	0.00709582	0.190887	0	0	10	32
GO:0071711 basement membrane organization	10	0.00709582	0.422	0.312	Biological Process	GO:0071711	basement membrane organization	0.00709582	0.190887	0	0	10	32
GO:0043069 negative regulation of programmed cell death	146	0.00715547	6.155	0.162	Biological Process	GO:0043069	negative regulation of programmed cell death	0.00715547	0.191705	0	0	146	901
GO:0043065 positive regulation of apoptotic process	108	0.00716528	4.553	0.168	Biological Process	GO:0043065	positive regulation of apoptotic process	0.00716528	0.191705	0	0	108	644
GO:0006355 regulation of transcription, DNA-templated	523	0.00720106	22.049	0.147	Biological Process	GO:0006355	regulation of transcription, DNA-templated	0.00720106	0.192139	0	0	523	3569
GO:0051302 regulation of cell division	63	0.00723562	2.656	0.181	Biological Process	GO:0051302	regulation of cell division	0.00723562	0.192222	0	0	63	348
GO:0007595 lactation	13	0.00724331	0.548	0.277	Biological Process	GO:0007595	lactation	0.00724331	0.192222	0	0	13	47
GO:0001653 peptide receptor activity	32	0.00516349	1.317	0.209	Molecular Function	GO:0001653	peptide receptor activity	0.00516349	0.194276	0	0	32	153
GO:0040011 locomotion	305	0.00739283	12.858	0.152	Biological Process	GO:0040011	locomotion	0.00739283	0.195661	0	0	305	2010
GO:0050792 regulation of viral process	44	0.00742091	1.855	0.193	Biological Process	GO:0050792	regulation of viral process	0.00742091	0.195876	0	0	44	228
GO:0022603 regulation of anatomical structure morphogenesis	185	0.00744257	7.799	0.158	Biological Process	GO:0022603	regulation of anatomical structure morphogenesis	0.00744257	0.195921	0	0	185	1170
GO:0009605 response to external stimulus	410	0.00748783	17.285	0.149	Biological Process	GO:0009605	response to external stimulus	0.00748783	0.196168	0	0	410	2758
GO:0046651 lymphocyte proliferation	54	0.0074919	2.277	0.186	Biological Process	GO:0046651	lymphocyte proliferation	0.0074919	0.196168	0	0	54	291
GO:0040014 regulation of multicellular organism growth	16	0.00754876	0.675	0.254	Biological Process	GO:0040014	regulation of multicellular organism growth	0.00754876	0.196668	0	0	16	63
GO:0051897 positive regulation of protein kinase B signaling	36	0.0075735	1.518	0.201	Biological Process	GO:0051897	positive regulation of protein kinase B signaling	0.0075735	0.196668	0	0	36	179
GO:0002456 T cell mediated immunity	23	0.00759804	0.97	0.225	Biological Process	GO:0002456	T cell mediated immunity	0.00759804	0.196668	0	0	23	102
GO:0032355 response to estradiol	30	0.00766433	1.265	0.21	Biological Process	GO:0032355	response to estradiol	0.00766433	0.196668	0	0	30	143
GO:1903900 regulation of viral life cycle	42	0.00767023	1.771	0.194	Biological Process	GO:1903900	regulation of viral life cycle	0.00767023	0.196668	0	0	42	216
GO:0030800 negative regulation of cyclic nucleotide metabolic process	8	0.00771128	0.337	0.348	Biological Process	GO:0030800	negative regulation of cyclic nucleotide metabolic process	0.00771128	0.196668	0	0	8	23
GO:0030803 negative regulation of cyclic nucleotide biosynthetic process	8	0.00771128	0.337	0.348	Biological Process	GO:0030803	negative regulation of cyclic nucleotide biosynthetic process	0.00771128	0.196668	0	0	8	23
GO:0031280 negative regulation of cyclase activity	8	0.00771128	0.337	0.348	Biological Process	GO:0031280	negative regulation of cyclase activity	0.00771128	0.196668	0	0	8	23
GO:0035162 embryonic hemopoiesis	8	0.00771128	0.337	0.348	Biological Process	GO:0035162	embryonic hemopoiesis	0.00771128	0.196668	0	0	8	23
GO:0045686 negative regulation of glial cell differentiation	8	0.00771128	0.337	0.348	Biological Process	GO:0045686	negative regulation of glial cell differentiation	0.00771128	0.196668	0	0	8	23
GO:0045621 positive regulation of lymphocyte differentiation	24	0.00783018	1.012	0.222	Biological Process	GO:0045621	positive regulation of lymphocyte differentiation	0.00783018	0.198771	0	0	24	108
GO:0030855 epithelial cell differentiation	132	0.00783851	5.565	0.163	Biological Process	GO:0030855	epithelial cell differentiation	0.00783851	0.198771	0	0	132	808
GO:0014068 positive regulation of phosphatidylinositol 3-kinase signaling	21	0.00797467	0.885	0.231	Biological Process	GO:0014068	positive regulation of phosphatidylinositol 3-kinase signaling	0.00797467	0.198771	0	0	21	91
GO:0010830 regulation of myotube differentiation	15	0.00798954	0.632	0.259	Biological Process	GO:0010830	regulation of myotube differentiation	0.00798954	0.198771	0	0	15	58
GO:0003010 voluntary skeletal muscle contraction	4	0.00799619	0.169	0.571	Biological Process	GO:0003010	voluntary skeletal muscle contraction	0.00799619	0.198771	0	0	4	7
GO:0014721 twitch skeletal muscle contraction	4	0.00799619	0.169	0.571	Biological Process	GO:0014721	twitch skeletal muscle contraction	0.00799619	0.198771	0	0	4	7
GO:0014832 urinary bladder smooth muscle contraction	4	0.00799619	0.169	0.571	Biological Process	GO:0014832	urinary bladder smooth muscle contraction	0.00799619	0.198771	0	0	4	7
GO:0015939 pantothenate metabolic process	4	0.00799619	0.169	0.571	Biological Process	GO:0015939	pantothenate metabolic process	0.00799619	0.198771	0	0	4	7
GO:0034141 positive regulation of toll-like receptor 3 signaling pathway	4	0.00799619	0.169	0.571	Biological Process	GO:0034141	positive regulation of toll-like receptor 3 signaling pathway	0.00799619	0.198771	0	0	4	7
GO:0045588 positive regulation of gamma-delta T cell differentiation	4	0.00799619	0.169	0.571	Biological Process	GO:0045588	positive regulation of gamma-delta T cell differentiation	0.00799619	0.198771	0	0	4	7
GO:0005903 brush border	24	0.0068584	0.986	0.22	Cellular Component	GO:0005903	brush border	0.0068584	0.200889	0	0	24	109
GO:0005829 cytosol	754	0.00692721	30.965	0.141	Cellular Component	GO:0005829	cytosol	0.00692721	0.200889	0	0	754	5354
GO:0002709 regulation of T cell mediated immunity	19	0.00822346	0.801	0.237	Biological Process	GO:0002709	regulation of T cell mediated immunity	0.00822346	0.202451	0	0	19	80
GO:0045595 regulation of cell differentiation	288	0.00825736	12.142	0.152	Biological Process	GO:0045595	regulation of cell differentiation	0.00825736	0.202451	0	0	288	1894
GO:0048870 cell motility	261	0.00833037	11.003	0.153	Biological Process	GO:0048870	cell motility	0.00833037	0.202451	0	0	261	1704
GO:0051674 localization of cell	261	0.00833037	11.003	0.153	Biological Process	GO:0051674	localization of cell	0.00833037	0.202451	0	0	261	1704
GO:0002262 myeloid cell homeostasis	32	0.00847585	1.349	0.205	Biological Process	GO:0002262	myeloid cell homeostasis	0.00847585	0.202451	0	0	32	156
GO:0002706 regulation of lymphocyte mediated immunity	32	0.00847585	1.349	0.205	Biological Process	GO:0002706	regulation of lymphocyte mediated immunity	0.00847585	0.202451	0	0	32	156
GO:0046631 alpha-beta T cell activation	32	0.00847585	1.349	0.205	Biological Process	GO:0046631	alpha-beta T cell activation	0.00847585	0.202451	0	0	32	156
GO:0052312 modulation of transcription in other organism involved in symbiotic interaction	9	0.00856192	0.379	0.321	Biological Process	GO:0052312	modulation of transcription in other organism involved in symbiotic interaction	0.00856192	0.202451	0	0	9	28
GO:0006642 triglyceride mobilization	3	0.00861846	0.126	0.75	Biological Process	GO:0006642	triglyceride mobilization	0.00861846	0.202451	0	0	3	4
GO:0035814 negative regulation of renal sodium excretion	3	0.00861846	0.126	0.75	Biological Process	GO:0035814	negative regulation of renal sodium excretion	0.00861846	0.202451	0	0	3	4
GO:0042986 positive regulation of amyloid precursor protein biosynthetic process	3	0.00861846	0.126	0.75	Biological Process	GO:0042986	positive regulation of amyloid precursor protein biosynthetic process	0.00861846	0.202451	0	0	3	4
GO:0048677 axon extension involved in regeneration	3	0.00861846	0.126	0.75	Biological Process	GO:0048677	axon extension involved in regeneration	0.00861846	0.202451	0	0	3	4
GO:0048682 sprouting of injured axon	3	0.00861846	0.126	0.75	Biological Process	GO:0048682	sprouting of injured axon	0.00861846	0.202451	0	0	3	4
GO:0050663 cytokine secretion	3	0.00861846	0.126	0.75	Biological Process	GO:0050663	cytokine secretion	0.00861846	0.202451	0	0	3	4
GO:0050707 regulation of cytokine secretion	3	0.00861846	0.126	0.75	Biological Process	GO:0050707	regulation of cytokine secretion	0.00861846	0.202451	0	0	3	4
GO:0050715 positive regulation of cytokine secretion	3	0.00861846	0.126	0.75	Biological Process	GO:0050715	positive regulation of cytokine secretion	0.00861846	0.202451	0	0	3	4
GO:0060282 positive regulation of oocyte development	3	0.00861846	0.126	0.75	Biological Process	GO:0060282	positive regulation of oocyte development	0.00861846	0.202451	0	0	3	4
GO:1900108 negative regulation of nodal signaling pathway	3	0.00861846	0.126	0.75	Biological Process	GO:1900108	negative regulation of nodal signaling pathway	0.00861846	0.202451	0	0	3	4
GO:1903273 regulation of sodium ion export	3	0.00861846	0.126	0.75	Biological Process	GO:1903273	regulation of sodium ion export	0.00861846	0.202451	0	0	3	4
GO:1903275 positive regulation of sodium ion export	3	0.00861846	0.126	0.75	Biological Process	GO:1903275	positive regulation of sodium ion export	0.00861846	0.202451	0	0	3	4
GO:1903276 regulation of sodium ion export from cell	3	0.00861846	0.126	0.75	Biological Process	GO:1903276	regulation of sodium ion export from cell	0.00861846	0.202451	0	0	3	4
GO:1903278 positive regulation of sodium ion export from cell	3	0.00861846	0.126	0.75	Biological Process	GO:1903278	positive regulation of sodium ion export from cell	0.00861846	0.202451	0	0	3	4
GO:1904179 positive regulation of adipose tissue development	3	0.00861846	0.126	0.75	Biological Process	GO:1904179	positive regulation of adipose tissue development	0.00861846	0.202451	0	0	3	4
GO:0010544 negative regulation of platelet activation	7	0.00883247	0.295	0.368	Biological Process	GO:0010544	negative regulation of platelet activation	0.00883247	0.204891	0	0	7	19
GO:0032634 interleukin-5 production	7	0.00883247	0.295	0.368	Biological Process	GO:0032634	interleukin-5 production	0.00883247	0.204891	0	0	7	19
GO:0032674 regulation of interleukin-5 production	7	0.00883247	0.295	0.368	Biological Process	GO:0032674	regulation of interleukin-5 production	0.00883247	0.204891	0	0	7	19
GO:0032717 negative regulation of interleukin-8 production	7	0.00883247	0.295	0.368	Biological Process	GO:0032717	negative regulation of interleukin-8 production	0.00883247	0.204891	0	0	7	19
GO:0070527 platelet aggregation	16	0.00884396	0.675	0.25	Biological Process	GO:0070527	platelet aggregation	0.00884396	0.204891	0	0	16	64
GO:0001910 regulation of leukocyte mediated cytotoxicity	18	0.00889093	0.759	0.24	Biological Process	GO:0001910	regulation of leukocyte mediated cytotoxicity	0.00889093	0.204891	0	0	18	75
GO:0048708 astrocyte differentiation	18	0.00889093	0.759	0.24	Biological Process	GO:0048708	astrocyte differentiation	0.00889093	0.204891	0	0	18	75
GO:0050900 leukocyte migration	86	0.00892654	3.626	0.171	Biological Process	GO:0050900	leukocyte migration	0.00892654	0.204891	0	0	86	502
GO:0009895 negative regulation of catabolic process	55	0.00895549	2.319	0.183	Biological Process	GO:0009895	negative regulation of catabolic process	0.00895549	0.204891	0	0	55	300
GO:0051101 regulation of DNA binding	25	0.00897929	1.054	0.217	Biological Process	GO:0051101	regulation of DNA binding	0.00897929	0.204891	0	0	25	115
GO:0010874 regulation of cholesterol efflux	10	0.00898386	0.422	0.303	Biological Process	GO:0010874	regulation of cholesterol efflux	0.00898386	0.204891	0	0	10	33
GO:0071353 cellular response to interleukin-4	10	0.00898386	0.422	0.303	Biological Process	GO:0071353	cellular response to interleukin-4	0.00898386	0.204891	0	0	10	33
GO:2000107 negative regulation of leukocyte apoptotic process	12	0.00899358	0.506	0.279	Biological Process	GO:2000107	negative regulation of leukocyte apoptotic process	0.00899358	0.204891	0	0	12	43
GO:0016803 ether hydrolase activity	5	0.00565213	0.206	0.5	Molecular Function	GO:0016803	ether hydrolase activity	0.00565213	0.205328	0	0	5	10
GO:0071723 lipopeptide binding	5	0.00565213	0.206	0.5	Molecular Function	GO:0071723	lipopeptide binding	0.00565213	0.205328	0	0	5	10
GO:0014904 myotube cell development	11	0.00909678	0.464	0.289	Biological Process	GO:0014904	myotube cell development	0.00909678	0.205336	0	0	11	38
GO:0042311 vasodilation	11	0.00909678	0.464	0.289	Biological Process	GO:0042311	vasodilation	0.00909678	0.205336	0	0	11	38
GO:0050434 positive regulation of viral transcription	11	0.00909678	0.464	0.289	Biological Process	GO:0050434	positive regulation of viral transcription	0.00909678	0.205336	0	0	11	38
GO:1902742 apoptotic process involved in development	11	0.00909678	0.464	0.289	Biological Process	GO:1902742	apoptotic process involved in development	0.00909678	0.205336	0	0	11	38
GO:0022612 gland morphogenesis	26	0.00911932	1.096	0.215	Biological Process	GO:0022612	gland morphogenesis	0.00911932	0.205373	0	0	26	121
GO:0002698 negative regulation of immune effector process	27	0.00922304	1.138	0.213	Biological Process	GO:0002698	negative regulation of immune effector process	0.00922304	0.206467	0	0	27	127
GO:0051146 striated muscle cell differentiation	51	0.00925362	2.15	0.185	Biological Process	GO:0051146	striated muscle cell differentiation	0.00925362	0.206467	0	0	51	275
GO:0051099 positive regulation of binding	33	0.00926816	1.391	0.202	Biological Process	GO:0051099	positive regulation of binding	0.00926816	0.206467	0	0	33	163
GO:0007265 Ras protein signal transduction	63	0.00927327	2.656	0.179	Biological Process	GO:0007265	Ras protein signal transduction	0.00927327	0.206467	0	0	63	352
GO:0006413 translational initiation	40	0.00930847	1.686	0.194	Biological Process	GO:0006413	translational initiation	0.00930847	0.206467	0	0	40	206
GO:1901215 negative regulation of neuron death	40	0.00930847	1.686	0.194	Biological Process	GO:1901215	negative regulation of neuron death	0.00930847	0.206467	0	0	40	206
GO:0051100 negative regulation of binding	32	0.00931511	1.349	0.204	Biological Process	GO:0051100	negative regulation of binding	0.00931511	0.206467	0	0	32	157
GO:0070665 positive regulation of leukocyte proliferation	30	0.00935144	1.265	0.207	Biological Process	GO:0070665	positive regulation of leukocyte proliferation	0.00935144	0.206806	0	0	30	145
GO:0043068 positive regulation of programmed cell death	108	0.00939437	4.553	0.166	Biological Process	GO:0043068	positive regulation of programmed cell death	0.00939437	0.207288	0	0	108	650
GO:2000021 regulation of ion homeostasis	39	0.0094558	1.644	0.195	Biological Process	GO:2000021	regulation of ion homeostasis	0.0094558	0.208176	0	0	39	200
GO:0045095 keratin filament	22	0.00742029	0.903	0.224	Cellular Component	GO:0045095	keratin filament	0.00742029	0.20994	0	0	22	98
GO:0042325 regulation of phosphorylation	248	0.00969948	10.455	0.153	Biological Process	GO:0042325	regulation of phosphorylation	0.00969948	0.21063	0	0	248	1618
GO:0010715 regulation of extracellular matrix disassembly	6	0.00970467	0.253	0.4	Biological Process	GO:0010715	regulation of extracellular matrix disassembly	0.00970467	0.21063	0	0	6	15
GO:0032328 alanine transport	6	0.00970467	0.253	0.4	Biological Process	GO:0032328	alanine transport	0.00970467	0.21063	0	0	6	15
GO:0045820 negative regulation of glycolytic process	6	0.00970467	0.253	0.4	Biological Process	GO:0045820	negative regulation of glycolytic process	0.00970467	0.21063	0	0	6	15
GO:0072505 divalent inorganic anion homeostasis	6	0.00970467	0.253	0.4	Biological Process	GO:0072505	divalent inorganic anion homeostasis	0.00970467	0.21063	0	0	6	15
GO:0048545 response to steroid hormone	91	0.00976002	3.836	0.169	Biological Process	GO:0048545	response to steroid hormone	0.00976002	0.21063	0	0	91	537
GO:0006707 cholesterol catabolic process	5	0.00980323	0.211	0.455	Biological Process	GO:0006707	cholesterol catabolic process	0.00980323	0.21063	0	0	5	11
GO:0016127 sterol catabolic process	5	0.00980323	0.211	0.455	Biological Process	GO:0016127	sterol catabolic process	0.00980323	0.21063	0	0	5	11
GO:0033033 negative regulation of myeloid cell apoptotic process	5	0.00980323	0.211	0.455	Biological Process	GO:0033033	negative regulation of myeloid cell apoptotic process	0.00980323	0.21063	0	0	5	11
GO:0033210 leptin-mediated signaling pathway	5	0.00980323	0.211	0.455	Biological Process	GO:0033210	leptin-mediated signaling pathway	0.00980323	0.21063	0	0	5	11
GO:2000644 regulation of receptor catabolic process	5	0.00980323	0.211	0.455	Biological Process	GO:2000644	regulation of receptor catabolic process	0.00980323	0.21063	0	0	5	11
GO:0030330 DNA damage response, signal transduction by p53 class mediator	24	0.0098633	1.012	0.218	Biological Process	GO:0030330	DNA damage response, signal transduction by p53 class mediator	0.0098633	0.211458	0	0	24	110
GO:0001656 metanephros development	20	0.00988576	0.843	0.23	Biological Process	GO:0001656	metanephros development	0.00988576	0.211478	0	0	20	87
GO:0010611 regulation of cardiac muscle hypertrophy	14	0.00997186	0.59	0.259	Biological Process	GO:0010611	regulation of cardiac muscle hypertrophy	0.00997186	0.212856	0	0	14	54
GO:0043523 regulation of neuron apoptotic process	40	0.0100865	1.686	0.193	Biological Process	GO:0043523	regulation of neuron apoptotic process	0.0100865	0.214477	0	0	40	207
GO:0051091 positive regulation of sequence-specific DNA binding transcription factor activity	50	0.0101624	2.108	0.185	Biological Process	GO:0051091	positive regulation of sequence-specific DNA binding transcription factor activity	0.0101624	0.214477	0	0	50	270
GO:0006735 NADH regeneration	8	0.0102341	0.337	0.333	Biological Process	GO:0006735	NADH regeneration	0.0102341	0.214477	0	0	8	24
GO:0044062 regulation of excretion	8	0.0102341	0.337	0.333	Biological Process	GO:0044062	regulation of excretion	0.0102341	0.214477	0	0	8	24
GO:0044321 response to leptin	8	0.0102341	0.337	0.333	Biological Process	GO:0044321	response to leptin	0.0102341	0.214477	0	0	8	24
GO:0061621 canonical glycolysis	8	0.0102341	0.337	0.333	Biological Process	GO:0061621	canonical glycolysis	0.0102341	0.214477	0	0	8	24
GO:0061718 glucose catabolic process to pyruvate	8	0.0102341	0.337	0.333	Biological Process	GO:0061718	glucose catabolic process to pyruvate	0.0102341	0.214477	0	0	8	24
GO:0014066 regulation of phosphatidylinositol 3-kinase signaling	27	0.0102372	1.138	0.211	Biological Process	GO:0014066	regulation of phosphatidylinositol 3-kinase signaling	0.0102372	0.214477	0	0	27	128
GO:0051347 positive regulation of transferase activity	112	0.0102627	4.722	0.165	Biological Process	GO:0051347	positive regulation of transferase activity	0.0102627	0.214477	0	0	112	679
GO:0045807 positive regulation of endocytosis	30	0.0103028	1.265	0.205	Biological Process	GO:0045807	positive regulation of endocytosis	0.0103028	0.214477	0	0	30	146
GO:0048207 vesicle targeting, rough ER to cis-Golgi	16	0.0103099	0.675	0.246	Biological Process	GO:0048207	vesicle targeting, rough ER to cis-Golgi	0.0103099	0.214477	0	0	16	65
GO:0048208 COPII vesicle coating	16	0.0103099	0.675	0.246	Biological Process	GO:0048208	COPII vesicle coating	0.0103099	0.214477	0	0	16	65
GO:1903034 regulation of response to wounding	118	0.0104378	4.975	0.164	Biological Process	GO:1903034	regulation of response to wounding	0.0104378	0.216677	0	0	118	720
GO:0034976 response to endoplasmic reticulum stress	54	0.0104913	2.277	0.182	Biological Process	GO:0034976	response to endoplasmic reticulum stress	0.0104913	0.217329	0	0	54	296
GO:0007169 transmembrane receptor protein tyrosine kinase signaling pathway	119	0.0105331	5.017	0.164	Biological Process	GO:0007169	transmembrane receptor protein tyrosine kinase signaling pathway	0.0105331	0.217735	0	0	119	727
GO:0019219 regulation of nucleobase-containing compound metabolic process	601	0.0105698	25.337	0.145	Biological Process	GO:0019219	regulation of nucleobase-containing compound metabolic process	0.0105698	0.217775	0	0	601	4154
GO:1904018 positive regulation of vasculature development	37	0.0105793	1.56	0.196	Biological Process	GO:1904018	positive regulation of vasculature development	0.0105793	0.217775	0	0	37	189
GO:0044393 microspike	3	0.00812105	0.123	0.75	Cellular Component	GO:0044393	microspike	0.00812105	0.21908	0	0	3	4
GO:0061689 tricellular tight junction	3	0.00812105	0.123	0.75	Cellular Component	GO:0061689	tricellular tight junction	0.00812105	0.21908	0	0	3	4
GO:0016324 apical plasma membrane	64	0.00837489	2.628	0.176	Cellular Component	GO:0016324	apical plasma membrane	0.00837489	0.220075	0	0	64	364
GO:1902495 transmembrane transporter complex	60	0.0085374	2.464	0.178	Cellular Component	GO:1902495	transmembrane transporter complex	0.0085374	0.220075	0	0	60	338
GO:0045619 regulation of lymphocyte differentiation	36	0.0107277	1.518	0.197	Biological Process	GO:0045619	regulation of lymphocyte differentiation	0.0107277	0.220367	0	0	36	183
GO:0043500 muscle adaptation	23	0.0108332	0.97	0.219	Biological Process	GO:0043500	muscle adaptation	0.0108332	0.22207	0	0	23	105
GO:0009925 basal plasma membrane	13	0.00885902	0.534	0.265	Cellular Component	GO:0009925	basal plasma membrane	0.00885902	0.223401	0	0	13	49
GO:0048265 response to pain	9	0.0109699	0.379	0.31	Biological Process	GO:0048265	response to pain	0.0109699	0.223731	0	0	9	29
GO:0048665 neuron fate specification	9	0.0109699	0.379	0.31	Biological Process	GO:0048665	neuron fate specification	0.0109699	0.223731	0	0	9	29
GO:0001932 regulation of protein phosphorylation	224	0.011017	9.444	0.154	Biological Process	GO:0001932	regulation of protein phosphorylation	0.011017	0.223731	0	0	224	1454
GO:0002286 T cell activation involved in immune response	24	0.0110295	1.012	0.216	Biological Process	GO:0002286	T cell activation involved in immune response	0.0110295	0.223731	0	0	24	111
GO:0030239 myofibril assembly	15	0.0110428	0.632	0.25	Biological Process	GO:0030239	myofibril assembly	0.0110428	0.223731	0	0	15	60
GO:0060627 regulation of vesicle-mediated transport	90	0.011098	3.794	0.169	Biological Process	GO:0060627	regulation of vesicle-mediated transport	0.011098	0.223731	0	0	90	533
GO:0007338 single fertilization	33	0.0111034	1.391	0.2	Biological Process	GO:0007338	single fertilization	0.0111034	0.223731	0	0	33	165
GO:0032094 response to food	11	0.0111724	0.464	0.282	Biological Process	GO:0032094	response to food	0.0111724	0.223731	0	0	11	39
GO:0051930 regulation of sensory perception of pain	11	0.0111724	0.464	0.282	Biological Process	GO:0051930	regulation of sensory perception of pain	0.0111724	0.223731	0	0	11	39
GO:0051931 regulation of sensory perception	11	0.0111724	0.464	0.282	Biological Process	GO:0051931	regulation of sensory perception	0.0111724	0.223731	0	0	11	39
GO:2001242 regulation of intrinsic apoptotic signaling pathway	32	0.011199	1.349	0.201	Biological Process	GO:2001242	regulation of intrinsic apoptotic signaling pathway	0.011199	0.223731	0	0	32	159
GO:0006468 protein phosphorylation	303	0.0112027	12.774	0.151	Biological Process	GO:0006468	protein phosphorylation	0.0112027	0.223731	0	0	303	2012
GO:0032148 activation of protein kinase B activity	10	0.0112333	0.422	0.294	Biological Process	GO:0032148	activation of protein kinase B activity	0.0112333	0.223731	0	0	10	34
GO:0048741 skeletal muscle fiber development	10	0.0112333	0.422	0.294	Biological Process	GO:0048741	skeletal muscle fiber development	0.0112333	0.223731	0	0	10	34
GO:0007264 small GTPase mediated signal transduction	88	0.0112782	3.71	0.169	Biological Process	GO:0007264	small GTPase mediated signal transduction	0.0112782	0.224162	0	0	88	520
GO:0007204 positive regulation of cytosolic calcium ion concentration	56	0.0113006	2.361	0.181	Biological Process	GO:0007204	positive regulation of cytosolic calcium ion concentration	0.0113006	0.224162	0	0	56	310
GO:0042770 signal transduction in response to DNA damage	28	0.0113674	1.18	0.207	Biological Process	GO:0042770	signal transduction in response to DNA damage	0.0113674	0.225033	0	0	28	135
GO:0008528 G-protein coupled peptide receptor activity	31	0.00632647	1.276	0.208	Molecular Function	GO:0008528	G-protein coupled peptide receptor activity	0.00632647	0.22593	0	0	31	149
GO:0009755 hormone-mediated signaling pathway	45	0.0114444	1.897	0.188	Biological Process	GO:0009755	hormone-mediated signaling pathway	0.0114444	0.226102	0	0	45	240
GO:0051345 positive regulation of hydrolase activity	125	0.0115191	5.27	0.162	Biological Process	GO:0051345	positive regulation of hydrolase activity	0.0115191	0.22712	0	0	125	770
GO:0002367 cytokine production involved in immune response	21	0.011598	0.885	0.223	Biological Process	GO:0002367	cytokine production involved in immune response	0.011598	0.227307	0	0	21	94
GO:0002718 regulation of cytokine production involved in immune response	21	0.011598	0.885	0.223	Biological Process	GO:0002718	regulation of cytokine production involved in immune response	0.011598	0.227307	0	0	21	94
GO:0045582 positive regulation of T cell differentiation	21	0.011598	0.885	0.223	Biological Process	GO:0045582	positive regulation of T cell differentiation	0.011598	0.227307	0	0	21	94
GO:0097190 apoptotic signaling pathway	100	0.0116352	4.216	0.166	Biological Process	GO:0097190	apoptotic signaling pathway	0.0116352	0.227581	0	0	100	601
GO:0046777 protein autophosphorylation	44	0.0117059	1.855	0.188	Biological Process	GO:0046777	protein autophosphorylation	0.0117059	0.228509	0	0	44	234
GO:0043525 positive regulation of neuron apoptotic process	14	0.0117698	0.59	0.255	Biological Process	GO:0043525	positive regulation of neuron apoptotic process	0.0117698	0.229302	0	0	14	55
GO:0031327 negative regulation of cellular biosynthetic process	271	0.0120014	11.425	0.152	Biological Process	GO:0031327	negative regulation of cellular biosynthetic process	0.0120014	0.233351	0	0	271	1788
GO:0098856 intestinal lipid absorption	7	0.0120455	0.295	0.35	Biological Process	GO:0098856	intestinal lipid absorption	0.0120455	0.233745	0	0	7	20
GO:0098589 membrane region	202	0.00955813	8.296	0.153	Cellular Component	GO:0098589	membrane region	0.00955813	0.235903	0	0	202	1322
GO:0010507 negative regulation of autophagy	19	0.0122637	0.801	0.229	Biological Process	GO:0010507	negative regulation of autophagy	0.0122637	0.236897	0	0	19	83
GO:0015844 monoamine transport	19	0.0122637	0.801	0.229	Biological Process	GO:0015844	monoamine transport	0.0122637	0.236897	0	0	19	83
GO:0046632 alpha-beta T cell differentiation	24	0.0123045	1.012	0.214	Biological Process	GO:0046632	alpha-beta T cell differentiation	0.0123045	0.236897	0	0	24	112
GO:0070268 cornification	24	0.0123045	1.012	0.214	Biological Process	GO:0070268	cornification	0.0123045	0.236897	0	0	24	112
GO:0031401 positive regulation of protein modification process	196	0.0123308	8.263	0.155	Biological Process	GO:0031401	positive regulation of protein modification process	0.0123308	0.23694	0	0	196	1262
GO:0045765 regulation of angiogenesis	55	0.012378	2.319	0.18	Biological Process	GO:0045765	regulation of angiogenesis	0.012378	0.237383	0	0	55	305
GO:1902893 regulation of pri-miRNA transcription from RNA polymerase II promoter	13	0.0124653	0.548	0.26	Biological Process	GO:1902893	regulation of pri-miRNA transcription from RNA polymerase II promoter	0.0124653	0.237932	0	0	13	50
GO:0007178 transmembrane receptor protein serine/threonine kinase signaling pathway	63	0.0124787	2.656	0.176	Biological Process	GO:0007178	transmembrane receptor protein serine/threonine kinase signaling pathway	0.0124787	0.237932	0	0	63	357
GO:1901342 regulation of vasculature development	59	0.0124842	2.487	0.178	Biological Process	GO:1901342	regulation of vasculature development	0.0124842	0.237932	0	0	59	331
GO:0002687 positive regulation of leukocyte migration	29	0.0125036	1.223	0.204	Biological Process	GO:0002687	positive regulation of leukocyte migration	0.0125036	0.237932	0	0	29	142
GO:0008016 regulation of heart contraction	44	0.0125875	1.855	0.187	Biological Process	GO:0008016	regulation of heart contraction	0.0125875	0.239065	0	0	44	235
GO:0004672 protein kinase activity	98	0.00682654	4.035	0.168	Molecular Function	GO:0004672	protein kinase activity	0.00682654	0.239725	0	0	98	584
GO:0060291 long-term synaptic potentiation	20	0.0127069	0.843	0.225	Biological Process	GO:0060291	long-term synaptic potentiation	0.0127069	0.240529	0	0	20	89
GO:0002200 somatic diversification of immune receptors	17	0.0127381	0.717	0.236	Biological Process	GO:0002200	somatic diversification of immune receptors	0.0127381	0.240529	0	0	17	72
GO:0048199 vesicle targeting, to, from or within Golgi	17	0.0127381	0.717	0.236	Biological Process	GO:0048199	vesicle targeting, to, from or within Golgi	0.0127381	0.240529	0	0	17	72
GO:0040012 regulation of locomotion	163	0.0128483	6.872	0.158	Biological Process	GO:0040012	regulation of locomotion	0.0128483	0.240964	0	0	163	1034
GO:2000112 regulation of cellular macromolecule biosynthetic process	588	0.012852	24.789	0.144	Biological Process	GO:2000112	regulation of cellular macromolecule biosynthetic process	0.012852	0.240964	0	0	588	4070
GO:0009890 negative regulation of biosynthetic process	275	0.0128718	11.594	0.151	Biological Process	GO:0009890	negative regulation of biosynthetic process	0.0128718	0.240964	0	0	275	1819
GO:0016445 somatic diversification of immunoglobulins	15	0.0128782	0.632	0.246	Biological Process	GO:0016445	somatic diversification of immunoglobulins	0.0128782	0.240964	0	0	15	61
GO:0003007 heart morphogenesis	46	0.0128838	1.939	0.185	Biological Process	GO:0003007	heart morphogenesis	0.0128838	0.240964	0	0	46	248
GO:0022409 positive regulation of cell-cell adhesion	51	0.0129603	2.15	0.182	Biological Process	GO:0022409	positive regulation of cell-cell adhesion	0.0129603	0.241934	0	0	51	280
GO:0002690 positive regulation of leukocyte chemotaxis	21	0.0130625	0.885	0.221	Biological Process	GO:0002690	positive regulation of leukocyte chemotaxis	0.0130625	0.243379	0	0	21	95
GO:0051336 regulation of hydrolase activity	200	0.0131343	8.432	0.155	Biological Process	GO:0051336	regulation of hydrolase activity	0.0131343	0.244253	0	0	200	1292
GO:0034114 regulation of heterotypic cell-cell adhesion	8	0.0133201	0.337	0.32	Biological Process	GO:0034114	regulation of heterotypic cell-cell adhesion	0.0133201	0.246679	0	0	8	25
GO:0051350 negative regulation of lyase activity	8	0.0133201	0.337	0.32	Biological Process	GO:0051350	negative regulation of lyase activity	0.0133201	0.246679	0	0	8	25
GO:0015837 amine transport	22	0.0133401	0.927	0.218	Biological Process	GO:0015837	amine transport	0.0133401	0.246679	0	0	22	101
GO:1902105 regulation of leukocyte differentiation	52	0.0134563	2.192	0.181	Biological Process	GO:1902105	regulation of leukocyte differentiation	0.0134563	0.247974	0	0	52	287
GO:0051090 regulation of sequence-specific DNA binding transcription factor activity	73	0.0134607	3.078	0.172	Biological Process	GO:0051090	regulation of sequence-specific DNA binding transcription factor activity	0.0134607	0.247974	0	0	73	424
GO:0032467 positive regulation of cytokinesis	11	0.013591	0.464	0.275	Biological Process	GO:0032467	positive regulation of cytokinesis	0.013591	0.248554	0	0	11	40
GO:0045214 sarcomere organization	11	0.013591	0.464	0.275	Biological Process	GO:0045214	sarcomere organization	0.013591	0.248554	0	0	11	40
GO:1902116 negative regulation of organelle assembly	11	0.013591	0.464	0.275	Biological Process	GO:1902116	negative regulation of organelle assembly	0.013591	0.248554	0	0	11	40
GO:0032649 regulation of interferon-gamma production	24	0.013695	1.012	0.212	Biological Process	GO:0032649	regulation of interferon-gamma production	0.013695	0.248554	0	0	24	113
GO:0048167 regulation of synaptic plasticity	36	0.0137428	1.518	0.194	Biological Process	GO:0048167	regulation of synaptic plasticity	0.0137428	0.248554	0	0	36	186
GO:0034116 positive regulation of heterotypic cell-cell adhesion	6	0.0137966	0.253	0.375	Biological Process	GO:0034116	positive regulation of heterotypic cell-cell adhesion	0.0137966	0.248554	0	0	6	16
GO:0034433 steroid esterification	6	0.0137966	0.253	0.375	Biological Process	GO:0034433	steroid esterification	0.0137966	0.248554	0	0	6	16
GO:0034434 sterol esterification	6	0.0137966	0.253	0.375	Biological Process	GO:0034434	sterol esterification	0.0137966	0.248554	0	0	6	16
GO:0034435 cholesterol esterification	6	0.0137966	0.253	0.375	Biological Process	GO:0034435	cholesterol esterification	0.0137966	0.248554	0	0	6	16
GO:0043923 positive regulation by host of viral transcription	6	0.0137966	0.253	0.375	Biological Process	GO:0043923	positive regulation by host of viral transcription	0.0137966	0.248554	0	0	6	16
GO:1901213 regulation of transcription from RNA polymerase II promoter involved in heart development	6	0.0137966	0.253	0.375	Biological Process	GO:1901213	regulation of transcription from RNA polymerase II promoter involved in heart development	0.0137966	0.248554	0	0	6	16
GO:0040018 positive regulation of multicellular organism growth	9	0.0138512	0.379	0.3	Biological Process	GO:0040018	positive regulation of multicellular organism growth	0.0138512	0.248554	0	0	9	30
GO:0055083 monovalent inorganic anion homeostasis	9	0.0138512	0.379	0.3	Biological Process	GO:0055083	monovalent inorganic anion homeostasis	0.0138512	0.248554	0	0	9	30
GO:0040020 regulation of meiotic nuclear division	10	0.013884	0.422	0.286	Biological Process	GO:0040020	regulation of meiotic nuclear division	0.013884	0.248554	0	0	10	35
GO:0072359 circulatory system development	169	0.0139242	7.125	0.157	Biological Process	GO:0072359	circulatory system development	0.0139242	0.248554	0	0	169	1078
GO:0050679 positive regulation of epithelial cell proliferation	35	0.0139741	1.476	0.194	Biological Process	GO:0050679	positive regulation of epithelial cell proliferation	0.0139741	0.248554	0	0	35	180
GO:0051050 positive regulation of transport	150	0.0141464	6.324	0.158	Biological Process	GO:0051050	positive regulation of transport	0.0141464	0.248554	0	0	150	947
GO:2000147 positive regulation of cell motility	91	0.014226	3.836	0.167	Biological Process	GO:2000147	positive regulation of cell motility	0.014226	0.248554	0	0	91	545
GO:0003190 atrioventricular valve formation	4	0.0143086	0.169	0.5	Biological Process	GO:0003190	atrioventricular valve formation	0.0143086	0.248554	0	0	4	8
GO:0007253 cytoplasmic sequestering of NF-kappaB	4	0.0143086	0.169	0.5	Biological Process	GO:0007253	cytoplasmic sequestering of NF-kappaB	0.0143086	0.248554	0	0	4	8
GO:0032825 positive regulation of natural killer cell differentiation	4	0.0143086	0.169	0.5	Biological Process	GO:0032825	positive regulation of natural killer cell differentiation	0.0143086	0.248554	0	0	4	8
GO:0034139 regulation of toll-like receptor 3 signaling pathway	4	0.0143086	0.169	0.5	Biological Process	GO:0034139	regulation of toll-like receptor 3 signaling pathway	0.0143086	0.248554	0	0	4	8
GO:0042345 regulation of NF-kappaB import into nucleus	4	0.0143086	0.169	0.5	Biological Process	GO:0042345	regulation of NF-kappaB import into nucleus	0.0143086	0.248554	0	0	4	8
GO:0042347 negative regulation of NF-kappaB import into nucleus	4	0.0143086	0.169	0.5	Biological Process	GO:0042347	negative regulation of NF-kappaB import into nucleus	0.0143086	0.248554	0	0	4	8
GO:0042348 NF-kappaB import into nucleus	4	0.0143086	0.169	0.5	Biological Process	GO:0042348	NF-kappaB import into nucleus	0.0143086	0.248554	0	0	4	8
GO:0046645 positive regulation of gamma-delta T cell activation	4	0.0143086	0.169	0.5	Biological Process	GO:0046645	positive regulation of gamma-delta T cell activation	0.0143086	0.248554	0	0	4	8
GO:0048537 mucosal-associated lymphoid tissue development	4	0.0143086	0.169	0.5	Biological Process	GO:0048537	mucosal-associated lymphoid tissue development	0.0143086	0.248554	0	0	4	8
GO:0048541 Peyer's patch development	4	0.0143086	0.169	0.5	Biological Process	GO:0048541	Peyer's patch development	0.0143086	0.248554	0	0	4	8
GO:0060290 transdifferentiation	4	0.0143086	0.169	0.5	Biological Process	GO:0060290	transdifferentiation	0.0143086	0.248554	0	0	4	8
GO:0072071 kidney interstitial fibroblast differentiation	4	0.0143086	0.169	0.5	Biological Process	GO:0072071	kidney interstitial fibroblast differentiation	0.0143086	0.248554	0	0	4	8
GO:0090237 regulation of arachidonic acid secretion	4	0.0143086	0.169	0.5	Biological Process	GO:0090237	regulation of arachidonic acid secretion	0.0143086	0.248554	0	0	4	8
GO:0097107 postsynaptic density assembly	4	0.0143086	0.169	0.5	Biological Process	GO:0097107	postsynaptic density assembly	0.0143086	0.248554	0	0	4	8
GO:0048589 developmental growth	103	0.0143275	4.342	0.165	Biological Process	GO:0048589	developmental growth	0.0143275	0.248554	0	0	103	626
GO:0050870 positive regulation of T cell activation	41	0.0144979	1.728	0.188	Biological Process	GO:0050870	positive regulation of T cell activation	0.0144979	0.250911	0	0	41	218
GO:0051402 neuron apoptotic process	44	0.0145145	1.855	0.186	Biological Process	GO:0051402	neuron apoptotic process	0.0145145	0.250911	0	0	44	237
GO:0016773 phosphotransferase activity, alcohol group as acceptor	113	0.00727207	4.652	0.164	Molecular Function	GO:0016773	phosphotransferase activity, alcohol group as acceptor	0.00727207	0.251185	0	0	113	687
GO:0033344 cholesterol efflux	13	0.0147329	0.548	0.255	Biological Process	GO:0033344	cholesterol efflux	0.0147329	0.252675	0	0	13	51
GO:0043392 negative regulation of DNA binding	13	0.0147329	0.548	0.255	Biological Process	GO:0043392	negative regulation of DNA binding	0.0147329	0.252675	0	0	13	51
GO:0061614 pri-miRNA transcription from RNA polymerase II promoter	13	0.0147329	0.548	0.255	Biological Process	GO:0061614	pri-miRNA transcription from RNA polymerase II promoter	0.0147329	0.252675	0	0	13	51
GO:0044702 single organism reproductive process	206	0.0147939	8.685	0.154	Biological Process	GO:0044702	single organism reproductive process	0.0147939	0.252675	0	0	206	1338
GO:1903036 positive regulation of response to wounding	40	0.0148244	1.686	0.189	Biological Process	GO:1903036	positive regulation of response to wounding	0.0148244	0.252675	0	0	40	212
GO:0000302 response to reactive oxygen species	43	0.0148722	1.813	0.186	Biological Process	GO:0000302	response to reactive oxygen species	0.0148722	0.252675	0	0	43	231
GO:0061351 neural precursor cell proliferation	30	0.0149295	1.265	0.2	Biological Process	GO:0061351	neural precursor cell proliferation	0.0149295	0.252675	0	0	30	150
GO:0007588 excretion	15	0.0149426	0.632	0.242	Biological Process	GO:0007588	excretion	0.0149426	0.252675	0	0	15	62
GO:0060395 SMAD protein signal transduction	15	0.0149426	0.632	0.242	Biological Process	GO:0060395	SMAD protein signal transduction	0.0149426	0.252675	0	0	15	62
GO:0043476 pigment accumulation	5	0.0149768	0.211	0.417	Biological Process	GO:0043476	pigment accumulation	0.0149768	0.252675	0	0	5	12
GO:0043482 cellular pigment accumulation	5	0.0149768	0.211	0.417	Biological Process	GO:0043482	cellular pigment accumulation	0.0149768	0.252675	0	0	5	12
GO:0048853 forebrain morphogenesis	5	0.0149768	0.211	0.417	Biological Process	GO:0048853	forebrain morphogenesis	0.0149768	0.252675	0	0	5	12
GO:1902337 regulation of apoptotic process involved in morphogenesis	5	0.0149768	0.211	0.417	Biological Process	GO:1902337	regulation of apoptotic process involved in morphogenesis	0.0149768	0.252675	0	0	5	12
GO:1904748 regulation of apoptotic process involved in development	5	0.0149768	0.211	0.417	Biological Process	GO:1904748	regulation of apoptotic process involved in development	0.0149768	0.252675	0	0	5	12
GO:0030100 regulation of endocytosis	48	0.0150058	2.024	0.183	Biological Process	GO:0030100	regulation of endocytosis	0.0150058	0.252731	0	0	48	263
GO:0098805 whole membrane	366	0.0104771	15.031	0.146	Cellular Component	GO:0098805	whole membrane	0.0104771	0.253197	0	0	366	2508
GO:0003713 transcription coactivator activity	52	0.00746821	2.141	0.184	Molecular Function	GO:0003713	transcription coactivator activity	0.00746821	0.253799	0	0	52	282
GO:0005179 hormone activity	27	0.00772727	1.112	0.213	Molecular Function	GO:0005179	hormone activity	0.00772727	0.25382	0	0	27	127
GO:0019199 transmembrane receptor protein kinase activity	30	0.00774787	1.235	0.207	Molecular Function	GO:0019199	transmembrane receptor protein kinase activity	0.00774787	0.25382	0	0	30	145
GO:0050681 androgen receptor binding	9	0.00783024	0.371	0.321	Molecular Function	GO:0050681	androgen receptor binding	0.00783024	0.25382	0	0	9	28
GO:0002520 immune system development	161	0.0151011	6.788	0.157	Biological Process	GO:0002520	immune system development	0.0151011	0.253899	0	0	161	1025
GO:0042827 platelet dense granule	7	0.01079	0.287	0.35	Cellular Component	GO:0042827	platelet dense granule	0.01079	0.254649	0	0	7	20
GO:0098590 plasma membrane region	170	0.0110857	6.982	0.155	Cellular Component	GO:0098590	plasma membrane region	0.0110857	0.254649	0	0	170	1100
GO:0045178 basal part of cell	16	0.0114672	0.657	0.239	Cellular Component	GO:0045178	basal part of cell	0.0114672	0.254649	0	0	16	67
GO:0044449 contractile fiber part	42	0.0118205	1.725	0.186	Cellular Component	GO:0044449	contractile fiber part	0.0118205	0.254649	0	0	42	226
GO:0035770 ribonucleoprotein granule	46	0.012031	1.889	0.183	Cellular Component	GO:0035770	ribonucleoprotein granule	0.012031	0.254649	0	0	46	252
GO:0005623 cell	2262	0.0120739	92.895	0.133	Cellular Component	GO:0005623	cell	0.0120739	0.254649	0	0	2262	17034
GO:0044464 cell part	2262	0.0120739	92.895	0.133	Cellular Component	GO:0044464	cell part	0.0120739	0.254649	0	0	2262	17034
GO:0032609 interferon-gamma production	24	0.015208	1.012	0.211	Biological Process	GO:0032609	interferon-gamma production	0.015208	0.255261	0	0	24	114
GO:0002576 platelet degranulation	26	0.0152724	1.096	0.206	Biological Process	GO:0002576	platelet degranulation	0.0152724	0.255904	0	0	26	126
GO:0034191 apolipoprotein A-I receptor binding	3	0.00828315	0.124	0.75	Molecular Function	GO:0034191	apolipoprotein A-I receptor binding	0.00828315	0.256656	0	0	3	4
GO:0070815 peptidyl-lysine 5-dioxygenase activity	3	0.00828315	0.124	0.75	Molecular Function	GO:0070815	peptidyl-lysine 5-dioxygenase activity	0.00828315	0.256656	0	0	3	4
GO:1990757 ubiquitin ligase activator activity	3	0.00828315	0.124	0.75	Molecular Function	GO:1990757	ubiquitin ligase activator activity	0.00828315	0.256656	0	0	3	4
GO:0045111 intermediate filament cytoskeleton	47	0.0124692	1.93	0.181	Cellular Component	GO:0045111	intermediate filament cytoskeleton	0.0124692	0.258291	0	0	47	259
GO:0048468 cell development	338	0.0155167	14.25	0.149	Biological Process	GO:0048468	cell development	0.0155167	0.259555	0	0	338	2275
GO:0010556 regulation of macromolecule biosynthetic process	593	0.0155607	25	0.144	Biological Process	GO:0010556	regulation of macromolecule biosynthetic process	0.0155607	0.259783	0	0	593	4117
GO:0045933 positive regulation of muscle contraction	12	0.0156098	0.506	0.261	Biological Process	GO:0045933	positive regulation of muscle contraction	0.0156098	0.259783	0	0	12	46
GO:0097028 dendritic cell differentiation	12	0.0156098	0.506	0.261	Biological Process	GO:0097028	dendritic cell differentiation	0.0156098	0.259783	0	0	12	46
GO:0032409 regulation of transporter activity	51	0.0157195	2.15	0.18	Biological Process	GO:0032409	regulation of transporter activity	0.0157195	0.260976	0	0	51	283
GO:0030193 regulation of blood coagulation	19	0.0157346	0.801	0.224	Biological Process	GO:0030193	regulation of blood coagulation	0.0157346	0.260976	0	0	19	85
GO:0045123 cellular extravasation	16	0.0158814	0.675	0.235	Biological Process	GO:0045123	cellular extravasation	0.0158814	0.262818	0	0	16	68
GO:0030168 platelet activation	32	0.0158991	1.349	0.196	Biological Process	GO:0030168	platelet activation	0.0158991	0.262818	0	0	32	163
GO:0035813 regulation of renal sodium excretion	7	0.0160224	0.295	0.333	Biological Process	GO:0035813	regulation of renal sodium excretion	0.0160224	0.26441	0	0	7	21
GO:0043410 positive regulation of MAPK cascade	90	0.0160906	3.794	0.166	Biological Process	GO:0043410	positive regulation of MAPK cascade	0.0160906	0.264433	0	0	90	541
GO:0000768 syncytium formation by plasma membrane fusion	14	0.0161125	0.59	0.246	Biological Process	GO:0000768	syncytium formation by plasma membrane fusion	0.0161125	0.264433	0	0	14	57
GO:0014743 regulation of muscle hypertrophy	14	0.0161125	0.59	0.246	Biological Process	GO:0014743	regulation of muscle hypertrophy	0.0161125	0.264433	0	0	14	57
GO:0046427 positive regulation of JAK-STAT cascade	20	0.0161315	0.843	0.22	Biological Process	GO:0046427	positive regulation of JAK-STAT cascade	0.0161315	0.264433	0	0	20	91
GO:0051171 regulation of nitrogen compound metabolic process	643	0.0161888	27.108	0.143	Biological Process	GO:0051171	regulation of nitrogen compound metabolic process	0.0161888	0.264762	0	0	643	4484
GO:0033674 positive regulation of kinase activity	99	0.0163118	4.174	0.164	Biological Process	GO:0033674	positive regulation of kinase activity	0.0163118	0.264762	0	0	99	602
GO:0001701 in utero embryonic development	65	0.0164229	2.74	0.173	Biological Process	GO:0001701	in utero embryonic development	0.0164229	0.264762	0	0	65	375
GO:0030301 cholesterol transport	21	0.0164301	0.885	0.216	Biological Process	GO:0030301	cholesterol transport	0.0164301	0.264762	0	0	21	97
GO:0034110 regulation of homotypic cell-cell adhesion	63	0.0165544	2.656	0.174	Biological Process	GO:0034110	regulation of homotypic cell-cell adhesion	0.0165544	0.264762	0	0	63	362
GO:0022898 regulation of transmembrane transporter activity	49	0.016631	2.066	0.181	Biological Process	GO:0022898	regulation of transmembrane transporter activity	0.016631	0.264762	0	0	49	271
GO:0035710 CD4-positive, alpha-beta T cell activation	22	0.0166424	0.927	0.214	Biological Process	GO:0035710	CD4-positive, alpha-beta T cell activation	0.0166424	0.264762	0	0	22	103
GO:0051153 regulation of striated muscle cell differentiation	22	0.0166424	0.927	0.214	Biological Process	GO:0051153	regulation of striated muscle cell differentiation	0.0166424	0.264762	0	0	22	103
GO:0019915 lipid storage	17	0.0166469	0.717	0.23	Biological Process	GO:0019915	lipid storage	0.0166469	0.264762	0	0	17	74
GO:0032370 positive regulation of lipid transport	17	0.0166469	0.717	0.23	Biological Process	GO:0032370	positive regulation of lipid transport	0.0166469	0.264762	0	0	17	74
GO:0097659 nucleic acid-templated transcription	542	0.0167301	22.85	0.145	Biological Process	GO:0097659	nucleic acid-templated transcription	0.0167301	0.264762	0	0	542	3750
GO:0046903 secretion	226	0.0167854	9.528	0.152	Biological Process	GO:0046903	secretion	0.0167854	0.264762	0	0	226	1483
GO:0034101 erythrocyte homeostasis	26	0.0168296	1.096	0.205	Biological Process	GO:0034101	erythrocyte homeostasis	0.0168296	0.264762	0	0	26	127
GO:0014902 myotube differentiation	24	0.0168508	1.012	0.209	Biological Process	GO:0014902	myotube differentiation	0.0168508	0.264762	0	0	24	115
GO:0030809 negative regulation of nucleotide biosynthetic process	8	0.0170337	0.337	0.308	Biological Process	GO:0030809	negative regulation of nucleotide biosynthetic process	0.0170337	0.264762	0	0	8	26
GO:0061620 glycolytic process through glucose-6-phosphate	8	0.0170337	0.337	0.308	Biological Process	GO:0061620	glycolytic process through glucose-6-phosphate	0.0170337	0.264762	0	0	8	26
GO:1900372 negative regulation of purine nucleotide biosynthetic process	8	0.0170337	0.337	0.308	Biological Process	GO:1900372	negative regulation of purine nucleotide biosynthetic process	0.0170337	0.264762	0	0	8	26
GO:0051246 regulation of protein metabolic process	448	0.017045	18.887	0.146	Biological Process	GO:0051246	regulation of protein metabolic process	0.017045	0.264762	0	0	448	3070
GO:1903649 regulation of cytoplasmic transport	62	0.0170791	2.614	0.174	Biological Process	GO:1903649	regulation of cytoplasmic transport	0.0170791	0.264762	0	0	62	356
GO:0051172 negative regulation of nitrogen compound metabolic process	280	0.0171814	11.804	0.15	Biological Process	GO:0051172	negative regulation of nitrogen compound metabolic process	0.0171814	0.264762	0	0	280	1866
GO:0035456 response to interferon-beta	9	0.0172554	0.379	0.29	Biological Process	GO:0035456	response to interferon-beta	0.0172554	0.264762	0	0	9	31
GO:2000352 negative regulation of endothelial cell apoptotic process	9	0.0172554	0.379	0.29	Biological Process	GO:2000352	negative regulation of endothelial cell apoptotic process	0.0172554	0.264762	0	0	9	31
GO:0003300 cardiac muscle hypertrophy	18	0.0172589	0.759	0.225	Biological Process	GO:0003300	cardiac muscle hypertrophy	0.0172589	0.264762	0	0	18	80
GO:2000145 regulation of cell motility	149	0.0173082	6.282	0.158	Biological Process	GO:2000145	regulation of cell motility	0.0173082	0.264762	0	0	149	946
GO:0022407 regulation of cell-cell adhesion	79	0.0174197	3.331	0.168	Biological Process	GO:0022407	regulation of cell-cell adhesion	0.0174197	0.264762	0	0	79	469
GO:0016477 cell migration	233	0.0175466	9.823	0.152	Biological Process	GO:0016477	cell migration	0.0175466	0.264762	0	0	233	1534
GO:0034112 positive regulation of homotypic cell-cell adhesion	42	0.0175495	1.771	0.185	Biological Process	GO:0034112	positive regulation of homotypic cell-cell adhesion	0.0175495	0.264762	0	0	42	227
GO:0006903 vesicle targeting	19	0.0177359	0.801	0.221	Biological Process	GO:0006903	vesicle targeting	0.0177359	0.264762	0	0	19	86
GO:0050678 regulation of epithelial cell proliferation	57	0.0178027	2.403	0.176	Biological Process	GO:0050678	regulation of epithelial cell proliferation	0.0178027	0.264762	0	0	57	324
GO:0019953 sexual reproduction	137	0.0178377	5.776	0.159	Biological Process	GO:0019953	sexual reproduction	0.0178377	0.264762	0	0	137	864
GO:0002064 epithelial cell development	44	0.0178498	1.855	0.183	Biological Process	GO:0002064	epithelial cell development	0.0178498	0.264762	0	0	44	240
GO:0001827 inner cell mass cell fate commitment	2	0.0179059	0.084	1	Biological Process	GO:0001827	inner cell mass cell fate commitment	0.0179059	0.264762	0	0	2	2
GO:0010512 negative regulation of phosphatidylinositol biosynthetic process	2	0.0179059	0.084	1	Biological Process	GO:0010512	negative regulation of phosphatidylinositol biosynthetic process	0.0179059	0.264762	0	0	2	2
GO:0010731 protein glutathionylation	2	0.0179059	0.084	1	Biological Process	GO:0010731	protein glutathionylation	0.0179059	0.264762	0	0	2	2
GO:0010732 regulation of protein glutathionylation	2	0.0179059	0.084	1	Biological Process	GO:0010732	regulation of protein glutathionylation	0.0179059	0.264762	0	0	2	2
GO:0010734 negative regulation of protein glutathionylation	2	0.0179059	0.084	1	Biological Process	GO:0010734	negative regulation of protein glutathionylation	0.0179059	0.264762	0	0	2	2
GO:0010813 neuropeptide catabolic process	2	0.0179059	0.084	1	Biological Process	GO:0010813	neuropeptide catabolic process	0.0179059	0.264762	0	0	2	2
GO:0016036 cellular response to phosphate starvation	2	0.0179059	0.084	1	Biological Process	GO:0016036	cellular response to phosphate starvation	0.0179059	0.264762	0	0	2	2
GO:0031446 regulation of fast-twitch skeletal muscle fiber contraction	2	0.0179059	0.084	1	Biological Process	GO:0031446	regulation of fast-twitch skeletal muscle fiber contraction	0.0179059	0.264762	0	0	2	2
GO:0031448 positive regulation of fast-twitch skeletal muscle fiber contraction	2	0.0179059	0.084	1	Biological Process	GO:0031448	positive regulation of fast-twitch skeletal muscle fiber contraction	0.0179059	0.264762	0	0	2	2
GO:0032796 uropod organization	2	0.0179059	0.084	1	Biological Process	GO:0032796	uropod organization	0.0179059	0.264762	0	0	2	2
GO:0033595 response to genistein	2	0.0179059	0.084	1	Biological Process	GO:0033595	response to genistein	0.0179059	0.264762	0	0	2	2
GO:0034247 snoRNA splicing	2	0.0179059	0.084	1	Biological Process	GO:0034247	snoRNA splicing	0.0179059	0.264762	0	0	2	2
GO:0035683 memory T cell extravasation	2	0.0179059	0.084	1	Biological Process	GO:0035683	memory T cell extravasation	0.0179059	0.264762	0	0	2	2
GO:0042595 behavioral response to starvation	2	0.0179059	0.084	1	Biological Process	GO:0042595	behavioral response to starvation	0.0179059	0.264762	0	0	2	2
GO:0043133 hindgut contraction	2	0.0179059	0.084	1	Biological Process	GO:0043133	hindgut contraction	0.0179059	0.264762	0	0	2	2
GO:0043134 regulation of hindgut contraction	2	0.0179059	0.084	1	Biological Process	GO:0043134	regulation of hindgut contraction	0.0179059	0.264762	0	0	2	2
GO:0051625 epinephrine uptake	2	0.0179059	0.084	1	Biological Process	GO:0051625	epinephrine uptake	0.0179059	0.264762	0	0	2	2
GO:0060741 prostate gland stromal morphogenesis	2	0.0179059	0.084	1	Biological Process	GO:0060741	prostate gland stromal morphogenesis	0.0179059	0.264762	0	0	2	2
GO:0061152 trachea submucosa development	2	0.0179059	0.084	1	Biological Process	GO:0061152	trachea submucosa development	0.0179059	0.264762	0	0	2	2
GO:0061153 trachea gland development	2	0.0179059	0.084	1	Biological Process	GO:0061153	trachea gland development	0.0179059	0.264762	0	0	2	2
GO:0071469 cellular response to alkaline pH	2	0.0179059	0.084	1	Biological Process	GO:0071469	cellular response to alkaline pH	0.0179059	0.264762	0	0	2	2
GO:0072209 metanephric mesangial cell differentiation	2	0.0179059	0.084	1	Biological Process	GO:0072209	metanephric mesangial cell differentiation	0.0179059	0.264762	0	0	2	2
GO:0072254 metanephric glomerular mesangial cell differentiation	2	0.0179059	0.084	1	Biological Process	GO:0072254	metanephric glomerular mesangial cell differentiation	0.0179059	0.264762	0	0	2	2
GO:0072737 response to diamide	2	0.0179059	0.084	1	Biological Process	GO:0072737	response to diamide	0.0179059	0.264762	0	0	2	2
GO:0072738 cellular response to diamide	2	0.0179059	0.084	1	Biological Process	GO:0072738	cellular response to diamide	0.0179059	0.264762	0	0	2	2
GO:0090164 asymmetric Golgi ribbon formation	2	0.0179059	0.084	1	Biological Process	GO:0090164	asymmetric Golgi ribbon formation	0.0179059	0.264762	0	0	2	2
GO:1900279 regulation of CD4-positive, alpha-beta T cell costimulation	2	0.0179059	0.084	1	Biological Process	GO:1900279	regulation of CD4-positive, alpha-beta T cell costimulation	0.0179059	0.264762	0	0	2	2
GO:1903918 regulation of actin filament severing	2	0.0179059	0.084	1	Biological Process	GO:1903918	regulation of actin filament severing	0.0179059	0.264762	0	0	2	2
GO:1904008 response to monosodium glutamate	2	0.0179059	0.084	1	Biological Process	GO:1904008	response to monosodium glutamate	0.0179059	0.264762	0	0	2	2
GO:2000409 positive regulation of T cell extravasation	2	0.0179059	0.084	1	Biological Process	GO:2000409	positive regulation of T cell extravasation	0.0179059	0.264762	0	0	2	2
GO:2000451 positive regulation of CD8-positive, alpha-beta T cell extravasation	2	0.0179059	0.084	1	Biological Process	GO:2000451	positive regulation of CD8-positive, alpha-beta T cell extravasation	0.0179059	0.264762	0	0	2	2
GO:2000471 regulation of hematopoietic stem cell migration	2	0.0179059	0.084	1	Biological Process	GO:2000471	regulation of hematopoietic stem cell migration	0.0179059	0.264762	0	0	2	2
GO:2000473 positive regulation of hematopoietic stem cell migration	2	0.0179059	0.084	1	Biological Process	GO:2000473	positive regulation of hematopoietic stem cell migration	0.0179059	0.264762	0	0	2	2
GO:2000485 regulation of glutamine transport	2	0.0179059	0.084	1	Biological Process	GO:2000485	regulation of glutamine transport	0.0179059	0.264762	0	0	2	2
GO:0072358 cardiovascular system development	167	0.0179312	7.04	0.156	Biological Process	GO:0072358	cardiovascular system development	0.0179312	0.264762	0	0	167	1072
GO:0050764 regulation of phagocytosis	20	0.018095	0.843	0.217	Biological Process	GO:0050764	regulation of phagocytosis	0.018095	0.26678	0	0	20	92
GO:0090303 positive regulation of wound healing	16	0.0181805	0.675	0.232	Biological Process	GO:0090303	positive regulation of wound healing	0.0181805	0.267385	0	0	16	69
GO:0008203 cholesterol metabolic process	28	0.0182178	1.18	0.2	Biological Process	GO:0008203	cholesterol metabolic process	0.0182178	0.267385	0	0	28	140
GO:0051817 modification of morphology or physiology of other organism involved in symbiotic interaction	28	0.0182178	1.18	0.2	Biological Process	GO:0051817	modification of morphology or physiology of other organism involved in symbiotic interaction	0.0182178	0.267385	0	0	28	140
GO:0006351 transcription, DNA-templated	541	0.0184007	22.808	0.144	Biological Process	GO:0006351	transcription, DNA-templated	0.0184007	0.269667	0	0	541	3748
GO:0045766 positive regulation of angiogenesis	33	0.0184538	1.391	0.193	Biological Process	GO:0045766	positive regulation of angiogenesis	0.0184538	0.269779	0	0	33	171
GO:0045599 negative regulation of fat cell differentiation	12	0.0184782	0.506	0.255	Biological Process	GO:0045599	negative regulation of fat cell differentiation	0.0184782	0.269779	0	0	12	47
GO:0008630 intrinsic apoptotic signaling pathway in response to DNA damage	22	0.0185183	0.927	0.212	Biological Process	GO:0008630	intrinsic apoptotic signaling pathway in response to DNA damage	0.0185183	0.269779	0	0	22	104
GO:0019233 sensory perception of pain	22	0.0185183	0.927	0.212	Biological Process	GO:0019233	sensory perception of pain	0.0185183	0.269779	0	0	22	104
GO:0071560 cellular response to transforming growth factor beta stimulus	45	0.0185781	1.897	0.182	Biological Process	GO:0071560	cellular response to transforming growth factor beta stimulus	0.0185781	0.27025	0	0	45	247
GO:0090100 positive regulation of transmembrane receptor protein serine/threonine kinase signaling pathway	23	0.0186079	0.97	0.209	Biological Process	GO:0090100	positive regulation of transmembrane receptor protein serine/threonine kinase signaling pathway	0.0186079	0.270282	0	0	23	110
GO:0050432 catecholamine secretion	14	0.0186971	0.59	0.241	Biological Process	GO:0050432	catecholamine secretion	0.0186971	0.270777	0	0	14	58
GO:2001244 positive regulation of intrinsic apoptotic signaling pathway	14	0.0186971	0.59	0.241	Biological Process	GO:2001244	positive regulation of intrinsic apoptotic signaling pathway	0.0186971	0.270777	0	0	14	58
GO:0002440 production of molecular mediator of immune response	36	0.0187968	1.518	0.189	Biological Process	GO:0002440	production of molecular mediator of immune response	0.0187968	0.271287	0	0	36	190
GO:0018105 peptidyl-serine phosphorylation	55	0.0189237	2.319	0.176	Biological Process	GO:0018105	peptidyl-serine phosphorylation	0.0189237	0.271287	0	0	55	312
GO:0006978 DNA damage response, signal transduction by p53 class mediator resulting in transcription of p21 class mediator	6	0.0189533	0.253	0.353	Biological Process	GO:0006978	DNA damage response, signal transduction by p53 class mediator resulting in transcription of p21 class mediator	0.0189533	0.271287	0	0	6	17
GO:0043517 positive regulation of DNA damage response, signal transduction by p53 class mediator	6	0.0189533	0.253	0.353	Biological Process	GO:0043517	positive regulation of DNA damage response, signal transduction by p53 class mediator	0.0189533	0.271287	0	0	6	17
GO:0043951 negative regulation of cAMP-mediated signaling	6	0.0189533	0.253	0.353	Biological Process	GO:0043951	negative regulation of cAMP-mediated signaling	0.0189533	0.271287	0	0	6	17
GO:0048243 norepinephrine secretion	6	0.0189533	0.253	0.353	Biological Process	GO:0048243	norepinephrine secretion	0.0189533	0.271287	0	0	6	17
GO:0050665 hydrogen peroxide biosynthetic process	6	0.0189533	0.253	0.353	Biological Process	GO:0050665	hydrogen peroxide biosynthetic process	0.0189533	0.271287	0	0	6	17
GO:0072202 cell differentiation involved in metanephros development	6	0.0189533	0.253	0.353	Biological Process	GO:0072202	cell differentiation involved in metanephros development	0.0189533	0.271287	0	0	6	17
GO:0002376 immune system process	476	0.0193113	20.067	0.145	Biological Process	GO:0002376	immune system process	0.0193113	0.273225	0	0	476	3279
GO:0002023 reduction of food intake in response to dietary excess	3	0.0194017	0.126	0.6	Biological Process	GO:0002023	reduction of food intake in response to dietary excess	0.0194017	0.273225	0	0	3	5
GO:0010815 bradykinin catabolic process	3	0.0194017	0.126	0.6	Biological Process	GO:0010815	bradykinin catabolic process	0.0194017	0.273225	0	0	3	5
GO:0038163 thrombopoietin-mediated signaling pathway	3	0.0194017	0.126	0.6	Biological Process	GO:0038163	thrombopoietin-mediated signaling pathway	0.0194017	0.273225	0	0	3	5
GO:0042321 negative regulation of circadian sleep/wake cycle, sleep	3	0.0194017	0.126	0.6	Biological Process	GO:0042321	negative regulation of circadian sleep/wake cycle, sleep	0.0194017	0.273225	0	0	3	5
GO:0045541 negative regulation of cholesterol biosynthetic process	3	0.0194017	0.126	0.6	Biological Process	GO:0045541	negative regulation of cholesterol biosynthetic process	0.0194017	0.273225	0	0	3	5
GO:0060011 Sertoli cell proliferation	3	0.0194017	0.126	0.6	Biological Process	GO:0060011	Sertoli cell proliferation	0.0194017	0.273225	0	0	3	5
GO:0060591 chondroblast differentiation	3	0.0194017	0.126	0.6	Biological Process	GO:0060591	chondroblast differentiation	0.0194017	0.273225	0	0	3	5
GO:0090206 negative regulation of cholesterol metabolic process	3	0.0194017	0.126	0.6	Biological Process	GO:0090206	negative regulation of cholesterol metabolic process	0.0194017	0.273225	0	0	3	5
GO:1902255 positive regulation of intrinsic apoptotic signaling pathway by p53 class mediator	3	0.0194017	0.126	0.6	Biological Process	GO:1902255	positive regulation of intrinsic apoptotic signaling pathway by p53 class mediator	0.0194017	0.273225	0	0	3	5
GO:2000288 positive regulation of myoblast proliferation	3	0.0194017	0.126	0.6	Biological Process	GO:2000288	positive regulation of myoblast proliferation	0.0194017	0.273225	0	0	3	5
GO:2001233 regulation of apoptotic signaling pathway	68	0.0194227	2.867	0.171	Biological Process	GO:2001233	regulation of apoptotic signaling pathway	0.0194227	0.273225	0	0	68	398
GO:0061045 negative regulation of wound healing	18	0.019496	0.759	0.222	Biological Process	GO:0061045	negative regulation of wound healing	0.019496	0.273583	0	0	18	81
GO:0001913 T cell mediated cytotoxicity	11	0.0195874	0.464	0.262	Biological Process	GO:0001913	T cell mediated cytotoxicity	0.0195874	0.273583	0	0	11	42
GO:0019985 translesion synthesis	11	0.0195874	0.464	0.262	Biological Process	GO:0019985	translesion synthesis	0.0195874	0.273583	0	0	11	42
GO:0046688 response to copper ion	11	0.0195874	0.464	0.262	Biological Process	GO:0046688	response to copper ion	0.0195874	0.273583	0	0	11	42
GO:1900026 positive regulation of substrate adhesion-dependent cell spreading	11	0.0195874	0.464	0.262	Biological Process	GO:1900026	positive regulation of substrate adhesion-dependent cell spreading	0.0195874	0.273583	0	0	11	42
GO:0070742 C2H2 zinc finger domain binding	6	0.00907646	0.247	0.4	Molecular Function	GO:0070742	C2H2 zinc finger domain binding	0.00907646	0.274187	0	0	6	15
GO:0008429 phosphatidylethanolamine binding	5	0.00924511	0.206	0.455	Molecular Function	GO:0008429	phosphatidylethanolamine binding	0.00924511	0.274187	0	0	5	11
GO:0035258 steroid hormone receptor binding	19	0.00935516	0.782	0.232	Molecular Function	GO:0035258	steroid hormone receptor binding	0.00935516	0.274187	0	0	19	82
GO:0004702 receptor signaling protein serine/threonine kinase activity	13	0.00936946	0.535	0.265	Molecular Function	GO:0004702	receptor signaling protein serine/threonine kinase activity	0.00936946	0.274187	0	0	13	49
GO:0050673 epithelial cell proliferation	66	0.0196715	2.782	0.171	Biological Process	GO:0050673	epithelial cell proliferation	0.0196715	0.274367	0	0	66	385
GO:0002562 somatic diversification of immune receptors via germline recombination within a single locus	15	0.0198274	0.632	0.234	Biological Process	GO:0002562	somatic diversification of immune receptors via germline recombination within a single locus	0.0198274	0.275758	0	0	15	64
GO:0016444 somatic cell DNA recombination	15	0.0198274	0.632	0.234	Biological Process	GO:0016444	somatic cell DNA recombination	0.0198274	0.275758	0	0	15	64
GO:0008277 regulation of G-protein coupled receptor protein signaling pathway	28	0.0199163	1.18	0.199	Biological Process	GO:0008277	regulation of G-protein coupled receptor protein signaling pathway	0.0199163	0.276393	0	0	28	141
GO:1900046 regulation of hemostasis	19	0.0199294	0.801	0.218	Biological Process	GO:1900046	regulation of hemostasis	0.0199294	0.276393	0	0	19	87
GO:0031399 regulation of protein modification process	292	0.0201095	12.31	0.149	Biological Process	GO:0031399	regulation of protein modification process	0.0201095	0.278498	0	0	292	1958
GO:0051668 localization within membrane	20	0.0202395	0.843	0.215	Biological Process	GO:0051668	localization within membrane	0.0202395	0.27951	0	0	20	93
GO:0051952 regulation of amine transport	20	0.0202395	0.843	0.215	Biological Process	GO:0051952	regulation of amine transport	0.0202395	0.27951	0	0	20	93
GO:0005890 sodium:potassium-exchanging ATPase complex	5	0.0137502	0.205	0.417	Cellular Component	GO:0005890	sodium:potassium-exchanging ATPase complex	0.0137502	0.279828	0	0	5	12
GO:0016202 regulation of striated muscle tissue development	26	0.0203199	1.096	0.202	Biological Process	GO:0016202	regulation of striated muscle tissue development	0.0203199	0.280227	0	0	26	129
GO:1903035 negative regulation of response to wounding	68	0.0204376	2.867	0.17	Biological Process	GO:1903035	negative regulation of response to wounding	0.0204376	0.280713	0	0	68	399
GO:0051272 positive regulation of cellular component movement	92	0.020483	3.879	0.164	Biological Process	GO:0051272	positive regulation of cellular component movement	0.020483	0.280713	0	0	92	560
GO:0010623 developmental programmed cell death	10	0.0205476	0.422	0.27	Biological Process	GO:0010623	developmental programmed cell death	0.0205476	0.280713	0	0	10	37
GO:0031076 embryonic camera-type eye development	10	0.0205476	0.422	0.27	Biological Process	GO:0031076	embryonic camera-type eye development	0.0205476	0.280713	0	0	10	37
GO:0048534 hematopoietic or lymphoid organ development	152	0.0205492	6.408	0.156	Biological Process	GO:0048534	hematopoietic or lymphoid organ development	0.0205492	0.280713	0	0	152	972
GO:0018107 peptidyl-threonine phosphorylation	24	0.0205541	1.012	0.205	Biological Process	GO:0018107	peptidyl-threonine phosphorylation	0.0205541	0.280713	0	0	24	117
GO:1903902 positive regulation of viral life cycle	22	0.0205553	0.927	0.21	Biological Process	GO:1903902	positive regulation of viral life cycle	0.0205553	0.280713	0	0	22	105
GO:0048524 positive regulation of viral process	23	0.0205885	0.97	0.207	Biological Process	GO:0048524	positive regulation of viral process	0.0205885	0.280776	0	0	23	111
GO:1990351 transporter complex	61	0.014043	2.505	0.173	Cellular Component	GO:1990351	transporter complex	0.014043	0.280861	0	0	61	353
GO:0004181 metallocarboxypeptidase activity	9	0.0100497	0.371	0.31	Molecular Function	GO:0004181	metallocarboxypeptidase activity	0.0100497	0.282329	0	0	9	29
GO:0071813 lipoprotein particle binding	9	0.0100497	0.371	0.31	Molecular Function	GO:0071813	lipoprotein particle binding	0.0100497	0.282329	0	0	9	29
GO:0071814 protein-lipid complex binding	9	0.0100497	0.371	0.31	Molecular Function	GO:0071814	protein-lipid complex binding	0.0100497	0.282329	0	0	9	29
GO:0060117 auditory receptor cell development	7	0.0208462	0.295	0.318	Biological Process	GO:0060117	auditory receptor cell development	0.0208462	0.283503	0	0	7	22
GO:2000178 negative regulation of neural precursor cell proliferation	7	0.0208462	0.295	0.318	Biological Process	GO:2000178	negative regulation of neural precursor cell proliferation	0.0208462	0.283503	0	0	7	22
GO:0006884 cell volume homeostasis	9	0.0212309	0.379	0.281	Biological Process	GO:0006884	cell volume homeostasis	0.0212309	0.2844	0	0	9	32
GO:0032373 positive regulation of sterol transport	9	0.0212309	0.379	0.281	Biological Process	GO:0032373	positive regulation of sterol transport	0.0212309	0.2844	0	0	9	32
GO:0032376 positive regulation of cholesterol transport	9	0.0212309	0.379	0.281	Biological Process	GO:0032376	positive regulation of cholesterol transport	0.0212309	0.2844	0	0	9	32
GO:0032692 negative regulation of interleukin-1 production	9	0.0212309	0.379	0.281	Biological Process	GO:0032692	negative regulation of interleukin-1 production	0.0212309	0.2844	0	0	9	32
GO:0043921 modulation by host of viral transcription	8	0.0214365	0.337	0.296	Biological Process	GO:0043921	modulation by host of viral transcription	0.0214365	0.2844	0	0	8	27
GO:0051953 negative regulation of amine transport	8	0.0214365	0.337	0.296	Biological Process	GO:0051953	negative regulation of amine transport	0.0214365	0.2844	0	0	8	27
GO:0052472 modulation by host of symbiont transcription	8	0.0214365	0.337	0.296	Biological Process	GO:0052472	modulation by host of symbiont transcription	0.0214365	0.2844	0	0	8	27
GO:0061615 glycolytic process through fructose-6-phosphate	8	0.0214365	0.337	0.296	Biological Process	GO:0061615	glycolytic process through fructose-6-phosphate	0.0214365	0.2844	0	0	8	27
GO:0051049 regulation of transport	267	0.0215626	11.256	0.15	Biological Process	GO:0051049	regulation of transport	0.0215626	0.2844	0	0	267	1783
GO:0006949 syncytium formation	14	0.0215837	0.59	0.237	Biological Process	GO:0006949	syncytium formation	0.0215837	0.2844	0	0	14	59
GO:0048514 blood vessel morphogenesis	98	0.0216297	4.132	0.163	Biological Process	GO:0048514	blood vessel morphogenesis	0.0216297	0.2844	0	0	98	602
GO:0002002 regulation of angiotensin levels in blood	5	0.0217	0.211	0.385	Biological Process	GO:0002002	regulation of angiotensin levels in blood	0.0217	0.2844	0	0	5	13
GO:0002475 antigen processing and presentation via MHC class Ib	5	0.0217	0.211	0.385	Biological Process	GO:0002475	antigen processing and presentation via MHC class Ib	0.0217	0.2844	0	0	5	13
GO:0002674 negative regulation of acute inflammatory response	5	0.0217	0.211	0.385	Biological Process	GO:0002674	negative regulation of acute inflammatory response	0.0217	0.2844	0	0	5	13
GO:0015816 glycine transport	5	0.0217	0.211	0.385	Biological Process	GO:0015816	glycine transport	0.0217	0.2844	0	0	5	13
GO:0032823 regulation of natural killer cell differentiation	5	0.0217	0.211	0.385	Biological Process	GO:0032823	regulation of natural killer cell differentiation	0.0217	0.2844	0	0	5	13
GO:0042492 gamma-delta T cell differentiation	5	0.0217	0.211	0.385	Biological Process	GO:0042492	gamma-delta T cell differentiation	0.0217	0.2844	0	0	5	13
GO:0048266 behavioral response to pain	5	0.0217	0.211	0.385	Biological Process	GO:0048266	behavioral response to pain	0.0217	0.2844	0	0	5	13
GO:0048742 regulation of skeletal muscle fiber development	5	0.0217	0.211	0.385	Biological Process	GO:0048742	regulation of skeletal muscle fiber development	0.0217	0.2844	0	0	5	13
GO:0051450 myoblast proliferation	5	0.0217	0.211	0.385	Biological Process	GO:0051450	myoblast proliferation	0.0217	0.2844	0	0	5	13
GO:0051974 negative regulation of telomerase activity	5	0.0217	0.211	0.385	Biological Process	GO:0051974	negative regulation of telomerase activity	0.0217	0.2844	0	0	5	13
GO:0060352 cell adhesion molecule production	5	0.0217	0.211	0.385	Biological Process	GO:0060352	cell adhesion molecule production	0.0217	0.2844	0	0	5	13
GO:0097106 postsynaptic density organization	5	0.0217	0.211	0.385	Biological Process	GO:0097106	postsynaptic density organization	0.0217	0.2844	0	0	5	13
GO:1900363 regulation of mRNA polyadenylation	5	0.0217	0.211	0.385	Biological Process	GO:1900363	regulation of mRNA polyadenylation	0.0217	0.2844	0	0	5	13
GO:0002204 somatic recombination of immunoglobulin genes involved in immune response	12	0.0217232	0.506	0.25	Biological Process	GO:0002204	somatic recombination of immunoglobulin genes involved in immune response	0.0217232	0.2844	0	0	12	48
GO:0002208 somatic diversification of immunoglobulins involved in immune response	12	0.0217232	0.506	0.25	Biological Process	GO:0002208	somatic diversification of immunoglobulins involved in immune response	0.0217232	0.2844	0	0	12	48
GO:0044243 multicellular organism catabolic process	12	0.0217232	0.506	0.25	Biological Process	GO:0044243	multicellular organism catabolic process	0.0217232	0.2844	0	0	12	48
GO:0045190 isotype switching	12	0.0217232	0.506	0.25	Biological Process	GO:0045190	isotype switching	0.0217232	0.2844	0	0	12	48
GO:0090092 regulation of transmembrane receptor protein serine/threonine kinase signaling pathway	46	0.0219275	1.939	0.18	Biological Process	GO:0090092	regulation of transmembrane receptor protein serine/threonine kinase signaling pathway	0.0219275	0.286599	0	0	46	256
GO:0042632 cholesterol homeostasis	18	0.0219495	0.759	0.22	Biological Process	GO:0042632	cholesterol homeostasis	0.0219495	0.286599	0	0	18	82
GO:0051130 positive regulation of cellular component organization	214	0.0223201	9.022	0.152	Biological Process	GO:0051130	positive regulation of cellular component organization	0.0223201	0.290218	0	0	214	1409
GO:0060333 interferon-gamma-mediated signaling pathway	19	0.022326	0.801	0.216	Biological Process	GO:0060333	interferon-gamma-mediated signaling pathway	0.022326	0.290218	0	0	19	88
GO:0035821 modification of morphology or physiology of other organism	35	0.022342	1.476	0.188	Biological Process	GO:0035821	modification of morphology or physiology of other organism	0.022342	0.290218	0	0	35	186
GO:0019722 calcium-mediated signaling	38	0.0223449	1.602	0.185	Biological Process	GO:0019722	calcium-mediated signaling	0.0223449	0.290218	0	0	38	205
GO:1902107 positive regulation of leukocyte differentiation	31	0.022494	1.307	0.193	Biological Process	GO:1902107	positive regulation of leukocyte differentiation	0.022494	0.291769	0	0	31	161
GO:1904894 positive regulation of STAT cascade	20	0.0225751	0.843	0.213	Biological Process	GO:1904894	positive regulation of STAT cascade	0.0225751	0.292434	0	0	20	94
GO:0042093 T-helper cell differentiation	15	0.0226826	0.632	0.231	Biological Process	GO:0042093	T-helper cell differentiation	0.0226826	0.293053	0	0	15	65
GO:0042267 natural killer cell mediated cytotoxicity	15	0.0226826	0.632	0.231	Biological Process	GO:0042267	natural killer cell mediated cytotoxicity	0.0226826	0.293053	0	0	15	65
GO:0009187 cyclic nucleotide metabolic process	23	0.0227294	0.97	0.205	Biological Process	GO:0009187	cyclic nucleotide metabolic process	0.0227294	0.293272	0	0	23	112
GO:0010468 regulation of gene expression	658	0.0230573	27.74	0.143	Biological Process	GO:0010468	regulation of gene expression	0.0230573	0.294421	0	0	658	4615
GO:0006868 glutamine transport	4	0.0230583	0.169	0.444	Biological Process	GO:0006868	glutamine transport	0.0230583	0.294421	0	0	4	9
GO:0017185 peptidyl-lysine hydroxylation	4	0.0230583	0.169	0.444	Biological Process	GO:0017185	peptidyl-lysine hydroxylation	0.0230583	0.294421	0	0	4	9
GO:0031630 regulation of synaptic vesicle fusion to presynaptic membrane	4	0.0230583	0.169	0.444	Biological Process	GO:0031630	regulation of synaptic vesicle fusion to presynaptic membrane	0.0230583	0.294421	0	0	4	9
GO:0032817 regulation of natural killer cell proliferation	4	0.0230583	0.169	0.444	Biological Process	GO:0032817	regulation of natural killer cell proliferation	0.0230583	0.294421	0	0	4	9
GO:0044557 relaxation of smooth muscle	4	0.0230583	0.169	0.444	Biological Process	GO:0044557	relaxation of smooth muscle	0.0230583	0.294421	0	0	4	9
GO:0048304 positive regulation of isotype switching to IgG isotypes	4	0.0230583	0.169	0.444	Biological Process	GO:0048304	positive regulation of isotype switching to IgG isotypes	0.0230583	0.294421	0	0	4	9
GO:2000291 regulation of myoblast proliferation	4	0.0230583	0.169	0.444	Biological Process	GO:2000291	regulation of myoblast proliferation	0.0230583	0.294421	0	0	4	9
GO:0016447 somatic recombination of immunoglobulin gene segments	13	0.0234388	0.548	0.241	Biological Process	GO:0016447	somatic recombination of immunoglobulin gene segments	0.0234388	0.29889	0	0	13	54
GO:0032268 regulation of cellular protein metabolic process	411	0.0238059	17.327	0.146	Biological Process	GO:0032268	regulation of cellular protein metabolic process	0.0238059	0.303177	0	0	411	2820
GO:0034762 regulation of transmembrane transport	86	0.023876	3.626	0.164	Biological Process	GO:0034762	regulation of transmembrane transport	0.023876	0.303654	0	0	86	523
GO:1903039 positive regulation of leukocyte cell-cell adhesion	43	0.0239051	1.813	0.181	Biological Process	GO:1903039	positive regulation of leukocyte cell-cell adhesion	0.0239051	0.303654	0	0	43	238
GO:0006278 RNA-dependent DNA replication	17	0.024173	0.717	0.221	Biological Process	GO:0006278	RNA-dependent DNA replication	0.024173	0.306264	0	0	17	77
GO:0072332 intrinsic apoptotic signaling pathway by p53 class mediator	17	0.024173	0.717	0.221	Biological Process	GO:0072332	intrinsic apoptotic signaling pathway by p53 class mediator	0.024173	0.306264	0	0	17	77
GO:1901861 regulation of muscle tissue development	26	0.0243531	1.096	0.198	Biological Process	GO:1901861	regulation of muscle tissue development	0.0243531	0.307873	0	0	26	131
GO:0034614 cellular response to reactive oxygen species	31	0.0243627	1.307	0.191	Biological Process	GO:0034614	cellular response to reactive oxygen species	0.0243627	0.307873	0	0	31	162
GO:0031348 negative regulation of defense response	67	0.0245318	2.825	0.169	Biological Process	GO:0031348	negative regulation of defense response	0.0245318	0.308562	0	0	67	396
GO:0014897 striated muscle hypertrophy	18	0.0246317	0.759	0.217	Biological Process	GO:0014897	striated muscle hypertrophy	0.0246317	0.308562	0	0	18	83
GO:0030104 water homeostasis	18	0.0246317	0.759	0.217	Biological Process	GO:0030104	water homeostasis	0.0246317	0.308562	0	0	18	83
GO:0055092 sterol homeostasis	18	0.0246317	0.759	0.217	Biological Process	GO:0055092	sterol homeostasis	0.0246317	0.308562	0	0	18	83
GO:0050806 positive regulation of synaptic transmission	34	0.0246343	1.433	0.188	Biological Process	GO:0050806	positive regulation of synaptic transmission	0.0246343	0.308562	0	0	34	181
GO:0035136 forelimb morphogenesis	10	0.0246372	0.422	0.263	Biological Process	GO:0035136	forelimb morphogenesis	0.0246372	0.308562	0	0	10	38
GO:0051567 histone H3-K9 methylation	10	0.0246372	0.422	0.263	Biological Process	GO:0051567	histone H3-K9 methylation	0.0246372	0.308562	0	0	10	38
GO:2000273 positive regulation of receptor activity	14	0.0247918	0.59	0.233	Biological Process	GO:2000273	positive regulation of receptor activity	0.0247918	0.310006	0	0	14	60
GO:0090150 establishment of protein localization to membrane	62	0.0248232	2.614	0.171	Biological Process	GO:0090150	establishment of protein localization to membrane	0.0248232	0.310006	0	0	62	363
GO:0051017 actin filament bundle assembly	30	0.0248472	1.265	0.192	Biological Process	GO:0051017	actin filament bundle assembly	0.0248472	0.310006	0	0	30	156
GO:0051702 interaction with symbiont	20	0.0251118	0.843	0.211	Biological Process	GO:0051702	interaction with symbiont	0.0251118	0.31031	0	0	20	95
GO:0045860 positive regulation of protein kinase activity	87	0.0251636	3.668	0.164	Biological Process	GO:0045860	positive regulation of protein kinase activity	0.0251636	0.31031	0	0	87	531
GO:0032231 regulation of actin filament bundle assembly	21	0.025176	0.885	0.208	Biological Process	GO:0032231	regulation of actin filament bundle assembly	0.025176	0.31031	0	0	21	101
GO:0009299 mRNA transcription	6	0.0252824	0.253	0.333	Biological Process	GO:0009299	mRNA transcription	0.0252824	0.31031	0	0	6	18
GO:0032095 regulation of response to food	6	0.0252824	0.253	0.333	Biological Process	GO:0032095	regulation of response to food	0.0252824	0.31031	0	0	6	18
GO:0032305 positive regulation of icosanoid secretion	6	0.0252824	0.253	0.333	Biological Process	GO:0032305	positive regulation of icosanoid secretion	0.0252824	0.31031	0	0	6	18
GO:0038092 nodal signaling pathway	6	0.0252824	0.253	0.333	Biological Process	GO:0038092	nodal signaling pathway	0.0252824	0.31031	0	0	6	18
GO:0040037 negative regulation of fibroblast growth factor receptor signaling pathway	6	0.0252824	0.253	0.333	Biological Process	GO:0040037	negative regulation of fibroblast growth factor receptor signaling pathway	0.0252824	0.31031	0	0	6	18
GO:0042772 DNA damage response, signal transduction resulting in transcription	6	0.0252824	0.253	0.333	Biological Process	GO:0042772	DNA damage response, signal transduction resulting in transcription	0.0252824	0.31031	0	0	6	18
GO:0060965 negative regulation of gene silencing by miRNA	6	0.0252824	0.253	0.333	Biological Process	GO:0060965	negative regulation of gene silencing by miRNA	0.0252824	0.31031	0	0	6	18
GO:0071071 regulation of phospholipid biosynthetic process	6	0.0252824	0.253	0.333	Biological Process	GO:0071071	regulation of phospholipid biosynthetic process	0.0252824	0.31031	0	0	6	18
GO:0071318 cellular response to ATP	6	0.0252824	0.253	0.333	Biological Process	GO:0071318	cellular response to ATP	0.0252824	0.31031	0	0	6	18
GO:2000059 negative regulation of protein ubiquitination involved in ubiquitin-dependent protein catabolic process	6	0.0252824	0.253	0.333	Biological Process	GO:2000059	negative regulation of protein ubiquitination involved in ubiquitin-dependent protein catabolic process	0.0252824	0.31031	0	0	6	18
GO:0031690 adrenergic receptor binding	7	0.0111931	0.288	0.35	Molecular Function	GO:0031690	adrenergic receptor binding	0.0111931	0.310315	0	0	7	20
GO:0061647 histone H3-K9 modification	12	0.0253708	0.506	0.245	Biological Process	GO:0061647	histone H3-K9 modification	0.0253708	0.311006	0	0	12	49
GO:0016323 basolateral plasma membrane	45	0.0163102	1.848	0.18	Cellular Component	GO:0016323	basolateral plasma membrane	0.0163102	0.311604	0	0	45	250
GO:0031673 H zone	2	0.0171841	0.082	1	Cellular Component	GO:0031673	H zone	0.0171841	0.311604	0	0	2	2
GO:0045092 interleukin-18 receptor complex	2	0.0171841	0.082	1	Cellular Component	GO:0045092	interleukin-18 receptor complex	0.0171841	0.311604	0	0	2	2
GO:0070691 dimeric positive transcription elongation factor complex b	2	0.0171841	0.082	1	Cellular Component	GO:0070691	dimeric positive transcription elongation factor complex b	0.0171841	0.311604	0	0	2	2
GO:1990221 L-cysteine desulfurase complex	2	0.0171841	0.082	1	Cellular Component	GO:1990221	L-cysteine desulfurase complex	0.0171841	0.311604	0	0	2	2
GO:0036464 cytoplasmic ribonucleoprotein granule	43	0.0174611	1.766	0.181	Cellular Component	GO:0036464	cytoplasmic ribonucleoprotein granule	0.0174611	0.311604	0	0	43	238
GO:0030054 cell junction	208	0.0176863	8.542	0.15	Cellular Component	GO:0030054	cell junction	0.0176863	0.311604	0	0	208	1386
GO:0031225 anchored component of membrane	30	0.0177292	1.232	0.194	Cellular Component	GO:0031225	anchored component of membrane	0.0177292	0.311604	0	0	30	155
GO:0000125 PCAF complex	3	0.0183227	0.123	0.6	Cellular Component	GO:0000125	PCAF complex	0.0183227	0.312564	0	0	3	5
GO:1990393 3M complex	3	0.0183227	0.123	0.6	Cellular Component	GO:1990393	3M complex	0.0183227	0.312564	0	0	3	5
GO:0050808 synapse organization	56	0.0257105	2.361	0.173	Biological Process	GO:0050808	synapse organization	0.0257105	0.313188	0	0	56	324
GO:0016310 phosphorylation	358	0.025727	15.093	0.147	Biological Process	GO:0016310	phosphorylation	0.025727	0.313188	0	0	358	2442
GO:1902652 secondary alcohol metabolic process	28	0.025767	1.18	0.194	Biological Process	GO:1902652	secondary alcohol metabolic process	0.025767	0.313188	0	0	28	144
GO:0032633 interleukin-4 production	9	0.0258236	0.379	0.273	Biological Process	GO:0032633	interleukin-4 production	0.0258236	0.313188	0	0	9	33
GO:0032673 regulation of interleukin-4 production	9	0.0258236	0.379	0.273	Biological Process	GO:0032673	regulation of interleukin-4 production	0.0258236	0.313188	0	0	9	33
GO:0045589 regulation of regulatory T cell differentiation	9	0.0258236	0.379	0.273	Biological Process	GO:0045589	regulation of regulatory T cell differentiation	0.0258236	0.313188	0	0	9	33
GO:0048536 spleen development	9	0.0258236	0.379	0.273	Biological Process	GO:0048536	spleen development	0.0258236	0.313188	0	0	9	33
GO:1902692 regulation of neuroblast proliferation	9	0.0258236	0.379	0.273	Biological Process	GO:1902692	regulation of neuroblast proliferation	0.0258236	0.313188	0	0	9	33
GO:0031571 mitotic G1 DNA damage checkpoint	15	0.0258359	0.632	0.227	Biological Process	GO:0031571	mitotic G1 DNA damage checkpoint	0.0258359	0.313188	0	0	15	66
GO:0050671 positive regulation of lymphocyte proliferation	27	0.026193	1.138	0.196	Biological Process	GO:0050671	positive regulation of lymphocyte proliferation	0.026193	0.317126	0	0	27	138
GO:0002700 regulation of production of molecular mediator of immune response	31	0.0263504	1.307	0.19	Biological Process	GO:0002700	regulation of production of molecular mediator of immune response	0.0263504	0.317575	0	0	31	163
GO:0033598 mammary gland epithelial cell proliferation	8	0.0265864	0.337	0.286	Biological Process	GO:0033598	mammary gland epithelial cell proliferation	0.0265864	0.317575	0	0	8	28
GO:0072539 T-helper 17 cell differentiation	8	0.0265864	0.337	0.286	Biological Process	GO:0072539	T-helper 17 cell differentiation	0.0265864	0.317575	0	0	8	28
GO:0090200 positive regulation of release of cytochrome c from mitochondria	8	0.0265864	0.337	0.286	Biological Process	GO:0090200	positive regulation of release of cytochrome c from mitochondria	0.0265864	0.317575	0	0	8	28
GO:1902175 regulation of oxidative stress-induced intrinsic apoptotic signaling pathway	8	0.0265864	0.337	0.286	Biological Process	GO:1902175	regulation of oxidative stress-induced intrinsic apoptotic signaling pathway	0.0265864	0.317575	0	0	8	28
GO:1902253 regulation of intrinsic apoptotic signaling pathway by p53 class mediator	8	0.0265864	0.337	0.286	Biological Process	GO:1902253	regulation of intrinsic apoptotic signaling pathway by p53 class mediator	0.0265864	0.317575	0	0	8	28
GO:0002052 positive regulation of neuroblast proliferation	7	0.0265927	0.295	0.304	Biological Process	GO:0002052	positive regulation of neuroblast proliferation	0.0265927	0.317575	0	0	7	23
GO:0030325 adrenal gland development	7	0.0265927	0.295	0.304	Biological Process	GO:0030325	adrenal gland development	0.0265927	0.317575	0	0	7	23
GO:0035812 renal sodium excretion	7	0.0265927	0.295	0.304	Biological Process	GO:0035812	renal sodium excretion	0.0265927	0.317575	0	0	7	23
GO:0071157 negative regulation of cell cycle arrest	7	0.0265927	0.295	0.304	Biological Process	GO:0071157	negative regulation of cell cycle arrest	0.0265927	0.317575	0	0	7	23
GO:0032729 positive regulation of interferon-gamma production	16	0.0266182	0.675	0.222	Biological Process	GO:0032729	positive regulation of interferon-gamma production	0.0266182	0.317575	0	0	16	72
GO:0090114 COPII-coated vesicle budding	16	0.0266182	0.675	0.222	Biological Process	GO:0090114	COPII-coated vesicle budding	0.0266182	0.317575	0	0	16	72
GO:0006952 defense response	287	0.0268466	12.099	0.148	Biological Process	GO:0006952	defense response	0.0268466	0.319911	0	0	287	1935
GO:0070663 regulation of leukocyte proliferation	43	0.0271592	1.813	0.179	Biological Process	GO:0070663	regulation of leukocyte proliferation	0.0271592	0.323243	0	0	43	240
GO:0071559 response to transforming growth factor beta	45	0.0272193	1.897	0.178	Biological Process	GO:0071559	response to transforming growth factor beta	0.0272193	0.323567	0	0	45	253
GO:0032924 activin receptor signaling pathway	11	0.0273405	0.464	0.25	Biological Process	GO:0032924	activin receptor signaling pathway	0.0273405	0.323832	0	0	11	44
GO:0048066 developmental pigmentation	11	0.0273405	0.464	0.25	Biological Process	GO:0048066	developmental pigmentation	0.0273405	0.323832	0	0	11	44
GO:0051602 response to electrical stimulus	11	0.0273405	0.464	0.25	Biological Process	GO:0051602	response to electrical stimulus	0.0273405	0.323832	0	0	11	44
GO:0043534 blood vessel endothelial cell migration	23	0.0275227	0.97	0.202	Biological Process	GO:0043534	blood vessel endothelial cell migration	0.0275227	0.325597	0	0	23	114
GO:0032147 activation of protein kinase activity	57	0.0277126	2.403	0.172	Biological Process	GO:0032147	activation of protein kinase activity	0.0277126	0.326591	0	0	57	332
GO:0032465 regulation of cytokinesis	19	0.0277731	0.801	0.211	Biological Process	GO:0032465	regulation of cytokinesis	0.0277731	0.326591	0	0	19	90
GO:0043954 cellular component maintenance	19	0.0277731	0.801	0.211	Biological Process	GO:0043954	cellular component maintenance	0.0277731	0.326591	0	0	19	90
GO:0050818 regulation of coagulation	19	0.0277731	0.801	0.211	Biological Process	GO:0050818	regulation of coagulation	0.0277731	0.326591	0	0	19	90
GO:0051851 modification by host of symbiont morphology or physiology	19	0.0277731	0.801	0.211	Biological Process	GO:0051851	modification by host of symbiont morphology or physiology	0.0277731	0.326591	0	0	19	90
GO:0019935 cyclic-nucleotide-mediated signaling	20	0.0278595	0.843	0.208	Biological Process	GO:0019935	cyclic-nucleotide-mediated signaling	0.0278595	0.327216	0	0	20	96
GO:0000165 MAPK cascade	147	0.0280173	6.197	0.155	Biological Process	GO:0000165	MAPK cascade	0.0280173	0.328284	0	0	147	947
GO:0023014 signal transduction by protein phosphorylation	147	0.0280173	6.197	0.155	Biological Process	GO:0023014	signal transduction by protein phosphorylation	0.0280173	0.328284	0	0	147	947
GO:0032412 regulation of ion transmembrane transporter activity	46	0.0280513	1.939	0.177	Biological Process	GO:0032412	regulation of ion transmembrane transporter activity	0.0280513	0.328291	0	0	46	260
GO:0015934 large ribosomal subunit	24	0.019902	0.986	0.202	Cellular Component	GO:0015934	large ribosomal subunit	0.019902	0.330938	0	0	24	119
GO:0031089 platelet dense granule lumen	5	0.0199704	0.205	0.385	Cellular Component	GO:0031089	platelet dense granule lumen	0.0199704	0.330938	0	0	5	13
GO:0009615 response to virus	64	0.0284373	2.698	0.169	Biological Process	GO:0009615	response to virus	0.0284373	0.331923	0	0	64	379
GO:0006900 membrane budding	27	0.0284969	1.138	0.194	Biological Process	GO:0006900	membrane budding	0.0284969	0.331923	0	0	27	139
GO:0032946 positive regulation of mononuclear cell proliferation	27	0.0284969	1.138	0.194	Biological Process	GO:0032946	positive regulation of mononuclear cell proliferation	0.0284969	0.331923	0	0	27	139
GO:0060078 regulation of postsynaptic membrane potential	27	0.0284969	1.138	0.194	Biological Process	GO:0060078	regulation of postsynaptic membrane potential	0.0284969	0.331923	0	0	27	139
GO:0001822 kidney development	51	0.028544	2.15	0.174	Biological Process	GO:0001822	kidney development	0.028544	0.332078	0	0	51	293
GO:0005902 microvillus	19	0.0205475	0.78	0.213	Cellular Component	GO:0005902	microvillus	0.0205475	0.332743	0	0	19	89
GO:0030016 myofibril	42	0.020653	1.725	0.179	Cellular Component	GO:0030016	myofibril	0.020653	0.332743	0	0	42	234
GO:0042445 hormone metabolic process	41	0.0288074	1.728	0.18	Biological Process	GO:0042445	hormone metabolic process	0.0288074	0.334493	0	0	41	228
GO:0051480 regulation of cytosolic calcium ion concentration	59	0.0288197	2.487	0.171	Biological Process	GO:0051480	regulation of cytosolic calcium ion concentration	0.0288197	0.334493	0	0	59	346
GO:0048634 regulation of muscle organ development	26	0.0289795	1.096	0.195	Biological Process	GO:0048634	regulation of muscle organ development	0.0289795	0.33595	0	0	26	133
GO:0005160 transforming growth factor beta receptor binding	8	0.0122995	0.329	0.32	Molecular Function	GO:0005160	transforming growth factor beta receptor binding	0.0122995	0.336305	0	0	8	25
GO:0001222 transcription corepressor binding	9	0.0127109	0.371	0.3	Molecular Function	GO:0001222	transcription corepressor binding	0.0127109	0.336305	0	0	9	30
GO:0005230 extracellular ligand-gated ion channel activity	17	0.0128394	0.7	0.233	Molecular Function	GO:0005230	extracellular ligand-gated ion channel activity	0.0128394	0.336305	0	0	17	73
GO:0004714 transmembrane receptor protein tyrosine kinase activity	26	0.0129594	1.07	0.206	Molecular Function	GO:0004714	transmembrane receptor protein tyrosine kinase activity	0.0129594	0.336305	0	0	26	126
GO:0016176 superoxide-generating NADPH oxidase activator activity	4	0.013631	0.165	0.5	Molecular Function	GO:0016176	superoxide-generating NADPH oxidase activator activity	0.013631	0.336305	0	0	4	8
GO:0090482 vitamin transmembrane transporter activity	4	0.013631	0.165	0.5	Molecular Function	GO:0090482	vitamin transmembrane transporter activity	0.013631	0.336305	0	0	4	8
GO:0008188 neuropeptide receptor activity	12	0.014092	0.494	0.261	Molecular Function	GO:0008188	neuropeptide receptor activity	0.014092	0.336305	0	0	12	46
GO:0022858 alanine transmembrane transporter activity	5	0.014147	0.206	0.417	Molecular Function	GO:0022858	alanine transmembrane transporter activity	0.014147	0.336305	0	0	5	12
GO:0042277 peptide binding	54	0.0143928	2.223	0.177	Molecular Function	GO:0042277	peptide binding	0.0143928	0.336305	0	0	54	305
GO:0004674 protein serine/threonine kinase activity	74	0.014597	3.047	0.169	Molecular Function	GO:0004674	protein serine/threonine kinase activity	0.014597	0.336305	0	0	74	438
GO:0008106 alcohol dehydrogenase (NADP+) activity	7	0.0149134	0.288	0.333	Molecular Function	GO:0008106	alcohol dehydrogenase (NADP+) activity	0.0149134	0.336305	0	0	7	21
GO:0003735 structural constituent of ribosome	33	0.0153412	1.359	0.193	Molecular Function	GO:0003735	structural constituent of ribosome	0.0153412	0.336305	0	0	33	171
GO:0042923 neuropeptide binding	8	0.015755	0.329	0.308	Molecular Function	GO:0042923	neuropeptide binding	0.015755	0.336305	0	0	8	26
GO:0005198 structural molecule activity	116	0.0161793	4.776	0.16	Molecular Function	GO:0005198	structural molecule activity	0.0161793	0.336305	0	0	116	727
GO:0000009 alpha-1,6-mannosyltransferase activity	2	0.0174206	0.082	1	Molecular Function	GO:0000009	alpha-1,6-mannosyltransferase activity	0.0174206	0.336305	0	0	2	2
GO:0004085 butyryl-CoA dehydrogenase activity	2	0.0174206	0.082	1	Molecular Function	GO:0004085	butyryl-CoA dehydrogenase activity	0.0174206	0.336305	0	0	2	2
GO:0004320 oleoyl-[acyl-carrier-protein] hydrolase activity	2	0.0174206	0.082	1	Molecular Function	GO:0004320	oleoyl-[acyl-carrier-protein] hydrolase activity	0.0174206	0.336305	0	0	2	2
GO:0004365 glyceraldehyde-3-phosphate dehydrogenase (NAD+) (phosphorylating) activity	2	0.0174206	0.082	1	Molecular Function	GO:0004365	glyceraldehyde-3-phosphate dehydrogenase (NAD+) (phosphorylating) activity	0.0174206	0.336305	0	0	2	2
GO:0004772 sterol O-acyltransferase activity	2	0.0174206	0.082	1	Molecular Function	GO:0004772	sterol O-acyltransferase activity	0.0174206	0.336305	0	0	2	2
GO:0008124 4-alpha-hydroxytetrahydrobiopterin dehydratase activity	2	0.0174206	0.082	1	Molecular Function	GO:0008124	4-alpha-hydroxytetrahydrobiopterin dehydratase activity	0.0174206	0.336305	0	0	2	2
GO:0008534 oxidized purine nucleobase lesion DNA N-glycosylase activity	2	0.0174206	0.082	1	Molecular Function	GO:0008534	oxidized purine nucleobase lesion DNA N-glycosylase activity	0.0174206	0.336305	0	0	2	2
GO:0016295 myristoyl-[acyl-carrier-protein] hydrolase activity	2	0.0174206	0.082	1	Molecular Function	GO:0016295	myristoyl-[acyl-carrier-protein] hydrolase activity	0.0174206	0.336305	0	0	2	2
GO:0016296 palmitoyl-[acyl-carrier-protein] hydrolase activity	2	0.0174206	0.082	1	Molecular Function	GO:0016296	palmitoyl-[acyl-carrier-protein] hydrolase activity	0.0174206	0.336305	0	0	2	2
GO:0016297 acyl-[acyl-carrier-protein] hydrolase activity	2	0.0174206	0.082	1	Molecular Function	GO:0016297	acyl-[acyl-carrier-protein] hydrolase activity	0.0174206	0.336305	0	0	2	2
GO:0016492 G-protein coupled neurotensin receptor activity	2	0.0174206	0.082	1	Molecular Function	GO:0016492	G-protein coupled neurotensin receptor activity	0.0174206	0.336305	0	0	2	2
GO:0032394 MHC class Ib receptor activity	2	0.0174206	0.082	1	Molecular Function	GO:0032394	MHC class Ib receptor activity	0.0174206	0.336305	0	0	2	2
GO:0032397 activating MHC class I receptor activity	2	0.0174206	0.082	1	Molecular Function	GO:0032397	activating MHC class I receptor activity	0.0174206	0.336305	0	0	2	2
GO:0032574 5'-3' RNA helicase activity	2	0.0174206	0.082	1	Molecular Function	GO:0032574	5'-3' RNA helicase activity	0.0174206	0.336305	0	0	2	2
GO:0034039 8-oxo-7,8-dihydroguanine DNA N-glycosylase activity	2	0.0174206	0.082	1	Molecular Function	GO:0034039	8-oxo-7,8-dihydroguanine DNA N-glycosylase activity	0.0174206	0.336305	0	0	2	2
GO:0034736 cholesterol O-acyltransferase activity	2	0.0174206	0.082	1	Molecular Function	GO:0034736	cholesterol O-acyltransferase activity	0.0174206	0.336305	0	0	2	2
GO:0042008 interleukin-18 receptor activity	2	0.0174206	0.082	1	Molecular Function	GO:0042008	interleukin-18 receptor activity	0.0174206	0.336305	0	0	2	2
GO:0043891 glyceraldehyde-3-phosphate dehydrogenase (NAD(P)+) (phosphorylating) activity	2	0.0174206	0.082	1	Molecular Function	GO:0043891	glyceraldehyde-3-phosphate dehydrogenase (NAD(P)+) (phosphorylating) activity	0.0174206	0.336305	0	0	2	2
GO:0052890 oxidoreductase activity, acting on the CH-CH group of donors, with a flavin as acceptor	2	0.0174206	0.082	1	Molecular Function	GO:0052890	oxidoreductase activity, acting on the CH-CH group of donors, with a flavin as acceptor	0.0174206	0.336305	0	0	2	2
GO:0004896 cytokine receptor activity	21	0.0177733	0.865	0.212	Molecular Function	GO:0004896	cytokine receptor activity	0.0177733	0.336305	0	0	21	99
GO:0016301 kinase activity	125	0.0184689	5.146	0.158	Molecular Function	GO:0016301	kinase activity	0.0184689	0.336305	0	0	125	793
GO:0005007 fibroblast growth factor-activated receptor activity	3	0.0186747	0.124	0.6	Molecular Function	GO:0005007	fibroblast growth factor-activated receptor activity	0.0186747	0.336305	0	0	3	5
GO:0010521 telomerase inhibitor activity	3	0.0186747	0.124	0.6	Molecular Function	GO:0010521	telomerase inhibitor activity	0.0186747	0.336305	0	0	3	5
GO:0022849 glutamate-gated calcium ion channel activity	3	0.0186747	0.124	0.6	Molecular Function	GO:0022849	glutamate-gated calcium ion channel activity	0.0186747	0.336305	0	0	3	5
GO:0031697 beta-1 adrenergic receptor binding	3	0.0186747	0.124	0.6	Molecular Function	GO:0031697	beta-1 adrenergic receptor binding	0.0186747	0.336305	0	0	3	5
GO:0031698 beta-2 adrenergic receptor binding	3	0.0186747	0.124	0.6	Molecular Function	GO:0031698	beta-2 adrenergic receptor binding	0.0186747	0.336305	0	0	3	5
GO:0046976 histone methyltransferase activity (H3-K27 specific)	3	0.0186747	0.124	0.6	Molecular Function	GO:0046976	histone methyltransferase activity (H3-K27 specific)	0.0186747	0.336305	0	0	3	5
GO:0031099 regeneration	36	0.0290452	1.518	0.184	Biological Process	GO:0031099	regeneration	0.0290452	0.336315	0	0	36	196
GO:0030335 positive regulation of cell migration	85	0.0292192	3.583	0.163	Biological Process	GO:0030335	positive regulation of cell migration	0.0292192	0.337321	0	0	85	521
GO:0002294 CD4-positive, alpha-beta T cell differentiation involved in immune response	15	0.0293039	0.632	0.224	Biological Process	GO:0002294	CD4-positive, alpha-beta T cell differentiation involved in immune response	0.0293039	0.337321	0	0	15	67
GO:0044783 G1 DNA damage checkpoint	15	0.0293039	0.632	0.224	Biological Process	GO:0044783	G1 DNA damage checkpoint	0.0293039	0.337321	0	0	15	67
GO:0044819 mitotic G1/S transition checkpoint	15	0.0293039	0.632	0.224	Biological Process	GO:0044819	mitotic G1/S transition checkpoint	0.0293039	0.337321	0	0	15	67
GO:0055081 anion homeostasis	15	0.0293039	0.632	0.224	Biological Process	GO:0055081	anion homeostasis	0.0293039	0.337321	0	0	15	67
GO:0010243 response to organonitrogen compound	142	0.0296646	5.987	0.155	Biological Process	GO:0010243	response to organonitrogen compound	0.0296646	0.341073	0	0	142	914
GO:0051495 positive regulation of cytoskeleton organization	42	0.0297926	1.771	0.179	Biological Process	GO:0051495	positive regulation of cytoskeleton organization	0.0297926	0.341434	0	0	42	235
GO:0006928 movement of cell or subcellular component	319	0.0298203	13.449	0.147	Biological Process	GO:0006928	movement of cell or subcellular component	0.0298203	0.341434	0	0	319	2169
GO:0002688 regulation of leukocyte chemotaxis	24	0.0298351	1.012	0.198	Biological Process	GO:0002688	regulation of leukocyte chemotaxis	0.0298351	0.341434	0	0	24	121
GO:0003206 cardiac chamber morphogenesis	24	0.0298351	1.012	0.198	Biological Process	GO:0003206	cardiac chamber morphogenesis	0.0298351	0.341434	0	0	24	121
GO:0031053 primary miRNA processing	5	0.0301133	0.211	0.357	Biological Process	GO:0031053	primary miRNA processing	0.0301133	0.342565	0	0	5	14
GO:0035641 locomotory exploration behavior	5	0.0301133	0.211	0.357	Biological Process	GO:0035641	locomotory exploration behavior	0.0301133	0.342565	0	0	5	14
GO:0045986 negative regulation of smooth muscle contraction	5	0.0301133	0.211	0.357	Biological Process	GO:0045986	negative regulation of smooth muscle contraction	0.0301133	0.342565	0	0	5	14
GO:0060177 regulation of angiotensin metabolic process	5	0.0301133	0.211	0.357	Biological Process	GO:0060177	regulation of angiotensin metabolic process	0.0301133	0.342565	0	0	5	14
GO:1903799 negative regulation of production of miRNAs involved in gene silencing by miRNA	5	0.0301133	0.211	0.357	Biological Process	GO:1903799	negative regulation of production of miRNAs involved in gene silencing by miRNA	0.0301133	0.342565	0	0	5	14
GO:0090068 positive regulation of cell cycle process	51	0.0301836	2.15	0.173	Biological Process	GO:0090068	positive regulation of cell cycle process	0.0301836	0.342565	0	0	51	294
GO:0050866 negative regulation of cell activation	37	0.0302567	1.56	0.182	Biological Process	GO:0050866	negative regulation of cell activation	0.0302567	0.342565	0	0	37	203
GO:1903708 positive regulation of hemopoiesis	37	0.0302567	1.56	0.182	Biological Process	GO:1903708	positive regulation of hemopoiesis	0.0302567	0.342565	0	0	37	203
GO:0043087 regulation of GTPase activity	80	0.0303517	3.373	0.164	Biological Process	GO:0043087	regulation of GTPase activity	0.0303517	0.342565	0	0	80	488
GO:1903169 regulation of calcium ion transmembrane transport	28	0.030352	1.18	0.192	Biological Process	GO:1903169	regulation of calcium ion transmembrane transport	0.030352	0.342565	0	0	28	146
GO:0072593 reactive oxygen species metabolic process	49	0.0304206	2.066	0.174	Biological Process	GO:0072593	reactive oxygen species metabolic process	0.0304206	0.342565	0	0	49	281
GO:0010720 positive regulation of cell development	96	0.0304535	4.047	0.161	Biological Process	GO:0010720	positive regulation of cell development	0.0304535	0.342565	0	0	96	597
GO:0001938 positive regulation of endothelial cell proliferation	17	0.0304572	0.717	0.215	Biological Process	GO:0001938	positive regulation of endothelial cell proliferation	0.0304572	0.342565	0	0	17	79
GO:0046824 positive regulation of nucleocytoplasmic transport	17	0.0304572	0.717	0.215	Biological Process	GO:0046824	positive regulation of nucleocytoplasmic transport	0.0304572	0.342565	0	0	17	79
GO:2000106 regulation of leukocyte apoptotic process	17	0.0304572	0.717	0.215	Biological Process	GO:2000106	regulation of leukocyte apoptotic process	0.0304572	0.342565	0	0	17	79
GO:0031988 membrane-bounded vesicle	458	0.0215727	18.809	0.142	Cellular Component	GO:0031988	membrane-bounded vesicle	0.0215727	0.342799	0	0	458	3219
GO:0001227 transcriptional repressor activity, RNA polymerase II transcription regulatory region sequence-specific binding	54	0.0193768	2.223	0.174	Molecular Function	GO:0001227	transcriptional repressor activity, RNA polymerase II transcription regulatory region sequence-specific binding	0.0193768	0.344122	0	0	54	310
GO:0070412 R-SMAD binding	7	0.0194355	0.288	0.318	Molecular Function	GO:0070412	R-SMAD binding	0.0194355	0.344122	0	0	7	22
GO:0071772 response to BMP	31	0.0307011	1.307	0.188	Biological Process	GO:0071772	response to BMP	0.0307011	0.344386	0	0	31	165
GO:0071773 cellular response to BMP stimulus	31	0.0307011	1.307	0.188	Biological Process	GO:0071773	cellular response to BMP stimulus	0.0307011	0.344386	0	0	31	165
GO:0014896 muscle hypertrophy	18	0.0307303	0.759	0.212	Biological Process	GO:0014896	muscle hypertrophy	0.0307303	0.344386	0	0	18	85
GO:1901698 response to nitrogen compound	159	0.0308325	6.703	0.154	Biological Process	GO:1901698	response to nitrogen compound	0.0308325	0.344386	0	0	159	1034
GO:0040017 positive regulation of locomotion	92	0.0308508	3.879	0.161	Biological Process	GO:0040017	positive regulation of locomotion	0.0308508	0.344386	0	0	92	570
GO:0042307 positive regulation of protein import into nucleus	13	0.0310535	0.548	0.232	Biological Process	GO:0042307	positive regulation of protein import into nucleus	0.0310535	0.344386	0	0	13	56
GO:0072577 endothelial cell apoptotic process	13	0.0310535	0.548	0.232	Biological Process	GO:0072577	endothelial cell apoptotic process	0.0310535	0.344386	0	0	13	56
GO:1902305 regulation of sodium ion transmembrane transport	13	0.0310535	0.548	0.232	Biological Process	GO:1902305	regulation of sodium ion transmembrane transport	0.0310535	0.344386	0	0	13	56
GO:0016486 peptide hormone processing	9	0.0310761	0.379	0.265	Biological Process	GO:0016486	peptide hormone processing	0.0310761	0.344386	0	0	9	34
GO:0032743 positive regulation of interleukin-2 production	9	0.0310761	0.379	0.265	Biological Process	GO:0032743	positive regulation of interleukin-2 production	0.0310761	0.344386	0	0	9	34
GO:0033198 response to ATP	9	0.0310761	0.379	0.265	Biological Process	GO:0033198	response to ATP	0.0310761	0.344386	0	0	9	34
GO:0065005 protein-lipid complex assembly	9	0.0310761	0.379	0.265	Biological Process	GO:0065005	protein-lipid complex assembly	0.0310761	0.344386	0	0	9	34
GO:1904031 positive regulation of cyclin-dependent protein kinase activity	9	0.0310761	0.379	0.265	Biological Process	GO:1904031	positive regulation of cyclin-dependent protein kinase activity	0.0310761	0.344386	0	0	9	34
GO:1903651 positive regulation of cytoplasmic transport	36	0.0311101	1.518	0.183	Biological Process	GO:1903651	positive regulation of cytoplasmic transport	0.0311101	0.344386	0	0	36	197
GO:0034702 ion channel complex	52	0.0220226	2.136	0.173	Cellular Component	GO:0034702	ion channel complex	0.0220226	0.345219	0	0	52	301
GO:0003707 steroid hormone receptor activity	8	0.0198606	0.329	0.296	Molecular Function	GO:0003707	steroid hormone receptor activity	0.0198606	0.345836	0	0	8	27
GO:0043425 bHLH transcription factor binding	8	0.0198606	0.329	0.296	Molecular Function	GO:0043425	bHLH transcription factor binding	0.0198606	0.345836	0	0	8	27
GO:0030334 regulation of cell migration	137	0.0314035	5.776	0.156	Biological Process	GO:0030334	regulation of cell migration	0.0314035	0.347133	0	0	137	881
GO:0061572 actin filament bundle organization	30	0.031429	1.265	0.189	Biological Process	GO:0061572	actin filament bundle organization	0.031429	0.347133	0	0	30	159
GO:0001935 endothelial cell proliferation	26	0.0315306	1.096	0.194	Biological Process	GO:0001935	endothelial cell proliferation	0.0315306	0.347865	0	0	26	134
GO:0031224 intrinsic component of membrane	811	0.022829	33.306	0.139	Cellular Component	GO:0031224	intrinsic component of membrane	0.022829	0.351618	0	0	811	5855
GO:0031143 pseudopodium	6	0.0230371	0.246	0.333	Cellular Component	GO:0031143	pseudopodium	0.0230371	0.351618	0	0	6	18
GO:0030857 negative regulation of epithelial cell differentiation	11	0.0319507	0.464	0.244	Biological Process	GO:0030857	negative regulation of epithelial cell differentiation	0.0319507	0.351708	0	0	11	45
GO:1900271 regulation of long-term synaptic potentiation	11	0.0319507	0.464	0.244	Biological Process	GO:1900271	regulation of long-term synaptic potentiation	0.0319507	0.351708	0	0	11	45
GO:0032386 regulation of intracellular transport	98	0.0320075	4.132	0.16	Biological Process	GO:0032386	regulation of intracellular transport	0.0320075	0.351939	0	0	98	612
GO:2001235 positive regulation of apoptotic signaling pathway	32	0.0322533	1.349	0.186	Biological Process	GO:2001235	positive regulation of apoptotic signaling pathway	0.0322533	0.353634	0	0	32	172
GO:0002685 regulation of leukocyte migration	37	0.0323505	1.56	0.181	Biological Process	GO:0002685	regulation of leukocyte migration	0.0323505	0.353634	0	0	37	204
GO:0018209 peptidyl-serine modification	57	0.032397	2.403	0.17	Biological Process	GO:0018209	peptidyl-serine modification	0.032397	0.353634	0	0	57	335
GO:0032897 negative regulation of viral transcription	8	0.0325355	0.337	0.276	Biological Process	GO:0032897	negative regulation of viral transcription	0.0325355	0.353634	0	0	8	29
GO:0046068 cGMP metabolic process	8	0.0325355	0.337	0.276	Biological Process	GO:0046068	cGMP metabolic process	0.0325355	0.353634	0	0	8	29
GO:0060429 epithelium development	206	0.0325642	8.685	0.151	Biological Process	GO:0060429	epithelium development	0.0325642	0.353634	0	0	206	1367
GO:0002573 myeloid leukocyte differentiation	39	0.0325779	1.644	0.18	Biological Process	GO:0002573	myeloid leukocyte differentiation	0.0325779	0.353634	0	0	39	217
GO:0001525 angiogenesis	84	0.03279	3.541	0.162	Biological Process	GO:0001525	angiogenesis	0.03279	0.353634	0	0	84	517
GO:0007568 aging	55	0.03286	2.319	0.171	Biological Process	GO:0007568	aging	0.03286	0.353634	0	0	55	322
GO:0019827 stem cell population maintenance	28	0.0328662	1.18	0.19	Biological Process	GO:0019827	stem cell population maintenance	0.0328662	0.353634	0	0	28	147
GO:0001991 regulation of systemic arterial blood pressure by circulatory renin-angiotensin	6	0.0328747	0.253	0.316	Biological Process	GO:0001991	regulation of systemic arterial blood pressure by circulatory renin-angiotensin	0.0328747	0.353634	0	0	6	19
GO:0033194 response to hydroperoxide	6	0.0328747	0.253	0.316	Biological Process	GO:0033194	response to hydroperoxide	0.0328747	0.353634	0	0	6	19
GO:0044320 cellular response to leptin stimulus	6	0.0328747	0.253	0.316	Biological Process	GO:0044320	cellular response to leptin stimulus	0.0328747	0.353634	0	0	6	19
GO:0060149 negative regulation of posttranscriptional gene silencing	6	0.0328747	0.253	0.316	Biological Process	GO:0060149	negative regulation of posttranscriptional gene silencing	0.0328747	0.353634	0	0	6	19
GO:0060967 negative regulation of gene silencing by RNA	6	0.0328747	0.253	0.316	Biological Process	GO:0060967	negative regulation of gene silencing by RNA	0.0328747	0.353634	0	0	6	19
GO:0070734 histone H3-K27 methylation	6	0.0328747	0.253	0.316	Biological Process	GO:0070734	histone H3-K27 methylation	0.0328747	0.353634	0	0	6	19
GO:1901739 regulation of myoblast fusion	6	0.0328747	0.253	0.316	Biological Process	GO:1901739	regulation of myoblast fusion	0.0328747	0.353634	0	0	6	19
GO:0002228 natural killer cell mediated immunity	15	0.0331027	0.632	0.221	Biological Process	GO:0002228	natural killer cell mediated immunity	0.0331027	0.353634	0	0	15	68
GO:0002287 alpha-beta T cell activation involved in immune response	15	0.0331027	0.632	0.221	Biological Process	GO:0002287	alpha-beta T cell activation involved in immune response	0.0331027	0.353634	0	0	15	68
GO:0002293 alpha-beta T cell differentiation involved in immune response	15	0.0331027	0.632	0.221	Biological Process	GO:0002293	alpha-beta T cell differentiation involved in immune response	0.0331027	0.353634	0	0	15	68
GO:0050918 positive chemotaxis	15	0.0331027	0.632	0.221	Biological Process	GO:0050918	positive chemotaxis	0.0331027	0.353634	0	0	15	68
GO:0001783 B cell apoptotic process	7	0.0333286	0.295	0.292	Biological Process	GO:0001783	B cell apoptotic process	0.0333286	0.353634	0	0	7	24
GO:0055022 negative regulation of cardiac muscle tissue growth	7	0.0333286	0.295	0.292	Biological Process	GO:0055022	negative regulation of cardiac muscle tissue growth	0.0333286	0.353634	0	0	7	24
GO:0061117 negative regulation of heart growth	7	0.0333286	0.295	0.292	Biological Process	GO:0061117	negative regulation of heart growth	0.0333286	0.353634	0	0	7	24
GO:0072012 glomerulus vasculature development	7	0.0333286	0.295	0.292	Biological Process	GO:0072012	glomerulus vasculature development	0.0333286	0.353634	0	0	7	24
GO:0098771 inorganic ion homeostasis	118	0.033409	4.975	0.157	Biological Process	GO:0098771	inorganic ion homeostasis	0.033409	0.353634	0	0	118	751
GO:0010833 telomere maintenance via telomere lengthening	22	0.033453	0.927	0.2	Biological Process	GO:0010833	telomere maintenance via telomere lengthening	0.033453	0.353634	0	0	22	110
GO:0015918 sterol transport	22	0.033453	0.927	0.2	Biological Process	GO:0015918	sterol transport	0.033453	0.353634	0	0	22	110
GO:0002292 T cell differentiation involved in immune response	16	0.0336764	0.675	0.216	Biological Process	GO:0002292	T cell differentiation involved in immune response	0.0336764	0.353634	0	0	16	74
GO:0033555 multicellular organismal response to stress	16	0.0336764	0.675	0.216	Biological Process	GO:0033555	multicellular organismal response to stress	0.0336764	0.353634	0	0	16	74
GO:0097191 extrinsic apoptotic signaling pathway	40	0.0336878	1.686	0.179	Biological Process	GO:0097191	extrinsic apoptotic signaling pathway	0.0336878	0.353634	0	0	40	224
GO:0010950 positive regulation of endopeptidase activity	33	0.033758	1.391	0.184	Biological Process	GO:0010950	positive regulation of endopeptidase activity	0.033758	0.353634	0	0	33	179
GO:1900180 regulation of protein localization to nucleus	33	0.033758	1.391	0.184	Biological Process	GO:1900180	regulation of protein localization to nucleus	0.033758	0.353634	0	0	33	179
GO:0006939 smooth muscle contraction	21	0.0337842	0.885	0.202	Biological Process	GO:0006939	smooth muscle contraction	0.0337842	0.353634	0	0	21	104
GO:0071897 DNA biosynthetic process	30	0.0338957	1.265	0.188	Biological Process	GO:0071897	DNA biosynthetic process	0.0338957	0.353634	0	0	30	160
GO:0051055 negative regulation of lipid biosynthetic process	12	0.0339735	0.506	0.235	Biological Process	GO:0051055	negative regulation of lipid biosynthetic process	0.0339735	0.353634	0	0	12	51
GO:2000351 regulation of endothelial cell apoptotic process	12	0.0339735	0.506	0.235	Biological Process	GO:2000351	regulation of endothelial cell apoptotic process	0.0339735	0.353634	0	0	12	51
GO:0051149 positive regulation of muscle cell differentiation	20	0.0340274	0.843	0.204	Biological Process	GO:0051149	positive regulation of muscle cell differentiation	0.0340274	0.353634	0	0	20	98
GO:1900371 regulation of purine nucleotide biosynthetic process	20	0.0340274	0.843	0.204	Biological Process	GO:1900371	regulation of purine nucleotide biosynthetic process	0.0340274	0.353634	0	0	20	98
GO:0043405 regulation of MAP kinase activity	57	0.0340891	2.403	0.17	Biological Process	GO:0043405	regulation of MAP kinase activity	0.0340891	0.353634	0	0	57	336
GO:0072503 cellular divalent inorganic cation homeostasis	79	0.0341415	3.331	0.163	Biological Process	GO:0072503	cellular divalent inorganic cation homeostasis	0.0341415	0.353634	0	0	79	484
GO:0010717 regulation of epithelial to mesenchymal transition	19	0.0341637	0.801	0.207	Biological Process	GO:0010717	regulation of epithelial to mesenchymal transition	0.0341637	0.353634	0	0	19	92
GO:0050848 regulation of calcium-mediated signaling	19	0.0341637	0.801	0.207	Biological Process	GO:0050848	regulation of calcium-mediated signaling	0.0341637	0.353634	0	0	19	92
GO:0031644 regulation of neurological system process	18	0.0341699	0.759	0.209	Biological Process	GO:0031644	regulation of neurological system process	0.0341699	0.353634	0	0	18	86
GO:0048015 phosphatidylinositol-mediated signaling	35	0.0342416	1.476	0.182	Biological Process	GO:0048015	phosphatidylinositol-mediated signaling	0.0342416	0.353634	0	0	35	192
GO:0040008 regulation of growth	105	0.0343192	4.427	0.159	Biological Process	GO:0040008	regulation of growth	0.0343192	0.353634	0	0	105	662
GO:0003183 mitral valve morphogenesis	4	0.0344284	0.169	0.4	Biological Process	GO:0003183	mitral valve morphogenesis	0.0344284	0.353634	0	0	4	10
GO:0008343 adult feeding behavior	4	0.0344284	0.169	0.4	Biological Process	GO:0008343	adult feeding behavior	0.0344284	0.353634	0	0	4	10
GO:0021932 hindbrain radial glia guided cell migration	4	0.0344284	0.169	0.4	Biological Process	GO:0021932	hindbrain radial glia guided cell migration	0.0344284	0.353634	0	0	4	10
GO:0030643 cellular phosphate ion homeostasis	4	0.0344284	0.169	0.4	Biological Process	GO:0030643	cellular phosphate ion homeostasis	0.0344284	0.353634	0	0	4	10
GO:0031915 positive regulation of synaptic plasticity	4	0.0344284	0.169	0.4	Biological Process	GO:0031915	positive regulation of synaptic plasticity	0.0344284	0.353634	0	0	4	10
GO:0032754 positive regulation of interleukin-5 production	4	0.0344284	0.169	0.4	Biological Process	GO:0032754	positive regulation of interleukin-5 production	0.0344284	0.353634	0	0	4	10
GO:0035646 endosome to melanosome transport	4	0.0344284	0.169	0.4	Biological Process	GO:0035646	endosome to melanosome transport	0.0344284	0.353634	0	0	4	10
GO:0043485 endosome to pigment granule transport	4	0.0344284	0.169	0.4	Biological Process	GO:0043485	endosome to pigment granule transport	0.0344284	0.353634	0	0	4	10
GO:0048712 negative regulation of astrocyte differentiation	4	0.0344284	0.169	0.4	Biological Process	GO:0048712	negative regulation of astrocyte differentiation	0.0344284	0.353634	0	0	4	10
GO:0048757 pigment granule maturation	4	0.0344284	0.169	0.4	Biological Process	GO:0048757	pigment granule maturation	0.0344284	0.353634	0	0	4	10
GO:0051967 negative regulation of synaptic transmission, glutamatergic	4	0.0344284	0.169	0.4	Biological Process	GO:0051967	negative regulation of synaptic transmission, glutamatergic	0.0344284	0.353634	0	0	4	10
GO:0061052 negative regulation of cell growth involved in cardiac muscle cell development	4	0.0344284	0.169	0.4	Biological Process	GO:0061052	negative regulation of cell growth involved in cardiac muscle cell development	0.0344284	0.353634	0	0	4	10
GO:0070472 regulation of uterine smooth muscle contraction	4	0.0344284	0.169	0.4	Biological Process	GO:0070472	regulation of uterine smooth muscle contraction	0.0344284	0.353634	0	0	4	10
GO:0072502 cellular trivalent inorganic anion homeostasis	4	0.0344284	0.169	0.4	Biological Process	GO:0072502	cellular trivalent inorganic anion homeostasis	0.0344284	0.353634	0	0	4	10
GO:0097278 complement-dependent cytotoxicity	4	0.0344284	0.169	0.4	Biological Process	GO:0097278	complement-dependent cytotoxicity	0.0344284	0.353634	0	0	4	10
GO:0015804 neutral amino acid transport	10	0.0345101	0.422	0.25	Biological Process	GO:0015804	neutral amino acid transport	0.0345101	0.353634	0	0	10	40
GO:1902895 positive regulation of pri-miRNA transcription from RNA polymerase II promoter	10	0.0345101	0.422	0.25	Biological Process	GO:1902895	positive regulation of pri-miRNA transcription from RNA polymerase II promoter	0.0345101	0.353634	0	0	10	40
GO:0051338 regulation of transferase activity	159	0.034617	6.703	0.153	Biological Process	GO:0051338	regulation of transferase activity	0.034617	0.353634	0	0	159	1038
GO:0048469 cell maturation	32	0.0346655	1.349	0.185	Biological Process	GO:0048469	cell maturation	0.0346655	0.353634	0	0	32	173
GO:0071363 cellular response to growth factor stimulus	110	0.034947	4.637	0.158	Biological Process	GO:0071363	cellular response to growth factor stimulus	0.034947	0.353634	0	0	110	697
GO:0010760 negative regulation of macrophage chemotaxis	3	0.0349708	0.126	0.5	Biological Process	GO:0010760	negative regulation of macrophage chemotaxis	0.0349708	0.353634	0	0	3	6
GO:0015677 copper ion import	3	0.0349708	0.126	0.5	Biological Process	GO:0015677	copper ion import	0.0349708	0.353634	0	0	3	6
GO:0032803 regulation of low-density lipoprotein particle receptor catabolic process	3	0.0349708	0.126	0.5	Biological Process	GO:0032803	regulation of low-density lipoprotein particle receptor catabolic process	0.0349708	0.353634	0	0	3	6
GO:0060297 regulation of sarcomere organization	3	0.0349708	0.126	0.5	Biological Process	GO:0060297	regulation of sarcomere organization	0.0349708	0.353634	0	0	3	6
GO:0060684 epithelial-mesenchymal cell signaling	3	0.0349708	0.126	0.5	Biological Process	GO:0060684	epithelial-mesenchymal cell signaling	0.0349708	0.353634	0	0	3	6
GO:0072008 glomerular mesangial cell differentiation	3	0.0349708	0.126	0.5	Biological Process	GO:0072008	glomerular mesangial cell differentiation	0.0349708	0.353634	0	0	3	6
GO:1902075 cellular response to salt	3	0.0349708	0.126	0.5	Biological Process	GO:1902075	cellular response to salt	0.0349708	0.353634	0	0	3	6
GO:1903613 regulation of protein tyrosine phosphatase activity	3	0.0349708	0.126	0.5	Biological Process	GO:1903613	regulation of protein tyrosine phosphatase activity	0.0349708	0.353634	0	0	3	6
GO:1904528 positive regulation of microtubule binding	3	0.0349708	0.126	0.5	Biological Process	GO:1904528	positive regulation of microtubule binding	0.0349708	0.353634	0	0	3	6
GO:1990379 lipid transport across blood brain barrier	3	0.0349708	0.126	0.5	Biological Process	GO:1990379	lipid transport across blood brain barrier	0.0349708	0.353634	0	0	3	6
GO:2000416 regulation of eosinophil migration	3	0.0349708	0.126	0.5	Biological Process	GO:2000416	regulation of eosinophil migration	0.0349708	0.353634	0	0	3	6
GO:2000523 regulation of T cell costimulation	3	0.0349708	0.126	0.5	Biological Process	GO:2000523	regulation of T cell costimulation	0.0349708	0.353634	0	0	3	6
GO:0016801 hydrolase activity, acting on ether bonds	5	0.0205305	0.206	0.385	Molecular Function	GO:0016801	hydrolase activity, acting on ether bonds	0.0205305	0.354571	0	0	5	13
GO:0005865 striated muscle thin filament	7	0.0239982	0.287	0.304	Cellular Component	GO:0005865	striated muscle thin filament	0.0239982	0.359151	0	0	7	23
GO:0045177 apical part of cell	71	0.0241957	2.916	0.165	Cellular Component	GO:0045177	apical part of cell	0.0241957	0.359151	0	0	71	431
GO:0044391 ribosomal subunit	35	0.0244595	1.437	0.183	Cellular Component	GO:0044391	ribosomal subunit	0.0244595	0.359151	0	0	35	191
GO:0001959 regulation of cytokine-mediated signaling pathway	31	0.0355825	1.307	0.186	Biological Process	GO:0001959	regulation of cytokine-mediated signaling pathway	0.0355825	0.35945	0	0	31	167
GO:0002703 regulation of leukocyte mediated immunity	38	0.0357821	1.602	0.179	Biological Process	GO:0002703	regulation of leukocyte mediated immunity	0.0357821	0.361094	0	0	38	212
GO:0050863 regulation of T cell activation	57	0.0358493	2.403	0.169	Biological Process	GO:0050863	regulation of T cell activation	0.0358493	0.3614	0	0	57	337
GO:0001936 regulation of endothelial cell proliferation	23	0.0361071	0.97	0.197	Biological Process	GO:0001936	regulation of endothelial cell proliferation	0.0361071	0.363626	0	0	23	117
GO:0044445 cytosolic part	42	0.0250862	1.725	0.177	Cellular Component	GO:0044445	cytosolic part	0.0250862	0.36375	0	0	42	237
GO:0043901 negative regulation of multi-organism process	33	0.0362058	1.391	0.183	Biological Process	GO:0043901	negative regulation of multi-organism process	0.0362058	0.364246	0	0	33	180
GO:2000648 positive regulation of stem cell proliferation	14	0.0365326	0.59	0.222	Biological Process	GO:2000648	positive regulation of stem cell proliferation	0.0365326	0.367159	0	0	14	63
GO:0048525 negative regulation of viral process	22	0.0366329	0.927	0.198	Biological Process	GO:0048525	negative regulation of viral process	0.0366329	0.367414	0	0	22	111
GO:0071156 regulation of cell cycle arrest	22	0.0366329	0.927	0.198	Biological Process	GO:0071156	regulation of cell cycle arrest	0.0366329	0.367414	0	0	22	111
GO:0010831 positive regulation of myotube differentiation	9	0.0370272	0.379	0.257	Biological Process	GO:0010831	positive regulation of myotube differentiation	0.0370272	0.369057	0	0	9	35
GO:0019076 viral release from host cell	9	0.0370272	0.379	0.257	Biological Process	GO:0019076	viral release from host cell	0.0370272	0.369057	0	0	9	35
GO:0045191 regulation of isotype switching	9	0.0370272	0.379	0.257	Biological Process	GO:0045191	regulation of isotype switching	0.0370272	0.369057	0	0	9	35
GO:0098801 regulation of renal system process	9	0.0370272	0.379	0.257	Biological Process	GO:0098801	regulation of renal system process	0.0370272	0.369057	0	0	9	35
GO:0030574 collagen catabolic process	11	0.0370864	0.464	0.239	Biological Process	GO:0030574	collagen catabolic process	0.0370864	0.369057	0	0	11	46
GO:0045581 negative regulation of T cell differentiation	11	0.0370864	0.464	0.239	Biological Process	GO:0045581	negative regulation of T cell differentiation	0.0370864	0.369057	0	0	11	46
GO:0007266 Rho protein signal transduction	26	0.0371394	1.096	0.191	Biological Process	GO:0007266	Rho protein signal transduction	0.0371394	0.369057	0	0	26	136
GO:0019933 cAMP-mediated signaling	15	0.0372477	0.632	0.217	Biological Process	GO:0019933	cAMP-mediated signaling	0.0372477	0.369057	0	0	15	69
GO:0030814 regulation of cAMP metabolic process	15	0.0372477	0.632	0.217	Biological Process	GO:0030814	regulation of cAMP metabolic process	0.0372477	0.369057	0	0	15	69
GO:0030817 regulation of cAMP biosynthetic process	15	0.0372477	0.632	0.217	Biological Process	GO:0030817	regulation of cAMP biosynthetic process	0.0372477	0.369057	0	0	15	69
GO:0045761 regulation of adenylate cyclase activity	15	0.0372477	0.632	0.217	Biological Process	GO:0045761	regulation of adenylate cyclase activity	0.0372477	0.369057	0	0	15	69
GO:0098586 cellular response to virus	15	0.0372477	0.632	0.217	Biological Process	GO:0098586	cellular response to virus	0.0372477	0.369057	0	0	15	69
GO:0019218 regulation of steroid metabolic process	20	0.0374665	0.843	0.202	Biological Process	GO:0019218	regulation of steroid metabolic process	0.0374665	0.370187	0	0	20	99
GO:0030808 regulation of nucleotide biosynthetic process	20	0.0374665	0.843	0.202	Biological Process	GO:0030808	regulation of nucleotide biosynthetic process	0.0374665	0.370187	0	0	20	99
GO:0007004 telomere maintenance via telomerase	16	0.0376781	0.675	0.213	Biological Process	GO:0007004	telomere maintenance via telomerase	0.0376781	0.370187	0	0	16	75
GO:0034103 regulation of tissue remodeling	16	0.0376781	0.675	0.213	Biological Process	GO:0034103	regulation of tissue remodeling	0.0376781	0.370187	0	0	16	75
GO:0050891 multicellular organismal water homeostasis	16	0.0376781	0.675	0.213	Biological Process	GO:0050891	multicellular organismal water homeostasis	0.0376781	0.370187	0	0	16	75
GO:0001655 urogenital system development	57	0.0376791	2.403	0.169	Biological Process	GO:0001655	urogenital system development	0.0376791	0.370187	0	0	57	338
GO:0008217 regulation of blood pressure	34	0.0376944	1.433	0.182	Biological Process	GO:0008217	regulation of blood pressure	0.0376944	0.370187	0	0	34	187
GO:0009190 cyclic nucleotide biosynthetic process	19	0.0377388	0.801	0.204	Biological Process	GO:0009190	cyclic nucleotide biosynthetic process	0.0377388	0.370187	0	0	19	93
GO:0046620 regulation of organ growth	19	0.0377388	0.801	0.204	Biological Process	GO:0046620	regulation of organ growth	0.0377388	0.370187	0	0	19	93
GO:0052652 cyclic purine nucleotide metabolic process	19	0.0377388	0.801	0.204	Biological Process	GO:0052652	cyclic purine nucleotide metabolic process	0.0377388	0.370187	0	0	19	93
GO:0044087 regulation of cellular component biogenesis	154	0.0378038	6.492	0.153	Biological Process	GO:0044087	regulation of cellular component biogenesis	0.0378038	0.370454	0	0	154	1006
GO:0042509 regulation of tyrosine phosphorylation of STAT protein	17	0.0378762	0.717	0.21	Biological Process	GO:0042509	regulation of tyrosine phosphorylation of STAT protein	0.0378762	0.370794	0	0	17	81
GO:0051253 negative regulation of RNA metabolic process	223	0.0380615	9.401	0.149	Biological Process	GO:0051253	negative regulation of RNA metabolic process	0.0380615	0.372186	0	0	223	1494
GO:0030595 leukocyte chemotaxis	40	0.038121	1.686	0.177	Biological Process	GO:0030595	leukocyte chemotaxis	0.038121	0.372186	0	0	40	226
GO:0001775 cell activation	222	0.0381625	9.359	0.149	Biological Process	GO:0001775	cell activation	0.0381625	0.372186	0	0	222	1487
GO:0030155 regulation of cell adhesion	118	0.03817	4.975	0.156	Biological Process	GO:0030155	regulation of cell adhesion	0.03817	0.372186	0	0	118	755
GO:0010594 regulation of endothelial cell migration	31	0.0382335	1.307	0.185	Biological Process	GO:0010594	regulation of endothelial cell migration	0.0382335	0.372435	0	0	31	168
GO:0015180 L-alanine transmembrane transporter activity	4	0.0220006	0.165	0.444	Molecular Function	GO:0015180	L-alanine transmembrane transporter activity	0.0220006	0.372492	0	0	4	9
GO:0015187 glycine transmembrane transporter activity	4	0.0220006	0.165	0.444	Molecular Function	GO:0015187	glycine transmembrane transporter activity	0.0220006	0.372492	0	0	4	9
GO:0008270 zinc ion binding	130	0.0220985	5.352	0.156	Molecular Function	GO:0008270	zinc ion binding	0.0220985	0.372492	0	0	130	833
GO:0098727 maintenance of cell number	28	0.0383648	1.18	0.188	Biological Process	GO:0098727	maintenance of cell number	0.0383648	0.373344	0	0	28	149
GO:0010811 positive regulation of cell-substrate adhesion	24	0.0386607	1.012	0.194	Biological Process	GO:0010811	positive regulation of cell-substrate adhesion	0.0386607	0.375851	0	0	24	124
GO:1904062 regulation of cation transmembrane transport	50	0.0387515	2.108	0.171	Biological Process	GO:1904062	regulation of cation transmembrane transport	0.0387515	0.376296	0	0	50	292
GO:0051270 regulation of cellular component movement	157	0.0388217	6.619	0.153	Biological Process	GO:0051270	regulation of cellular component movement	0.0388217	0.376296	0	0	157	1028
GO:0033993 response to lipid	151	0.0389546	6.366	0.153	Biological Process	GO:0033993	response to lipid	0.0389546	0.376296	0	0	151	986
GO:0002711 positive regulation of T cell mediated immunity	12	0.0389748	0.506	0.231	Biological Process	GO:0002711	positive regulation of T cell mediated immunity	0.0389748	0.376296	0	0	12	52
GO:0007566 embryo implantation	12	0.0389748	0.506	0.231	Biological Process	GO:0007566	embryo implantation	0.0389748	0.376296	0	0	12	52
GO:0010883 regulation of lipid storage	12	0.0389748	0.506	0.231	Biological Process	GO:0010883	regulation of lipid storage	0.0389748	0.376296	0	0	12	52
GO:0061005 cell differentiation involved in kidney development	12	0.0389748	0.506	0.231	Biological Process	GO:0061005	cell differentiation involved in kidney development	0.0389748	0.376296	0	0	12	52
GO:0034377 plasma lipoprotein particle assembly	8	0.0393298	0.337	0.267	Biological Process	GO:0034377	plasma lipoprotein particle assembly	0.0393298	0.378607	0	0	8	30
GO:0048147 negative regulation of fibroblast proliferation	8	0.0393298	0.337	0.267	Biological Process	GO:0048147	negative regulation of fibroblast proliferation	0.0393298	0.378607	0	0	8	30
GO:1902186 regulation of viral release from host cell	8	0.0393298	0.337	0.267	Biological Process	GO:1902186	regulation of viral release from host cell	0.0393298	0.378607	0	0	8	30
GO:0060284 regulation of cell development	159	0.0398592	6.703	0.152	Biological Process	GO:0060284	regulation of cell development	0.0398592	0.382493	0	0	159	1043
GO:0006874 cellular calcium ion homeostasis	73	0.0399323	3.078	0.163	Biological Process	GO:0006874	cellular calcium ion homeostasis	0.0399323	0.382493	0	0	73	447
GO:0040007 growth	145	0.0401746	6.113	0.153	Biological Process	GO:0040007	growth	0.0401746	0.382493	0	0	145	945
GO:0008202 steroid metabolic process	55	0.0402863	2.319	0.169	Biological Process	GO:0008202	steroid metabolic process	0.0402863	0.382493	0	0	55	326
GO:0060249 anatomical structure homeostasis	74	0.0402907	3.12	0.163	Biological Process	GO:0060249	anatomical structure homeostasis	0.0402907	0.382493	0	0	74	454
GO:0061098 positive regulation of protein tyrosine kinase activity	13	0.0403128	0.548	0.224	Biological Process	GO:0061098	positive regulation of protein tyrosine kinase activity	0.0403128	0.382493	0	0	13	58
GO:1904591 positive regulation of protein import	13	0.0403128	0.548	0.224	Biological Process	GO:1904591	positive regulation of protein import	0.0403128	0.382493	0	0	13	58
GO:0034380 high-density lipoprotein particle assembly	5	0.0403176	0.211	0.333	Biological Process	GO:0034380	high-density lipoprotein particle assembly	0.0403176	0.382493	0	0	5	15
GO:0035791 platelet-derived growth factor receptor-beta signaling pathway	5	0.0403176	0.211	0.333	Biological Process	GO:0035791	platelet-derived growth factor receptor-beta signaling pathway	0.0403176	0.382493	0	0	5	15
GO:0042976 activation of Janus kinase activity	5	0.0403176	0.211	0.333	Biological Process	GO:0042976	activation of Janus kinase activity	0.0403176	0.382493	0	0	5	15
GO:0060766 negative regulation of androgen receptor signaling pathway	5	0.0403176	0.211	0.333	Biological Process	GO:0060766	negative regulation of androgen receptor signaling pathway	0.0403176	0.382493	0	0	5	15
GO:0072109 glomerular mesangium development	5	0.0403176	0.211	0.333	Biological Process	GO:0072109	glomerular mesangium development	0.0403176	0.382493	0	0	5	15
GO:1902187 negative regulation of viral release from host cell	5	0.0403176	0.211	0.333	Biological Process	GO:1902187	negative regulation of viral release from host cell	0.0403176	0.382493	0	0	5	15
GO:1904668 positive regulation of ubiquitin protein ligase activity	5	0.0403176	0.211	0.333	Biological Process	GO:1904668	positive regulation of ubiquitin protein ligase activity	0.0403176	0.382493	0	0	5	15
GO:0007212 dopamine receptor signaling pathway	10	0.0403568	0.422	0.244	Biological Process	GO:0007212	dopamine receptor signaling pathway	0.0403568	0.382493	0	0	10	41
GO:0099558 maintenance of synapse structure	10	0.0403568	0.422	0.244	Biological Process	GO:0099558	maintenance of synapse structure	0.0403568	0.382493	0	0	10	41
GO:0010948 negative regulation of cell cycle process	59	0.0407634	2.487	0.167	Biological Process	GO:0010948	negative regulation of cell cycle process	0.0407634	0.385974	0	0	59	353
GO:1902580 single-organism cellular localization	214	0.0408639	9.022	0.149	Biological Process	GO:1902580	single-organism cellular localization	0.0408639	0.386123	0	0	214	1433
GO:0033032 regulation of myeloid cell apoptotic process	7	0.0411097	0.295	0.28	Biological Process	GO:0033032	regulation of myeloid cell apoptotic process	0.0411097	0.386123	0	0	7	25
GO:0034695 response to prostaglandin E	7	0.0411097	0.295	0.28	Biological Process	GO:0034695	response to prostaglandin E	0.0411097	0.386123	0	0	7	25
GO:0036003 positive regulation of transcription from RNA polymerase II promoter in response to stress	7	0.0411097	0.295	0.28	Biological Process	GO:0036003	positive regulation of transcription from RNA polymerase II promoter in response to stress	0.0411097	0.386123	0	0	7	25
GO:0051570 regulation of histone H3-K9 methylation	7	0.0411097	0.295	0.28	Biological Process	GO:0051570	regulation of histone H3-K9 methylation	0.0411097	0.386123	0	0	7	25
GO:0061436 establishment of skin barrier	7	0.0411097	0.295	0.28	Biological Process	GO:0061436	establishment of skin barrier	0.0411097	0.386123	0	0	7	25
GO:1903020 positive regulation of glycoprotein metabolic process	7	0.0411097	0.295	0.28	Biological Process	GO:1903020	positive regulation of glycoprotein metabolic process	0.0411097	0.386123	0	0	7	25
GO:0060048 cardiac muscle contraction	25	0.0411124	1.054	0.191	Biological Process	GO:0060048	cardiac muscle contraction	0.0411124	0.386123	0	0	25	131
GO:0034655 nucleobase-containing compound catabolic process	83	0.0413868	3.499	0.161	Biological Process	GO:0034655	nucleobase-containing compound catabolic process	0.0413868	0.386123	0	0	83	516
GO:2000026 regulation of multicellular organismal development	307	0.0414756	12.943	0.146	Biological Process	GO:2000026	regulation of multicellular organismal development	0.0414756	0.386123	0	0	307	2099
GO:0032091 negative regulation of protein binding	19	0.0415802	0.801	0.202	Biological Process	GO:0032091	negative regulation of protein binding	0.0415802	0.386123	0	0	19	94
GO:0048477 oogenesis	19	0.0415802	0.801	0.202	Biological Process	GO:0048477	oogenesis	0.0415802	0.386123	0	0	19	94
GO:0006171 cAMP biosynthetic process	15	0.0417536	0.632	0.214	Biological Process	GO:0006171	cAMP biosynthetic process	0.0417536	0.386123	0	0	15	70
GO:0042246 tissue regeneration	15	0.0417536	0.632	0.214	Biological Process	GO:0042246	tissue regeneration	0.0417536	0.386123	0	0	15	70
GO:1901654 response to ketone	35	0.0417663	1.476	0.179	Biological Process	GO:1901654	response to ketone	0.0417663	0.386123	0	0	35	195
GO:0007194 negative regulation of adenylate cyclase activity	6	0.0418015	0.253	0.3	Biological Process	GO:0007194	negative regulation of adenylate cyclase activity	0.0418015	0.386123	0	0	6	20
GO:0030815 negative regulation of cAMP metabolic process	6	0.0418015	0.253	0.3	Biological Process	GO:0030815	negative regulation of cAMP metabolic process	0.0418015	0.386123	0	0	6	20
GO:0030818 negative regulation of cAMP biosynthetic process	6	0.0418015	0.253	0.3	Biological Process	GO:0030818	negative regulation of cAMP biosynthetic process	0.0418015	0.386123	0	0	6	20
GO:0031065 positive regulation of histone deacetylation	6	0.0418015	0.253	0.3	Biological Process	GO:0031065	positive regulation of histone deacetylation	0.0418015	0.386123	0	0	6	20
GO:0031498 chromatin disassembly	6	0.0418015	0.253	0.3	Biological Process	GO:0031498	chromatin disassembly	0.0418015	0.386123	0	0	6	20
GO:0032616 interleukin-13 production	6	0.0418015	0.253	0.3	Biological Process	GO:0032616	interleukin-13 production	0.0418015	0.386123	0	0	6	20
GO:0032656 regulation of interleukin-13 production	6	0.0418015	0.253	0.3	Biological Process	GO:0032656	regulation of interleukin-13 production	0.0418015	0.386123	0	0	6	20
GO:0032986 protein-DNA complex disassembly	6	0.0418015	0.253	0.3	Biological Process	GO:0032986	protein-DNA complex disassembly	0.0418015	0.386123	0	0	6	20
GO:0071625 vocalization behavior	6	0.0418015	0.253	0.3	Biological Process	GO:0071625	vocalization behavior	0.0418015	0.386123	0	0	6	20
GO:1902176 negative regulation of oxidative stress-induced intrinsic apoptotic signaling pathway	6	0.0418015	0.253	0.3	Biological Process	GO:1902176	negative regulation of oxidative stress-induced intrinsic apoptotic signaling pathway	0.0418015	0.386123	0	0	6	20
GO:1902307 positive regulation of sodium ion transmembrane transport	6	0.0418015	0.253	0.3	Biological Process	GO:1902307	positive regulation of sodium ion transmembrane transport	0.0418015	0.386123	0	0	6	20
GO:0045934 negative regulation of nucleobase-containing compound metabolic process	245	0.041875	10.329	0.148	Biological Process	GO:0045934	negative regulation of nucleobase-containing compound metabolic process	0.041875	0.386439	0	0	245	1655
GO:0001570 vasculogenesis	17	0.0420417	0.717	0.207	Biological Process	GO:0001570	vasculogenesis	0.0420417	0.387612	0	0	17	82
GO:0050921 positive regulation of chemotaxis	27	0.0424119	1.138	0.188	Biological Process	GO:0050921	positive regulation of chemotaxis	0.0424119	0.390135	0	0	27	144
GO:0097305 response to alcohol	66	0.0424318	2.782	0.165	Biological Process	GO:0097305	response to alcohol	0.0424318	0.390135	0	0	66	401
GO:0001894 tissue homeostasis	42	0.0427135	1.771	0.174	Biological Process	GO:0001894	tissue homeostasis	0.0427135	0.390135	0	0	42	241
GO:0032309 icosanoid secretion	11	0.0427722	0.464	0.234	Biological Process	GO:0032309	icosanoid secretion	0.0427722	0.390135	0	0	11	47
GO:0045843 negative regulation of striated muscle tissue development	11	0.0427722	0.464	0.234	Biological Process	GO:0045843	negative regulation of striated muscle tissue development	0.0427722	0.390135	0	0	11	47
GO:1904036 negative regulation of epithelial cell apoptotic process	11	0.0427722	0.464	0.234	Biological Process	GO:1904036	negative regulation of epithelial cell apoptotic process	0.0427722	0.390135	0	0	11	47
GO:0043269 regulation of ion transport	111	0.0429467	4.68	0.156	Biological Process	GO:0043269	regulation of ion transport	0.0429467	0.390135	0	0	111	710
GO:0010631 epithelial cell migration	50	0.043038	2.108	0.17	Biological Process	GO:0010631	epithelial cell migration	0.043038	0.390135	0	0	50	294
GO:0043542 endothelial cell migration	38	0.0431463	1.602	0.177	Biological Process	GO:0043542	endothelial cell migration	0.0431463	0.390135	0	0	38	215
GO:0080134 regulation of response to stress	279	0.043309	11.762	0.147	Biological Process	GO:0080134	regulation of response to stress	0.043309	0.390135	0	0	279	1900
GO:0010558 negative regulation of macromolecule biosynthetic process	254	0.0434204	10.708	0.148	Biological Process	GO:0010558	negative regulation of macromolecule biosynthetic process	0.0434204	0.390135	0	0	254	1721
GO:0014002 astrocyte development	9	0.043711	0.379	0.25	Biological Process	GO:0014002	astrocyte development	0.043711	0.390135	0	0	9	36
GO:0032814 regulation of natural killer cell activation	9	0.043711	0.379	0.25	Biological Process	GO:0032814	regulation of natural killer cell activation	0.043711	0.390135	0	0	9	36
GO:0045066 regulatory T cell differentiation	9	0.043711	0.379	0.25	Biological Process	GO:0045066	regulatory T cell differentiation	0.043711	0.390135	0	0	9	36
GO:0030097 hemopoiesis	143	0.0438473	6.029	0.153	Biological Process	GO:0030097	hemopoiesis	0.0438473	0.390135	0	0	143	934
GO:0007569 cell aging	21	0.0444128	0.885	0.196	Biological Process	GO:0007569	cell aging	0.0444128	0.390135	0	0	21	107
GO:0008543 fibroblast growth factor receptor signaling pathway	21	0.0444128	0.885	0.196	Biological Process	GO:0008543	fibroblast growth factor receptor signaling pathway	0.0444128	0.390135	0	0	21	107
GO:0032612 interleukin-1 production	21	0.0444128	0.885	0.196	Biological Process	GO:0032612	interleukin-1 production	0.0444128	0.390135	0	0	21	107
GO:0032652 regulation of interleukin-1 production	21	0.0444128	0.885	0.196	Biological Process	GO:0032652	regulation of interleukin-1 production	0.0444128	0.390135	0	0	21	107
GO:1903901 negative regulation of viral life cycle	21	0.0444128	0.885	0.196	Biological Process	GO:1903901	negative regulation of viral life cycle	0.0444128	0.390135	0	0	21	107
GO:0022604 regulation of cell morphogenesis	98	0.0444199	4.132	0.158	Biological Process	GO:0022604	regulation of cell morphogenesis	0.0444199	0.390135	0	0	98	621
GO:0002381 immunoglobulin production involved in immunoglobulin mediated immune response	12	0.0444708	0.506	0.226	Biological Process	GO:0002381	immunoglobulin production involved in immunoglobulin mediated immune response	0.0444708	0.390135	0	0	12	53
GO:0046822 regulation of nucleocytoplasmic transport	28	0.0445243	1.18	0.185	Biological Process	GO:0046822	regulation of nucleocytoplasmic transport	0.0445243	0.390135	0	0	28	151
GO:0048017 inositol lipid-mediated signaling	35	0.0445318	1.476	0.179	Biological Process	GO:0048017	inositol lipid-mediated signaling	0.0445318	0.390135	0	0	35	196
GO:0070848 response to growth factor	113	0.0445415	4.764	0.156	Biological Process	GO:0070848	response to growth factor	0.0445415	0.390135	0	0	113	725
GO:0006954 inflammatory response	140	0.0451839	5.902	0.153	Biological Process	GO:0006954	inflammatory response	0.0451839	0.390135	0	0	140	914
GO:0051092 positive regulation of NF-kappaB transcription factor activity	30	0.0452516	1.265	0.183	Biological Process	GO:0051092	positive regulation of NF-kappaB transcription factor activity	0.0452516	0.390135	0	0	30	164
GO:0018210 peptidyl-threonine modification	24	0.0455346	1.012	0.19	Biological Process	GO:0018210	peptidyl-threonine modification	0.0455346	0.390135	0	0	24	126
GO:0032944 regulation of mononuclear cell proliferation	40	0.0455857	1.686	0.175	Biological Process	GO:0032944	regulation of mononuclear cell proliferation	0.0455857	0.390135	0	0	40	229
GO:0001836 release of cytochrome c from mitochondria	13	0.0456058	0.548	0.22	Biological Process	GO:0001836	release of cytochrome c from mitochondria	0.0456058	0.390135	0	0	13	59
GO:0032720 negative regulation of tumor necrosis factor production	13	0.0456058	0.548	0.22	Biological Process	GO:0032720	negative regulation of tumor necrosis factor production	0.0456058	0.390135	0	0	13	59
GO:0034113 heterotypic cell-cell adhesion	13	0.0456058	0.548	0.22	Biological Process	GO:0034113	heterotypic cell-cell adhesion	0.0456058	0.390135	0	0	13	59
GO:0001890 placenta development	27	0.0457124	1.138	0.186	Biological Process	GO:0001890	placenta development	0.0457124	0.390135	0	0	27	145
GO:0072001 renal system development	51	0.0460898	2.15	0.169	Biological Process	GO:0072001	renal system development	0.0460898	0.390135	0	0	51	302
GO:0006950 response to stress	617	0.0461713	26.012	0.142	Biological Process	GO:0006950	response to stress	0.0461713	0.390135	0	0	617	4360
GO:0051492 regulation of stress fiber assembly	18	0.0461826	0.759	0.202	Biological Process	GO:0051492	regulation of stress fiber assembly	0.0461826	0.390135	0	0	18	89
GO:0050854 regulation of antigen receptor-mediated signaling pathway	14	0.0462961	0.59	0.215	Biological Process	GO:0050854	regulation of antigen receptor-mediated signaling pathway	0.0462961	0.390135	0	0	14	65
GO:0033043 regulation of organelle organization	201	0.0464825	8.474	0.149	Biological Process	GO:0033043	regulation of organelle organization	0.0464825	0.390135	0	0	201	1346
GO:0007260 tyrosine phosphorylation of STAT protein	17	0.046526	0.717	0.205	Biological Process	GO:0007260	tyrosine phosphorylation of STAT protein	0.046526	0.390135	0	0	17	83
GO:0046058 cAMP metabolic process	17	0.046526	0.717	0.205	Biological Process	GO:0046058	cAMP metabolic process	0.046526	0.390135	0	0	17	83
GO:0055065 metal ion homeostasis	103	0.0466422	4.342	0.157	Biological Process	GO:0055065	metal ion homeostasis	0.0466422	0.390135	0	0	103	657
GO:0050804 modulation of synaptic transmission	72	0.0467987	3.035	0.162	Biological Process	GO:0050804	modulation of synaptic transmission	0.0467987	0.390135	0	0	72	444
GO:0006734 NADH metabolic process	10	0.0468472	0.422	0.238	Biological Process	GO:0006734	NADH metabolic process	0.0468472	0.390135	0	0	10	42
GO:0030851 granulocyte differentiation	10	0.0468472	0.422	0.238	Biological Process	GO:0030851	granulocyte differentiation	0.0468472	0.390135	0	0	10	42
GO:0033173 calcineurin-NFAT signaling cascade	10	0.0468472	0.422	0.238	Biological Process	GO:0033173	calcineurin-NFAT signaling cascade	0.0468472	0.390135	0	0	10	42
GO:0097193 intrinsic apoptotic signaling pathway	49	0.0468658	2.066	0.17	Biological Process	GO:0097193	intrinsic apoptotic signaling pathway	0.0468658	0.390135	0	0	49	289
GO:0032635 interleukin-6 production	26	0.0469059	1.096	0.187	Biological Process	GO:0032635	interleukin-6 production	0.0469059	0.390135	0	0	26	139
GO:0032675 regulation of interleukin-6 production	26	0.0469059	1.096	0.187	Biological Process	GO:0032675	regulation of interleukin-6 production	0.0469059	0.390135	0	0	26	139
GO:0050901 leukocyte tethering or rolling	8	0.0470078	0.337	0.258	Biological Process	GO:0050901	leukocyte tethering or rolling	0.0470078	0.390135	0	0	8	31
GO:0051818 disruption of cells of other organism involved in symbiotic interaction	8	0.0470078	0.337	0.258	Biological Process	GO:0051818	disruption of cells of other organism involved in symbiotic interaction	0.0470078	0.390135	0	0	8	31
GO:0051883 killing of cells in other organism involved in symbiotic interaction	8	0.0470078	0.337	0.258	Biological Process	GO:0051883	killing of cells in other organism involved in symbiotic interaction	0.0470078	0.390135	0	0	8	31
GO:1904837 beta-catenin-TCF complex assembly	8	0.0470078	0.337	0.258	Biological Process	GO:1904837	beta-catenin-TCF complex assembly	0.0470078	0.390135	0	0	8	31
GO:0002682 regulation of immune system process	266	0.047289	11.214	0.147	Biological Process	GO:0002682	regulation of immune system process	0.047289	0.390135	0	0	266	1811
GO:0008361 regulation of cell size	33	0.0473586	1.391	0.179	Biological Process	GO:0008361	regulation of cell size	0.0473586	0.390135	0	0	33	184
GO:1901653 cellular response to peptide	64	0.0474293	2.698	0.164	Biological Process	GO:1901653	cellular response to peptide	0.0474293	0.390135	0	0	64	390
GO:0007179 transforming growth factor beta receptor signaling pathway	35	0.0474316	1.476	0.178	Biological Process	GO:0007179	transforming growth factor beta receptor signaling pathway	0.0474316	0.390135	0	0	35	197
GO:0071478 cellular response to radiation	35	0.0474316	1.476	0.178	Biological Process	GO:0071478	cellular response to radiation	0.0474316	0.390135	0	0	35	197
GO:0043408 regulation of MAPK cascade	113	0.0475107	4.764	0.155	Biological Process	GO:0043408	regulation of MAPK cascade	0.0475107	0.390135	0	0	113	727
GO:0000077 DNA damage checkpoint	28	0.0478642	1.18	0.184	Biological Process	GO:0000077	DNA damage checkpoint	0.0478642	0.390135	0	0	28	152
GO:0030509 BMP signaling pathway	28	0.0478642	1.18	0.184	Biological Process	GO:0030509	BMP signaling pathway	0.0478642	0.390135	0	0	28	152
GO:0035270 endocrine system development	25	0.0480997	1.054	0.188	Biological Process	GO:0035270	endocrine system development	0.0480997	0.390135	0	0	25	133
GO:0007160 cell-matrix adhesion	40	0.0483022	1.686	0.174	Biological Process	GO:0007160	cell-matrix adhesion	0.0483022	0.390135	0	0	40	230
GO:1903305 regulation of regulated secretory pathway	30	0.048485	1.265	0.182	Biological Process	GO:1903305	regulation of regulated secretory pathway	0.048485	0.390135	0	0	30	165
GO:0001787 natural killer cell proliferation	4	0.0485	0.169	0.364	Biological Process	GO:0001787	natural killer cell proliferation	0.0485	0.390135	0	0	4	11
GO:0003174 mitral valve development	4	0.0485	0.169	0.364	Biological Process	GO:0003174	mitral valve development	0.0485	0.390135	0	0	4	11
GO:0006348 chromatin silencing at telomere	4	0.0485	0.169	0.364	Biological Process	GO:0006348	chromatin silencing at telomere	0.0485	0.390135	0	0	4	11
GO:0014870 response to muscle inactivity	4	0.0485	0.169	0.364	Biological Process	GO:0014870	response to muscle inactivity	0.0485	0.390135	0	0	4	11
GO:0014877 response to muscle inactivity involved in regulation of muscle adaptation	4	0.0485	0.169	0.364	Biological Process	GO:0014877	response to muscle inactivity involved in regulation of muscle adaptation	0.0485	0.390135	0	0	4	11
GO:0014894 response to denervation involved in regulation of muscle adaptation	4	0.0485	0.169	0.364	Biological Process	GO:0014894	response to denervation involved in regulation of muscle adaptation	0.0485	0.390135	0	0	4	11
GO:0030432 peristalsis	4	0.0485	0.169	0.364	Biological Process	GO:0030432	peristalsis	0.0485	0.390135	0	0	4	11
GO:0035865 cellular response to potassium ion	4	0.0485	0.169	0.364	Biological Process	GO:0035865	cellular response to potassium ion	0.0485	0.390135	0	0	4	11
GO:0070471 uterine smooth muscle contraction	4	0.0485	0.169	0.364	Biological Process	GO:0070471	uterine smooth muscle contraction	0.0485	0.390135	0	0	4	11
GO:0070673 response to interleukin-18	4	0.0485	0.169	0.364	Biological Process	GO:0070673	response to interleukin-18	0.0485	0.390135	0	0	4	11
GO:0070857 regulation of bile acid biosynthetic process	4	0.0485	0.169	0.364	Biological Process	GO:0070857	regulation of bile acid biosynthetic process	0.0485	0.390135	0	0	4	11
GO:0072501 cellular divalent inorganic anion homeostasis	4	0.0485	0.169	0.364	Biological Process	GO:0072501	cellular divalent inorganic anion homeostasis	0.0485	0.390135	0	0	4	11
GO:0097104 postsynaptic membrane assembly	4	0.0485	0.169	0.364	Biological Process	GO:0097104	postsynaptic membrane assembly	0.0485	0.390135	0	0	4	11
GO:1902093 positive regulation of sperm motility	4	0.0485	0.169	0.364	Biological Process	GO:1902093	positive regulation of sperm motility	0.0485	0.390135	0	0	4	11
GO:1902237 positive regulation of endoplasmic reticulum stress-induced intrinsic apoptotic signaling pathway	4	0.0485	0.169	0.364	Biological Process	GO:1902237	positive regulation of endoplasmic reticulum stress-induced intrinsic apoptotic signaling pathway	0.0485	0.390135	0	0	4	11
GO:0003006 developmental process involved in reproduction	108	0.0487095	4.553	0.156	Biological Process	GO:0003006	developmental process involved in reproduction	0.0487095	0.390135	0	0	108	693
GO:0060759 regulation of response to cytokine stimulus	32	0.0488294	1.349	0.18	Biological Process	GO:0060759	regulation of response to cytokine stimulus	0.0488294	0.390135	0	0	32	178
GO:0070374 positive regulation of ERK1 and ERK2 cascade	36	0.0488768	1.518	0.176	Biological Process	GO:0070374	positive regulation of ERK1 and ERK2 cascade	0.0488768	0.390135	0	0	36	204
GO:0002191 cap-dependent translational initiation	2	0.0489283	0.084	0.667	Biological Process	GO:0002191	cap-dependent translational initiation	0.0489283	0.390135	0	0	2	3
GO:0002397 MHC class I protein complex assembly	2	0.0489283	0.084	0.667	Biological Process	GO:0002397	MHC class I protein complex assembly	0.0489283	0.390135	0	0	2	3
GO:0002572 pro-T cell differentiation	2	0.0489283	0.084	0.667	Biological Process	GO:0002572	pro-T cell differentiation	0.0489283	0.390135	0	0	2	3
GO:0002904 positive regulation of B cell apoptotic process	2	0.0489283	0.084	0.667	Biological Process	GO:0002904	positive regulation of B cell apoptotic process	0.0489283	0.390135	0	0	2	3
GO:0006858 extracellular transport	2	0.0489283	0.084	0.667	Biological Process	GO:0006858	extracellular transport	0.0489283	0.390135	0	0	2	3
GO:0006867 asparagine transport	2	0.0489283	0.084	0.667	Biological Process	GO:0006867	asparagine transport	0.0489283	0.390135	0	0	2	3
GO:0007231 osmosensory signaling pathway	2	0.0489283	0.084	0.667	Biological Process	GO:0007231	osmosensory signaling pathway	0.0489283	0.390135	0	0	2	3
GO:0010446 response to alkaline pH	2	0.0489283	0.084	0.667	Biological Process	GO:0010446	response to alkaline pH	0.0489283	0.390135	0	0	2	3
GO:0010724 regulation of definitive erythrocyte differentiation	2	0.0489283	0.084	0.667	Biological Process	GO:0010724	regulation of definitive erythrocyte differentiation	0.0489283	0.390135	0	0	2	3
GO:0015878 biotin transport	2	0.0489283	0.084	0.667	Biological Process	GO:0015878	biotin transport	0.0489283	0.390135	0	0	2	3
GO:0018262 isopeptide cross-linking	2	0.0489283	0.084	0.667	Biological Process	GO:0018262	isopeptide cross-linking	0.0489283	0.390135	0	0	2	3
GO:0021557 oculomotor nerve development	2	0.0489283	0.084	0.667	Biological Process	GO:0021557	oculomotor nerve development	0.0489283	0.390135	0	0	2	3
GO:0030682 evasion or tolerance of host defense response	2	0.0489283	0.084	0.667	Biological Process	GO:0030682	evasion or tolerance of host defense response	0.0489283	0.390135	0	0	2	3
GO:0030718 germ-line stem cell population maintenance	2	0.0489283	0.084	0.667	Biological Process	GO:0030718	germ-line stem cell population maintenance	0.0489283	0.390135	0	0	2	3
GO:0030824 negative regulation of cGMP metabolic process	2	0.0489283	0.084	0.667	Biological Process	GO:0030824	negative regulation of cGMP metabolic process	0.0489283	0.390135	0	0	2	3
GO:0030827 negative regulation of cGMP biosynthetic process	2	0.0489283	0.084	0.667	Biological Process	GO:0030827	negative regulation of cGMP biosynthetic process	0.0489283	0.390135	0	0	2	3
GO:0031283 negative regulation of guanylate cyclase activity	2	0.0489283	0.084	0.667	Biological Process	GO:0031283	negative regulation of guanylate cyclase activity	0.0489283	0.390135	0	0	2	3
GO:0031443 fast-twitch skeletal muscle fiber contraction	2	0.0489283	0.084	0.667	Biological Process	GO:0031443	fast-twitch skeletal muscle fiber contraction	0.0489283	0.390135	0	0	2	3
GO:0032484 Ral protein signal transduction	2	0.0489283	0.084	0.667	Biological Process	GO:0032484	Ral protein signal transduction	0.0489283	0.390135	0	0	2	3
GO:0032485 regulation of Ral protein signal transduction	2	0.0489283	0.084	0.667	Biological Process	GO:0032485	regulation of Ral protein signal transduction	0.0489283	0.390135	0	0	2	3
GO:0035697 CD8-positive, alpha-beta T cell extravasation	2	0.0489283	0.084	0.667	Biological Process	GO:0035697	CD8-positive, alpha-beta T cell extravasation	0.0489283	0.390135	0	0	2	3
GO:0035783 CD4-positive, alpha-beta T cell costimulation	2	0.0489283	0.084	0.667	Biological Process	GO:0035783	CD4-positive, alpha-beta T cell costimulation	0.0489283	0.390135	0	0	2	3
GO:0035793 positive regulation of metanephric mesenchymal cell migration by platelet-derived growth factor receptor-beta signaling pathway	2	0.0489283	0.084	0.667	Biological Process	GO:0035793	positive regulation of metanephric mesenchymal cell migration by platelet-derived growth factor receptor-beta signaling pathway	0.0489283	0.390135	0	0	2	3
GO:0036118 hyaluranon cable assembly	2	0.0489283	0.084	0.667	Biological Process	GO:0036118	hyaluranon cable assembly	0.0489283	0.390135	0	0	2	3
GO:0039656 modulation by virus of host gene expression	2	0.0489283	0.084	0.667	Biological Process	GO:0039656	modulation by virus of host gene expression	0.0489283	0.390135	0	0	2	3
GO:0043309 regulation of eosinophil degranulation	2	0.0489283	0.084	0.667	Biological Process	GO:0043309	regulation of eosinophil degranulation	0.0489283	0.390135	0	0	2	3
GO:0043316 cytotoxic T cell degranulation	2	0.0489283	0.084	0.667	Biological Process	GO:0043316	cytotoxic T cell degranulation	0.0489283	0.390135	0	0	2	3
GO:0043988 histone H3-S28 phosphorylation	2	0.0489283	0.084	0.667	Biological Process	GO:0043988	histone H3-S28 phosphorylation	0.0489283	0.390135	0	0	2	3
GO:0044415 evasion or tolerance of host defenses	2	0.0489283	0.084	0.667	Biological Process	GO:0044415	evasion or tolerance of host defenses	0.0489283	0.390135	0	0	2	3
GO:0044467 glial cell-derived neurotrophic factor secretion	2	0.0489283	0.084	0.667	Biological Process	GO:0044467	glial cell-derived neurotrophic factor secretion	0.0489283	0.390135	0	0	2	3
GO:0045925 positive regulation of female receptivity	2	0.0489283	0.084	0.667	Biological Process	GO:0045925	positive regulation of female receptivity	0.0489283	0.390135	0	0	2	3
GO:0048686 regulation of sprouting of injured axon	2	0.0489283	0.084	0.667	Biological Process	GO:0048686	regulation of sprouting of injured axon	0.0489283	0.390135	0	0	2	3
GO:0048690 regulation of axon extension involved in regeneration	2	0.0489283	0.084	0.667	Biological Process	GO:0048690	regulation of axon extension involved in regeneration	0.0489283	0.390135	0	0	2	3
GO:0048852 diencephalon morphogenesis	2	0.0489283	0.084	0.667	Biological Process	GO:0048852	diencephalon morphogenesis	0.0489283	0.390135	0	0	2	3
GO:0051097 negative regulation of helicase activity	2	0.0489283	0.084	0.667	Biological Process	GO:0051097	negative regulation of helicase activity	0.0489283	0.390135	0	0	2	3
GO:0051365 cellular response to potassium ion starvation	2	0.0489283	0.084	0.667	Biological Process	GO:0051365	cellular response to potassium ion starvation	0.0489283	0.390135	0	0	2	3
GO:0051615 histamine uptake	2	0.0489283	0.084	0.667	Biological Process	GO:0051615	histamine uptake	0.0489283	0.390135	0	0	2	3
GO:0051807 evasion or tolerance of defense response of other organism involved in symbiotic interaction	2	0.0489283	0.084	0.667	Biological Process	GO:0051807	evasion or tolerance of defense response of other organism involved in symbiotic interaction	0.0489283	0.390135	0	0	2	3
GO:0051834 evasion or tolerance of defenses of other organism involved in symbiotic interaction	2	0.0489283	0.084	0.667	Biological Process	GO:0051834	evasion or tolerance of defenses of other organism involved in symbiotic interaction	0.0489283	0.390135	0	0	2	3
GO:0060057 apoptotic process involved in mammary gland involution	2	0.0489283	0.084	0.667	Biological Process	GO:0060057	apoptotic process involved in mammary gland involution	0.0489283	0.390135	0	0	2	3
GO:0060058 positive regulation of apoptotic process involved in mammary gland involution	2	0.0489283	0.084	0.667	Biological Process	GO:0060058	positive regulation of apoptotic process involved in mammary gland involution	0.0489283	0.390135	0	0	2	3
GO:0060126 somatotropin secreting cell differentiation	2	0.0489283	0.084	0.667	Biological Process	GO:0060126	somatotropin secreting cell differentiation	0.0489283	0.390135	0	0	2	3
GO:0060160 negative regulation of dopamine receptor signaling pathway	2	0.0489283	0.084	0.667	Biological Process	GO:0060160	negative regulation of dopamine receptor signaling pathway	0.0489283	0.390135	0	0	2	3
GO:0060164 regulation of timing of neuron differentiation	2	0.0489283	0.084	0.667	Biological Process	GO:0060164	regulation of timing of neuron differentiation	0.0489283	0.390135	0	0	2	3
GO:0060528 secretory columnal luminar epithelial cell differentiation involved in prostate glandular acinus development	2	0.0489283	0.084	0.667	Biological Process	GO:0060528	secretory columnal luminar epithelial cell differentiation involved in prostate glandular acinus development	0.0489283	0.390135	0	0	2	3
GO:0060748 tertiary branching involved in mammary gland duct morphogenesis	2	0.0489283	0.084	0.667	Biological Process	GO:0060748	tertiary branching involved in mammary gland duct morphogenesis	0.0489283	0.390135	0	0	2	3
GO:0061184 positive regulation of dermatome development	2	0.0489283	0.084	0.667	Biological Process	GO:0061184	positive regulation of dermatome development	0.0489283	0.390135	0	0	2	3
GO:0071613 granzyme B production	2	0.0489283	0.084	0.667	Biological Process	GO:0071613	granzyme B production	0.0489283	0.390135	0	0	2	3
GO:0071661 regulation of granzyme B production	2	0.0489283	0.084	0.667	Biological Process	GO:0071661	regulation of granzyme B production	0.0489283	0.390135	0	0	2	3
GO:0071663 positive regulation of granzyme B production	2	0.0489283	0.084	0.667	Biological Process	GO:0071663	positive regulation of granzyme B production	0.0489283	0.390135	0	0	2	3
GO:0072717 cellular response to actinomycin D	2	0.0489283	0.084	0.667	Biological Process	GO:0072717	cellular response to actinomycin D	0.0489283	0.390135	0	0	2	3
GO:0097176 epoxide metabolic process	2	0.0489283	0.084	0.667	Biological Process	GO:0097176	epoxide metabolic process	0.0489283	0.390135	0	0	2	3
GO:0097274 urea homeostasis	2	0.0489283	0.084	0.667	Biological Process	GO:0097274	urea homeostasis	0.0489283	0.390135	0	0	2	3
GO:1900100 positive regulation of plasma cell differentiation	2	0.0489283	0.084	0.667	Biological Process	GO:1900100	positive regulation of plasma cell differentiation	0.0489283	0.390135	0	0	2	3
GO:1900104 regulation of hyaluranon cable assembly	2	0.0489283	0.084	0.667	Biological Process	GO:1900104	regulation of hyaluranon cable assembly	0.0489283	0.390135	0	0	2	3
GO:1900106 positive regulation of hyaluranon cable assembly	2	0.0489283	0.084	0.667	Biological Process	GO:1900106	positive regulation of hyaluranon cable assembly	0.0489283	0.390135	0	0	2	3
GO:1900166 regulation of glial cell-derived neurotrophic factor secretion	2	0.0489283	0.084	0.667	Biological Process	GO:1900166	regulation of glial cell-derived neurotrophic factor secretion	0.0489283	0.390135	0	0	2	3
GO:1900168 positive regulation of glial cell-derived neurotrophic factor secretion	2	0.0489283	0.084	0.667	Biological Process	GO:1900168	positive regulation of glial cell-derived neurotrophic factor secretion	0.0489283	0.390135	0	0	2	3
GO:1900195 positive regulation of oocyte maturation	2	0.0489283	0.084	0.667	Biological Process	GO:1900195	positive regulation of oocyte maturation	0.0489283	0.390135	0	0	2	3
GO:1900238 regulation of metanephric mesenchymal cell migration by platelet-derived growth factor receptor-beta signaling pathway	2	0.0489283	0.084	0.667	Biological Process	GO:1900238	regulation of metanephric mesenchymal cell migration by platelet-derived growth factor receptor-beta signaling pathway	0.0489283	0.390135	0	0	2	3
GO:1900453 negative regulation of long term synaptic depression	2	0.0489283	0.084	0.667	Biological Process	GO:1900453	negative regulation of long term synaptic depression	0.0489283	0.390135	0	0	2	3
GO:1901536 negative regulation of DNA demethylation	2	0.0489283	0.084	0.667	Biological Process	GO:1901536	negative regulation of DNA demethylation	0.0489283	0.390135	0	0	2	3
GO:1902044 regulation of Fas signaling pathway	2	0.0489283	0.084	0.667	Biological Process	GO:1902044	regulation of Fas signaling pathway	0.0489283	0.390135	0	0	2	3
GO:1902174 positive regulation of keratinocyte apoptotic process	2	0.0489283	0.084	0.667	Biological Process	GO:1902174	positive regulation of keratinocyte apoptotic process	0.0489283	0.390135	0	0	2	3
GO:1902445 regulation of mitochondrial membrane permeability involved in programmed necrotic cell death	2	0.0489283	0.084	0.667	Biological Process	GO:1902445	regulation of mitochondrial membrane permeability involved in programmed necrotic cell death	0.0489283	0.390135	0	0	2	3
GO:1903385 regulation of homophilic cell adhesion	2	0.0489283	0.084	0.667	Biological Process	GO:1903385	regulation of homophilic cell adhesion	0.0489283	0.390135	0	0	2	3
GO:1903519 regulation of mammary gland involution	2	0.0489283	0.084	0.667	Biological Process	GO:1903519	regulation of mammary gland involution	0.0489283	0.390135	0	0	2	3
GO:1903521 positive regulation of mammary gland involution	2	0.0489283	0.084	0.667	Biological Process	GO:1903521	positive regulation of mammary gland involution	0.0489283	0.390135	0	0	2	3
GO:1903615 positive regulation of protein tyrosine phosphatase activity	2	0.0489283	0.084	0.667	Biological Process	GO:1903615	positive regulation of protein tyrosine phosphatase activity	0.0489283	0.390135	0	0	2	3
GO:1903660 negative regulation of complement-dependent cytotoxicity	2	0.0489283	0.084	0.667	Biological Process	GO:1903660	negative regulation of complement-dependent cytotoxicity	0.0489283	0.390135	0	0	2	3
GO:1904045 cellular response to aldosterone	2	0.0489283	0.084	0.667	Biological Process	GO:1904045	cellular response to aldosterone	0.0489283	0.390135	0	0	2	3
GO:1904057 negative regulation of sensory perception of pain	2	0.0489283	0.084	0.667	Biological Process	GO:1904057	negative regulation of sensory perception of pain	0.0489283	0.390135	0	0	2	3
GO:1904154 positive regulation of retrograde protein transport, ER to cytosol	2	0.0489283	0.084	0.667	Biological Process	GO:1904154	positive regulation of retrograde protein transport, ER to cytosol	0.0489283	0.390135	0	0	2	3
GO:1904339 negative regulation of dopaminergic neuron differentiation	2	0.0489283	0.084	0.667	Biological Process	GO:1904339	negative regulation of dopaminergic neuron differentiation	0.0489283	0.390135	0	0	2	3
GO:1904347 regulation of small intestine smooth muscle contraction	2	0.0489283	0.084	0.667	Biological Process	GO:1904347	regulation of small intestine smooth muscle contraction	0.0489283	0.390135	0	0	2	3
GO:1904349 positive regulation of small intestine smooth muscle contraction	2	0.0489283	0.084	0.667	Biological Process	GO:1904349	positive regulation of small intestine smooth muscle contraction	0.0489283	0.390135	0	0	2	3
GO:1990770 small intestine smooth muscle contraction	2	0.0489283	0.084	0.667	Biological Process	GO:1990770	small intestine smooth muscle contraction	0.0489283	0.390135	0	0	2	3
GO:1990911 response to psychosocial stress	2	0.0489283	0.084	0.667	Biological Process	GO:1990911	response to psychosocial stress	0.0489283	0.390135	0	0	2	3
GO:2000439 positive regulation of monocyte extravasation	2	0.0489283	0.084	0.667	Biological Process	GO:2000439	positive regulation of monocyte extravasation	0.0489283	0.390135	0	0	2	3
GO:2000449 regulation of CD8-positive, alpha-beta T cell extravasation	2	0.0489283	0.084	0.667	Biological Process	GO:2000449	regulation of CD8-positive, alpha-beta T cell extravasation	0.0489283	0.390135	0	0	2	3
GO:2000525 positive regulation of T cell costimulation	2	0.0489283	0.084	0.667	Biological Process	GO:2000525	positive regulation of T cell costimulation	0.0489283	0.390135	0	0	2	3
GO:2000591 positive regulation of metanephric mesenchymal cell migration	2	0.0489283	0.084	0.667	Biological Process	GO:2000591	positive regulation of metanephric mesenchymal cell migration	0.0489283	0.390135	0	0	2	3
GO:2000634 regulation of primary miRNA processing	2	0.0489283	0.084	0.667	Biological Process	GO:2000634	regulation of primary miRNA processing	0.0489283	0.390135	0	0	2	3
GO:2000635 negative regulation of primary miRNA processing	2	0.0489283	0.084	0.667	Biological Process	GO:2000635	negative regulation of primary miRNA processing	0.0489283	0.390135	0	0	2	3
GO:2000974 negative regulation of pro-B cell differentiation	2	0.0489283	0.084	0.667	Biological Process	GO:2000974	negative regulation of pro-B cell differentiation	0.0489283	0.390135	0	0	2	3
GO:0048635 negative regulation of muscle organ development	11	0.0490301	0.464	0.229	Biological Process	GO:0048635	negative regulation of muscle organ development	0.0490301	0.390135	0	0	11	48
GO:0051445 regulation of meiotic cell cycle	11	0.0490301	0.464	0.229	Biological Process	GO:0051445	regulation of meiotic cell cycle	0.0490301	0.390135	0	0	11	48
GO:0090199 regulation of release of cytochrome c from mitochondria	11	0.0490301	0.464	0.229	Biological Process	GO:0090199	regulation of release of cytochrome c from mitochondria	0.0490301	0.390135	0	0	11	48
GO:0046031 ADP metabolic process	24	0.0492876	1.012	0.189	Biological Process	GO:0046031	ADP metabolic process	0.0492876	0.391372	0	0	24	127
GO:0042306 regulation of protein import into nucleus	20	0.0493104	0.843	0.196	Biological Process	GO:0042306	regulation of protein import into nucleus	0.0493104	0.391372	0	0	20	102
GO:0050795 regulation of behavior	49	0.0493189	2.066	0.169	Biological Process	GO:0050795	regulation of behavior	0.0493189	0.391372	0	0	49	290
GO:0034765 regulation of ion transmembrane transport	80	0.0493449	3.373	0.16	Biological Process	GO:0034765	regulation of ion transmembrane transport	0.0493449	0.391372	0	0	80	500
GO:0055074 calcium ion homeostasis	74	0.0494573	3.12	0.161	Biological Process	GO:0055074	calcium ion homeostasis	0.0494573	0.391946	0	0	74	459
GO:0032844 regulation of homeostatic process	75	0.0497884	3.162	0.161	Biological Process	GO:0032844	regulation of homeostatic process	0.0497884	0.393553	0	0	75	466
GO:0002407 dendritic cell chemotaxis	7	0.0499798	0.295	0.269	Biological Process	GO:0002407	dendritic cell chemotaxis	0.0499798	0.393553	0	0	7	26
GO:0032786 positive regulation of DNA-templated transcription, elongation	7	0.0499798	0.295	0.269	Biological Process	GO:0032786	positive regulation of DNA-templated transcription, elongation	0.0499798	0.393553	0	0	7	26
GO:0042403 thyroid hormone metabolic process	7	0.0499798	0.295	0.269	Biological Process	GO:0042403	thyroid hormone metabolic process	0.0499798	0.393553	0	0	7	26
GO:0046639 negative regulation of alpha-beta T cell differentiation	7	0.0499798	0.295	0.269	Biological Process	GO:0046639	negative regulation of alpha-beta T cell differentiation	0.0499798	0.393553	0	0	7	26
GO:0061437 renal system vasculature development	7	0.0499798	0.295	0.269	Biological Process	GO:0061437	renal system vasculature development	0.0499798	0.393553	0	0	7	26
GO:0061440 kidney vasculature development	7	0.0499798	0.295	0.269	Biological Process	GO:0061440	kidney vasculature development	0.0499798	0.393553	0	0	7	26
GO:0032101 regulation of response to external stimulus	181	0.0499807	7.631	0.15	Biological Process	GO:0032101	regulation of response to external stimulus	0.0499807	0.393553	0	0	181	1207
GO:0090132 epithelium migration	50	0.0501302	2.108	0.168	Biological Process	GO:0090132	epithelium migration	0.0501302	0.394414	0	0	50	297
GO:1901699 cellular response to nitrogen compound	107	0.0502419	4.511	0.156	Biological Process	GO:1901699	cellular response to nitrogen compound	0.0502419	0.394976	0	0	107	687
GO:1900542 regulation of purine nucleotide metabolic process	35	0.0504688	1.476	0.177	Biological Process	GO:1900542	regulation of purine nucleotide metabolic process	0.0504688	0.395419	0	0	35	198
GO:0034381 plasma lipoprotein particle clearance	12	0.05048	0.506	0.222	Biological Process	GO:0034381	plasma lipoprotein particle clearance	0.05048	0.395419	0	0	12	54
GO:0043113 receptor clustering	12	0.05048	0.506	0.222	Biological Process	GO:0043113	receptor clustering	0.05048	0.395419	0	0	12	54
GO:0048016 inositol phosphate-mediated signaling	12	0.05048	0.506	0.222	Biological Process	GO:0048016	inositol phosphate-mediated signaling	0.05048	0.395419	0	0	12	54
GO:1902679 negative regulation of RNA biosynthetic process	213	0.0505177	8.98	0.148	Biological Process	GO:1902679	negative regulation of RNA biosynthetic process	0.0505177	0.395419	0	0	213	1435
GO:0050714 positive regulation of protein secretion	26	0.0505443	1.096	0.186	Biological Process	GO:0050714	positive regulation of protein secretion	0.0505443	0.395419	0	0	26	140
GO:0051924 regulation of calcium ion transport	42	0.0505802	1.771	0.172	Biological Process	GO:0051924	regulation of calcium ion transport	0.0505802	0.395419	0	0	42	244
GO:0034504 protein localization to nucleus	54	0.0506305	2.277	0.167	Biological Process	GO:0034504	protein localization to nucleus	0.0506305	0.395498	0	0	54	324
GO:0043535 regulation of blood vessel endothelial cell migration	18	0.0507849	0.759	0.2	Biological Process	GO:0043535	regulation of blood vessel endothelial cell migration	0.0507849	0.396389	0	0	18	90
GO:0006955 immune response	341	0.0509512	14.376	0.145	Biological Process	GO:0006955	immune response	0.0509512	0.397371	0	0	341	2355
GO:0002369 T cell cytokine production	9	0.0511564	0.379	0.243	Biological Process	GO:0002369	T cell cytokine production	0.0511564	0.397586	0	0	9	37
GO:0002724 regulation of T cell cytokine production	9	0.0511564	0.379	0.243	Biological Process	GO:0002724	regulation of T cell cytokine production	0.0511564	0.397586	0	0	9	37
GO:0043516 regulation of DNA damage response, signal transduction by p53 class mediator	9	0.0511564	0.379	0.243	Biological Process	GO:0043516	regulation of DNA damage response, signal transduction by p53 class mediator	0.0511564	0.397586	0	0	9	37
GO:0051955 regulation of amino acid transport	9	0.0511564	0.379	0.243	Biological Process	GO:0051955	regulation of amino acid transport	0.0511564	0.397586	0	0	9	37
GO:0032535 regulation of cellular component size	63	0.0512475	2.656	0.164	Biological Process	GO:0032535	regulation of cellular component size	0.0512475	0.397586	0	0	63	385
GO:0052548 regulation of endopeptidase activity	68	0.0513271	2.867	0.162	Biological Process	GO:0052548	regulation of endopeptidase activity	0.0513271	0.397586	0	0	68	419
GO:0001942 hair follicle development	17	0.0513397	0.717	0.202	Biological Process	GO:0001942	hair follicle development	0.0513397	0.397586	0	0	17	84
GO:0031279 regulation of cyclase activity	17	0.0513397	0.717	0.202	Biological Process	GO:0031279	regulation of cyclase activity	0.0513397	0.397586	0	0	17	84
GO:0006940 regulation of smooth muscle contraction	13	0.0513629	0.548	0.217	Biological Process	GO:0006940	regulation of smooth muscle contraction	0.0513629	0.397586	0	0	13	60
GO:0060402 calcium ion transport into cytosol	28	0.0513837	1.18	0.183	Biological Process	GO:0060402	calcium ion transport into cytosol	0.0513837	0.397586	0	0	28	153
GO:0042627 chylomicron	5	0.0277788	0.205	0.357	Cellular Component	GO:0042627	chylomicron	0.0277788	0.397819	0	0	5	14
GO:0036498 IRE1-mediated unfolded protein response	14	0.0518046	0.59	0.212	Biological Process	GO:0036498	IRE1-mediated unfolded protein response	0.0518046	0.398641	0	0	14	66
GO:0046635 positive regulation of alpha-beta T cell activation	14	0.0518046	0.59	0.212	Biological Process	GO:0046635	positive regulation of alpha-beta T cell activation	0.0518046	0.398641	0	0	14	66
GO:0070372 regulation of ERK1 and ERK2 cascade	49	0.0518669	2.066	0.168	Biological Process	GO:0070372	regulation of ERK1 and ERK2 cascade	0.0518669	0.398641	0	0	49	291
GO:0006801 superoxide metabolic process	15	0.0519012	0.632	0.208	Biological Process	GO:0006801	superoxide metabolic process	0.0519012	0.398641	0	0	15	72
GO:0044092 negative regulation of molecular function	175	0.051922	7.378	0.15	Biological Process	GO:0044092	negative regulation of molecular function	0.051922	0.398641	0	0	175	1166
GO:0001763 morphogenesis of a branching structure	34	0.0521109	1.433	0.177	Biological Process	GO:0001763	morphogenesis of a branching structure	0.0521109	0.398641	0	0	34	192
GO:0007530 sex determination	6	0.0521132	0.253	0.286	Biological Process	GO:0007530	sex determination	0.0521132	0.398641	0	0	6	21
GO:0010888 negative regulation of lipid storage	6	0.0521132	0.253	0.286	Biological Process	GO:0010888	negative regulation of lipid storage	0.0521132	0.398641	0	0	6	21
GO:0090330 regulation of platelet aggregation	6	0.0521132	0.253	0.286	Biological Process	GO:0090330	regulation of platelet aggregation	0.0521132	0.398641	0	0	6	21
GO:2000193 positive regulation of fatty acid transport	6	0.0521132	0.253	0.286	Biological Process	GO:2000193	positive regulation of fatty acid transport	0.0521132	0.398641	0	0	6	21
GO:0010769 regulation of cell morphogenesis involved in differentiation	65	0.0521986	2.74	0.163	Biological Process	GO:0010769	regulation of cell morphogenesis involved in differentiation	0.0521986	0.398641	0	0	65	399
GO:0006089 lactate metabolic process	5	0.0523726	0.211	0.312	Biological Process	GO:0006089	lactate metabolic process	0.0523726	0.398641	0	0	5	16
GO:0014048 regulation of glutamate secretion	5	0.0523726	0.211	0.312	Biological Process	GO:0014048	regulation of glutamate secretion	0.0523726	0.398641	0	0	5	16
GO:0014061 regulation of norepinephrine secretion	5	0.0523726	0.211	0.312	Biological Process	GO:0014061	regulation of norepinephrine secretion	0.0523726	0.398641	0	0	5	16
GO:0021535 cell migration in hindbrain	5	0.0523726	0.211	0.312	Biological Process	GO:0021535	cell migration in hindbrain	0.0523726	0.398641	0	0	5	16
GO:0035864 response to potassium ion	5	0.0523726	0.211	0.312	Biological Process	GO:0035864	response to potassium ion	0.0523726	0.398641	0	0	5	16
GO:0045056 transcytosis	5	0.0523726	0.211	0.312	Biological Process	GO:0045056	transcytosis	0.0523726	0.398641	0	0	5	16
GO:0045989 positive regulation of striated muscle contraction	5	0.0523726	0.211	0.312	Biological Process	GO:0045989	positive regulation of striated muscle contraction	0.0523726	0.398641	0	0	5	16
GO:0060088 auditory receptor cell stereocilium organization	5	0.0523726	0.211	0.312	Biological Process	GO:0060088	auditory receptor cell stereocilium organization	0.0523726	0.398641	0	0	5	16
GO:1901741 positive regulation of myoblast fusion	5	0.0523726	0.211	0.312	Biological Process	GO:1901741	positive regulation of myoblast fusion	0.0523726	0.398641	0	0	5	16
GO:2000345 regulation of hepatocyte proliferation	5	0.0523726	0.211	0.312	Biological Process	GO:2000345	regulation of hepatocyte proliferation	0.0523726	0.398641	0	0	5	16
GO:0048609 multicellular organismal reproductive process	129	0.0524386	5.438	0.153	Biological Process	GO:0048609	multicellular organismal reproductive process	0.0524386	0.398834	0	0	129	842
GO:0034446 substrate adhesion-dependent cell spreading	21	0.0527282	0.885	0.193	Biological Process	GO:0034446	substrate adhesion-dependent cell spreading	0.0527282	0.400726	0	0	21	109
GO:0009792 embryo development ending in birth or egg hatching	101	0.0530974	4.258	0.156	Biological Process	GO:0009792	embryo development ending in birth or egg hatching	0.0530974	0.40322	0	0	101	647
GO:0031330 negative regulation of cellular catabolic process	42	0.0534274	1.771	0.171	Biological Process	GO:0031330	negative regulation of cellular catabolic process	0.0534274	0.405412	0	0	42	245
GO:0042129 regulation of T cell proliferation	31	0.0537597	1.307	0.179	Biological Process	GO:0042129	regulation of T cell proliferation	0.0537597	0.406317	0	0	31	173
GO:0032963 collagen metabolic process	20	0.0537944	0.843	0.194	Biological Process	GO:0032963	collagen metabolic process	0.0537944	0.406317	0	0	20	103
GO:0044259 multicellular organismal macromolecule metabolic process	20	0.0537944	0.843	0.194	Biological Process	GO:0044259	multicellular organismal macromolecule metabolic process	0.0537944	0.406317	0	0	20	103
GO:0032504 multicellular organism reproduction	132	0.0539035	5.565	0.153	Biological Process	GO:0032504	multicellular organism reproduction	0.0539035	0.406317	0	0	132	864
GO:0071900 regulation of protein serine/threonine kinase activity	83	0.0539747	3.499	0.159	Biological Process	GO:0071900	regulation of protein serine/threonine kinase activity	0.0539747	0.406317	0	0	83	523
GO:0032715 negative regulation of interleukin-6 production	10	0.0540042	0.422	0.233	Biological Process	GO:0032715	negative regulation of interleukin-6 production	0.0540042	0.406317	0	0	10	43
GO:0043949 regulation of cAMP-mediated signaling	10	0.0540042	0.422	0.233	Biological Process	GO:0043949	regulation of cAMP-mediated signaling	0.0540042	0.406317	0	0	10	43
GO:0050801 ion homeostasis	126	0.0540403	5.312	0.153	Biological Process	GO:0050801	ion homeostasis	0.0540403	0.406317	0	0	126	822
GO:0070371 ERK1 and ERK2 cascade	52	0.0542094	2.192	0.167	Biological Process	GO:0070371	ERK1 and ERK2 cascade	0.0542094	0.406317	0	0	52	312
GO:0051093 negative regulation of developmental process	149	0.0544501	6.282	0.151	Biological Process	GO:0051093	negative regulation of developmental process	0.0544501	0.406317	0	0	149	984
GO:0051222 positive regulation of protein transport	53	0.0549308	2.234	0.166	Biological Process	GO:0051222	positive regulation of protein transport	0.0549308	0.406317	0	0	53	319
GO:0001542 ovulation from ovarian follicle	3	0.0552018	0.126	0.429	Biological Process	GO:0001542	ovulation from ovarian follicle	0.0552018	0.406317	0	0	3	7
GO:0002118 aggressive behavior	3	0.0552018	0.126	0.429	Biological Process	GO:0002118	aggressive behavior	0.0552018	0.406317	0	0	3	7
GO:0002317 plasma cell differentiation	3	0.0552018	0.126	0.429	Biological Process	GO:0002317	plasma cell differentiation	0.0552018	0.406317	0	0	3	7
GO:0002396 MHC protein complex assembly	3	0.0552018	0.126	0.429	Biological Process	GO:0002396	MHC protein complex assembly	0.0552018	0.406317	0	0	3	7
GO:0002676 regulation of chronic inflammatory response	3	0.0552018	0.126	0.429	Biological Process	GO:0002676	regulation of chronic inflammatory response	0.0552018	0.406317	0	0	3	7
GO:0010989 negative regulation of low-density lipoprotein particle clearance	3	0.0552018	0.126	0.429	Biological Process	GO:0010989	negative regulation of low-density lipoprotein particle clearance	0.0552018	0.406317	0	0	3	7
GO:0014732 skeletal muscle atrophy	3	0.0552018	0.126	0.429	Biological Process	GO:0014732	skeletal muscle atrophy	0.0552018	0.406317	0	0	3	7
GO:0014827 intestine smooth muscle contraction	3	0.0552018	0.126	0.429	Biological Process	GO:0014827	intestine smooth muscle contraction	0.0552018	0.406317	0	0	3	7
GO:0015755 fructose transport	3	0.0552018	0.126	0.429	Biological Process	GO:0015755	fructose transport	0.0552018	0.406317	0	0	3	7
GO:0015825 L-serine transport	3	0.0552018	0.126	0.429	Biological Process	GO:0015825	L-serine transport	0.0552018	0.406317	0	0	3	7
GO:0019530 taurine metabolic process	3	0.0552018	0.126	0.429	Biological Process	GO:0019530	taurine metabolic process	0.0552018	0.406317	0	0	3	7
GO:0032430 positive regulation of phospholipase A2 activity	3	0.0552018	0.126	0.429	Biological Process	GO:0032430	positive regulation of phospholipase A2 activity	0.0552018	0.406317	0	0	3	7
GO:0032489 regulation of Cdc42 protein signal transduction	3	0.0552018	0.126	0.429	Biological Process	GO:0032489	regulation of Cdc42 protein signal transduction	0.0552018	0.406317	0	0	3	7
GO:0032713 negative regulation of interleukin-4 production	3	0.0552018	0.126	0.429	Biological Process	GO:0032713	negative regulation of interleukin-4 production	0.0552018	0.406317	0	0	3	7
GO:0038001 paracrine signaling	3	0.0552018	0.126	0.429	Biological Process	GO:0038001	paracrine signaling	0.0552018	0.406317	0	0	3	7
GO:0043376 regulation of CD8-positive, alpha-beta T cell differentiation	3	0.0552018	0.126	0.429	Biological Process	GO:0043376	regulation of CD8-positive, alpha-beta T cell differentiation	0.0552018	0.406317	0	0	3	7
GO:0045188 regulation of circadian sleep/wake cycle, non-REM sleep	3	0.0552018	0.126	0.429	Biological Process	GO:0045188	regulation of circadian sleep/wake cycle, non-REM sleep	0.0552018	0.406317	0	0	3	7
GO:0046784 viral mRNA export from host cell nucleus	3	0.0552018	0.126	0.429	Biological Process	GO:0046784	viral mRNA export from host cell nucleus	0.0552018	0.406317	0	0	3	7
GO:0048242 epinephrine secretion	3	0.0552018	0.126	0.429	Biological Process	GO:0048242	epinephrine secretion	0.0552018	0.406317	0	0	3	7
GO:0051694 pointed-end actin filament capping	3	0.0552018	0.126	0.429	Biological Process	GO:0051694	pointed-end actin filament capping	0.0552018	0.406317	0	0	3	7
GO:0060449 bud elongation involved in lung branching	3	0.0552018	0.126	0.429	Biological Process	GO:0060449	bud elongation involved in lung branching	0.0552018	0.406317	0	0	3	7
GO:0070100 negative regulation of chemokine-mediated signaling pathway	3	0.0552018	0.126	0.429	Biological Process	GO:0070100	negative regulation of chemokine-mediated signaling pathway	0.0552018	0.406317	0	0	3	7
GO:0071286 cellular response to magnesium ion	3	0.0552018	0.126	0.429	Biological Process	GO:0071286	cellular response to magnesium ion	0.0552018	0.406317	0	0	3	7
GO:0072007 mesangial cell differentiation	3	0.0552018	0.126	0.429	Biological Process	GO:0072007	mesangial cell differentiation	0.0552018	0.406317	0	0	3	7
GO:0072141 renal interstitial fibroblast development	3	0.0552018	0.126	0.429	Biological Process	GO:0072141	renal interstitial fibroblast development	0.0552018	0.406317	0	0	3	7
GO:1900223 positive regulation of beta-amyloid clearance	3	0.0552018	0.126	0.429	Biological Process	GO:1900223	positive regulation of beta-amyloid clearance	0.0552018	0.406317	0	0	3	7
GO:1903288 positive regulation of potassium ion import	3	0.0552018	0.126	0.429	Biological Process	GO:1903288	positive regulation of potassium ion import	0.0552018	0.406317	0	0	3	7
GO:1904783 positive regulation of NMDA glutamate receptor activity	3	0.0552018	0.126	0.429	Biological Process	GO:1904783	positive regulation of NMDA glutamate receptor activity	0.0552018	0.406317	0	0	3	7
GO:1990481 mRNA pseudouridine synthesis	3	0.0552018	0.126	0.429	Biological Process	GO:1990481	mRNA pseudouridine synthesis	0.0552018	0.406317	0	0	3	7
GO:0072507 divalent inorganic cation homeostasis	80	0.055273	3.373	0.159	Biological Process	GO:0072507	divalent inorganic cation homeostasis	0.055273	0.406506	0	0	80	503
GO:0090287 regulation of cellular response to growth factor stimulus	50	0.0553217	2.108	0.167	Biological Process	GO:0090287	regulation of cellular response to growth factor stimulus	0.0553217	0.406506	0	0	50	299
GO:0019835 cytolysis	8	0.0556001	0.337	0.25	Biological Process	GO:0019835	cytolysis	0.0556001	0.406506	0	0	8	32
GO:0036336 dendritic cell migration	8	0.0556001	0.337	0.25	Biological Process	GO:0036336	dendritic cell migration	0.0556001	0.406506	0	0	8	32
GO:0046621 negative regulation of organ growth	8	0.0556001	0.337	0.25	Biological Process	GO:0046621	negative regulation of organ growth	0.0556001	0.406506	0	0	8	32
GO:0050482 arachidonic acid secretion	8	0.0556001	0.337	0.25	Biological Process	GO:0050482	arachidonic acid secretion	0.0556001	0.406506	0	0	8	32
GO:0055075 potassium ion homeostasis	8	0.0556001	0.337	0.25	Biological Process	GO:0055075	potassium ion homeostasis	0.0556001	0.406506	0	0	8	32
GO:0072538 T-helper 17 type immune response	8	0.0556001	0.337	0.25	Biological Process	GO:0072538	T-helper 17 type immune response	0.0556001	0.406506	0	0	8	32
GO:1903963 arachidonate transport	8	0.0556001	0.337	0.25	Biological Process	GO:1903963	arachidonate transport	0.0556001	0.406506	0	0	8	32
GO:0032611 interleukin-1 beta production	18	0.0557016	0.759	0.198	Biological Process	GO:0032611	interleukin-1 beta production	0.0557016	0.406642	0	0	18	91
GO:0032651 regulation of interleukin-1 beta production	18	0.0557016	0.759	0.198	Biological Process	GO:0032651	regulation of interleukin-1 beta production	0.0557016	0.406642	0	0	18	91
GO:1901862 negative regulation of muscle tissue development	11	0.0558788	0.464	0.224	Biological Process	GO:1901862	negative regulation of muscle tissue development	0.0558788	0.407295	0	0	11	49
GO:0071482 cellular response to light stimulus	25	0.0559117	1.054	0.185	Biological Process	GO:0071482	cellular response to light stimulus	0.0559117	0.407295	0	0	25	135
GO:0017158 regulation of calcium ion-dependent exocytosis	22	0.055957	0.927	0.19	Biological Process	GO:0017158	regulation of calcium ion-dependent exocytosis	0.055957	0.407295	0	0	22	116
GO:0072676 lymphocyte migration	22	0.055957	0.927	0.19	Biological Process	GO:0072676	lymphocyte migration	0.055957	0.407295	0	0	22	116
GO:0007267 cell-cell signaling	183	0.0561818	7.715	0.149	Biological Process	GO:0007267	cell-cell signaling	0.0561818	0.408435	0	0	183	1226
GO:0071407 cellular response to organic cyclic compound	96	0.0561968	4.047	0.156	Biological Process	GO:0071407	cellular response to organic cyclic compound	0.0561968	0.408435	0	0	96	614
GO:0045926 negative regulation of growth	42	0.056391	1.771	0.171	Biological Process	GO:0045926	negative regulation of growth	0.056391	0.409544	0	0	42	246
GO:0060041 retina development in camera-type eye	27	0.0567406	1.138	0.182	Biological Process	GO:0060041	retina development in camera-type eye	0.0567406	0.411778	0	0	27	148
GO:0004033 aldo-keto reductase (NADP) activity	8	0.0246727	0.329	0.286	Molecular Function	GO:0004033	aldo-keto reductase (NADP) activity	0.0246727	0.412582	0	0	8	28
GO:0030195 negative regulation of blood coagulation	12	0.0570184	0.506	0.218	Biological Process	GO:0030195	negative regulation of blood coagulation	0.0570184	0.413183	0	0	12	55
GO:0045620 negative regulation of lymphocyte differentiation	12	0.0570184	0.506	0.218	Biological Process	GO:0045620	negative regulation of lymphocyte differentiation	0.0570184	0.413183	0	0	12	55
GO:0055006 cardiac cell development	16	0.0571288	0.675	0.203	Biological Process	GO:0055006	cardiac cell development	0.0571288	0.413678	0	0	16	79
GO:0004712 protein serine/threonine/tyrosine kinase activity	11	0.0249567	0.453	0.25	Molecular Function	GO:0004712	protein serine/threonine/tyrosine kinase activity	0.0249567	0.414045	0	0	11	44
GO:0002263 cell activation involved in immune response	112	0.0573122	4.722	0.154	Biological Process	GO:0002263	cell activation involved in immune response	0.0573122	0.414701	0	0	112	726
GO:0032623 interleukin-2 production	13	0.0575981	0.548	0.213	Biological Process	GO:0032623	interleukin-2 production	0.0575981	0.415544	0	0	13	61
GO:0032663 regulation of interleukin-2 production	13	0.0575981	0.548	0.213	Biological Process	GO:0032663	regulation of interleukin-2 production	0.0575981	0.415544	0	0	13	61
GO:1903556 negative regulation of tumor necrosis factor superfamily cytokine production	13	0.0575981	0.548	0.213	Biological Process	GO:1903556	negative regulation of tumor necrosis factor superfamily cytokine production	0.0575981	0.415544	0	0	13	61
GO:2000378 negative regulation of reactive oxygen species metabolic process	13	0.0575981	0.548	0.213	Biological Process	GO:2000378	negative regulation of reactive oxygen species metabolic process	0.0575981	0.415544	0	0	13	61
GO:0032890 regulation of organic acid transport	14	0.0577482	0.59	0.209	Biological Process	GO:0032890	regulation of organic acid transport	0.0577482	0.416016	0	0	14	67
GO:0035914 skeletal muscle cell differentiation	14	0.0577482	0.59	0.209	Biological Process	GO:0035914	skeletal muscle cell differentiation	0.0577482	0.416016	0	0	14	67
GO:0009628 response to abiotic stimulus	186	0.0584515	7.841	0.149	Biological Process	GO:0009628	response to abiotic stimulus	0.0584515	0.420773	0	0	186	1249
GO:0048640 negative regulation of developmental growth	20	0.0585588	0.843	0.192	Biological Process	GO:0048640	negative regulation of developmental growth	0.0585588	0.421237	0	0	20	104
GO:0035371 microtubule plus-end	7	0.0301501	0.287	0.292	Cellular Component	GO:0035371	microtubule plus-end	0.0301501	0.421375	0	0	7	24
GO:0090568 nuclear transcriptional repressor complex	7	0.0301501	0.287	0.292	Cellular Component	GO:0090568	nuclear transcriptional repressor complex	0.0301501	0.421375	0	0	7	24
GO:0044271 cellular nitrogen compound biosynthetic process	690	0.0588407	29.089	0.14	Biological Process	GO:0044271	cellular nitrogen compound biosynthetic process	0.0588407	0.422955	0	0	690	4914
GO:0050670 regulation of lymphocyte proliferation	39	0.059151	1.644	0.172	Biological Process	GO:0050670	regulation of lymphocyte proliferation	0.059151	0.424874	0	0	39	227
GO:0031960 response to corticosteroid	30	0.0591982	1.265	0.179	Biological Process	GO:0031960	response to corticosteroid	0.0591982	0.424903	0	0	30	168
GO:0007340 acrosome reaction	9	0.0593865	0.379	0.237	Biological Process	GO:0007340	acrosome reaction	0.0593865	0.425012	0	0	9	38
GO:0016572 histone phosphorylation	9	0.0593865	0.379	0.237	Biological Process	GO:0016572	histone phosphorylation	0.0593865	0.425012	0	0	9	38
GO:0042554 superoxide anion generation	9	0.0593865	0.379	0.237	Biological Process	GO:0042554	superoxide anion generation	0.0593865	0.425012	0	0	9	38
GO:1904646 cellular response to beta-amyloid	9	0.0593865	0.379	0.237	Biological Process	GO:1904646	cellular response to beta-amyloid	0.0593865	0.425012	0	0	9	38
GO:0098862 cluster of actin-based cell projections	30	0.0309519	1.232	0.185	Cellular Component	GO:0098862	cluster of actin-based cell projections	0.0309519	0.427431	0	0	30	162
GO:0043473 pigmentation	19	0.0597873	0.801	0.194	Biological Process	GO:0043473	pigmentation	0.0597873	0.427568	0	0	19	98
GO:0009651 response to salt stress	7	0.05997	0.295	0.259	Biological Process	GO:0009651	response to salt stress	0.05997	0.427879	0	0	7	27
GO:0033561 regulation of water loss via skin	7	0.05997	0.295	0.259	Biological Process	GO:0033561	regulation of water loss via skin	0.05997	0.427879	0	0	7	27
GO:0060142 regulation of syncytium formation by plasma membrane fusion	7	0.05997	0.295	0.259	Biological Process	GO:0060142	regulation of syncytium formation by plasma membrane fusion	0.05997	0.427879	0	0	7	27
GO:0051726 regulation of cell cycle	176	0.0600051	7.42	0.149	Biological Process	GO:0051726	regulation of cell cycle	0.0600051	0.427879	0	0	176	1179
GO:0051238 sequestering of metal ion	25	0.0601397	1.054	0.184	Biological Process	GO:0051238	sequestering of metal ion	0.0601397	0.428528	0	0	25	136
GO:0033018 sarcoplasmic reticulum lumen	4	0.0321622	0.164	0.4	Cellular Component	GO:0033018	sarcoplasmic reticulum lumen	0.0321622	0.431414	0	0	4	10
GO:0022627 cytosolic small ribosomal subunit	11	0.0325009	0.452	0.239	Cellular Component	GO:0022627	cytosolic small ribosomal subunit	0.0325009	0.431414	0	0	11	46
GO:0000347 THO complex	3	0.0330984	0.123	0.5	Cellular Component	GO:0000347	THO complex	0.0330984	0.431414	0	0	3	6
GO:0000445 THO complex part of transcription export complex	3	0.0330984	0.123	0.5	Cellular Component	GO:0000445	THO complex part of transcription export complex	0.0330984	0.431414	0	0	3	6
GO:0099513 polymeric cytoskeletal fiber	117	0.0330999	4.805	0.154	Cellular Component	GO:0099513	polymeric cytoskeletal fiber	0.0330999	0.431414	0	0	117	759
GO:0007599 hemostasis	58	0.0607416	2.445	0.163	Biological Process	GO:0007599	hemostasis	0.0607416	0.432031	0	0	58	355
GO:0001837 epithelial to mesenchymal transition	27	0.0608074	1.138	0.181	Biological Process	GO:0001837	epithelial to mesenchymal transition	0.0608074	0.432031	0	0	27	149
GO:0048754 branching morphogenesis of an epithelial tube	27	0.0608074	1.138	0.181	Biological Process	GO:0048754	branching morphogenesis of an epithelial tube	0.0608074	0.432031	0	0	27	149
GO:0051384 response to glucocorticoid	27	0.0608074	1.138	0.181	Biological Process	GO:0051384	response to glucocorticoid	0.0608074	0.432031	0	0	27	149
GO:0030308 negative regulation of cell growth	33	0.0608652	1.391	0.176	Biological Process	GO:0030308	negative regulation of cell growth	0.0608652	0.43213	0	0	33	188
GO:1903311 regulation of mRNA metabolic process	31	0.0611031	1.307	0.177	Biological Process	GO:1903311	regulation of mRNA metabolic process	0.0611031	0.433506	0	0	31	175
GO:0009790 embryo development	157	0.0611701	6.619	0.15	Biological Process	GO:0009790	embryo development	0.0611701	0.433667	0	0	157	1045
GO:0071417 cellular response to organonitrogen compound	93	0.061767	3.921	0.156	Biological Process	GO:0071417	cellular response to organonitrogen compound	0.061767	0.436258	0	0	93	596
GO:0002090 regulation of receptor internalization	10	0.0618465	0.422	0.227	Biological Process	GO:0002090	regulation of receptor internalization	0.0618465	0.436258	0	0	10	44
GO:0007520 myoblast fusion	10	0.0618465	0.422	0.227	Biological Process	GO:0007520	myoblast fusion	0.0618465	0.436258	0	0	10	44
GO:0008631 intrinsic apoptotic signaling pathway in response to oxidative stress	10	0.0618465	0.422	0.227	Biological Process	GO:0008631	intrinsic apoptotic signaling pathway in response to oxidative stress	0.0618465	0.436258	0	0	10	44
GO:0016339 calcium-dependent cell-cell adhesion via plasma membrane cell adhesion molecules	10	0.0618465	0.422	0.227	Biological Process	GO:0016339	calcium-dependent cell-cell adhesion via plasma membrane cell adhesion molecules	0.0618465	0.436258	0	0	10	44
GO:0070316 regulation of G0 to G1 transition	10	0.0618465	0.422	0.227	Biological Process	GO:0070316	regulation of G0 to G1 transition	0.0618465	0.436258	0	0	10	44
GO:2001222 regulation of neuron migration	10	0.0618465	0.422	0.227	Biological Process	GO:2001222	regulation of neuron migration	0.0618465	0.436258	0	0	10	44
GO:0035023 regulation of Rho protein signal transduction	17	0.0619916	0.717	0.198	Biological Process	GO:0035023	regulation of Rho protein signal transduction	0.0619916	0.436654	0	0	17	86
GO:0051339 regulation of lyase activity	17	0.0619916	0.717	0.198	Biological Process	GO:0051339	regulation of lyase activity	0.0619916	0.436654	0	0	17	86
GO:0043292 contractile fiber	42	0.0341057	1.725	0.174	Cellular Component	GO:0043292	contractile fiber	0.0341057	0.439585	0	0	42	242
GO:2000736 regulation of stem cell differentiation	39	0.0624868	1.644	0.171	Biological Process	GO:2000736	regulation of stem cell differentiation	0.0624868	0.439826	0	0	39	228
GO:0002366 leukocyte activation involved in immune response	111	0.0627882	4.68	0.154	Biological Process	GO:0002366	leukocyte activation involved in immune response	0.0627882	0.441632	0	0	111	722
GO:0030799 regulation of cyclic nucleotide metabolic process	16	0.0629063	0.675	0.2	Biological Process	GO:0030799	regulation of cyclic nucleotide metabolic process	0.0629063	0.441829	0	0	16	80
GO:0030802 regulation of cyclic nucleotide biosynthetic process	16	0.0629063	0.675	0.2	Biological Process	GO:0030802	regulation of cyclic nucleotide biosynthetic process	0.0629063	0.441829	0	0	16	80
GO:0031490 chromatin DNA binding	21	0.0268789	0.865	0.204	Molecular Function	GO:0031490	chromatin DNA binding	0.0268789	0.442452	0	0	21	103
GO:0015294 solute:cation symporter activity	20	0.0270936	0.823	0.206	Molecular Function	GO:0015294	solute:cation symporter activity	0.0270936	0.442528	0	0	20	97
GO:0060401 cytosolic calcium ion transport	28	0.063063	1.18	0.179	Biological Process	GO:0060401	cytosolic calcium ion transport	0.063063	0.442613	0	0	28	156
GO:0042391 regulation of membrane potential	69	0.0632295	2.909	0.16	Biological Process	GO:0042391	regulation of membrane potential	0.0632295	0.442933	0	0	69	431
GO:0007601 visual perception	37	0.0633284	1.56	0.172	Biological Process	GO:0007601	visual perception	0.0633284	0.442933	0	0	37	215
GO:0015872 dopamine transport	11	0.0633341	0.464	0.22	Biological Process	GO:0015872	dopamine transport	0.0633341	0.442933	0	0	11	50
GO:0043277 apoptotic cell clearance	11	0.0633341	0.464	0.22	Biological Process	GO:0043277	apoptotic cell clearance	0.0633341	0.442933	0	0	11	50
GO:0045104 intermediate filament cytoskeleton organization	11	0.0633341	0.464	0.22	Biological Process	GO:0045104	intermediate filament cytoskeleton organization	0.0633341	0.442933	0	0	11	50
GO:2000113 negative regulation of cellular macromolecule biosynthetic process	247	0.0634005	10.413	0.146	Biological Process	GO:2000113	negative regulation of cellular macromolecule biosynthetic process	0.0634005	0.443082	0	0	247	1689
GO:0044773 mitotic DNA damage checkpoint	20	0.0636099	0.843	0.19	Biological Process	GO:0044773	mitotic DNA damage checkpoint	0.0636099	0.443812	0	0	20	105
GO:1904589 regulation of protein import	20	0.0636099	0.843	0.19	Biological Process	GO:1904589	regulation of protein import	0.0636099	0.443812	0	0	20	105
GO:0015909 long-chain fatty acid transport	15	0.0636406	0.632	0.203	Biological Process	GO:0015909	long-chain fatty acid transport	0.0636406	0.443812	0	0	15	74
GO:0032098 regulation of appetite	6	0.0638383	0.253	0.273	Biological Process	GO:0032098	regulation of appetite	0.0638383	0.444244	0	0	6	22
GO:0032303 regulation of icosanoid secretion	6	0.0638383	0.253	0.273	Biological Process	GO:0032303	regulation of icosanoid secretion	0.0638383	0.444244	0	0	6	22
GO:0042749 regulation of circadian sleep/wake cycle	6	0.0638383	0.253	0.273	Biological Process	GO:0042749	regulation of circadian sleep/wake cycle	0.0638383	0.444244	0	0	6	22
GO:0050433 regulation of catecholamine secretion	12	0.0640997	0.506	0.214	Biological Process	GO:0050433	regulation of catecholamine secretion	0.0640997	0.445381	0	0	12	56
GO:1900047 negative regulation of hemostasis	12	0.0640997	0.506	0.214	Biological Process	GO:1900047	negative regulation of hemostasis	0.0640997	0.445381	0	0	12	56
GO:0046686 response to cadmium ion	14	0.0641378	0.59	0.206	Biological Process	GO:0046686	response to cadmium ion	0.0641378	0.445381	0	0	14	68
GO:1901701 cellular response to oxygen-containing compound	166	0.064574	6.998	0.149	Biological Process	GO:1901701	cellular response to oxygen-containing compound	0.064574	0.448094	0	0	166	1111
GO:0001975 response to amphetamine	8	0.0651286	0.337	0.242	Biological Process	GO:0001975	response to amphetamine	0.0651286	0.448114	0	0	8	33
GO:0055026 negative regulation of cardiac muscle tissue development	8	0.0651286	0.337	0.242	Biological Process	GO:0055026	negative regulation of cardiac muscle tissue development	0.0651286	0.448114	0	0	8	33
GO:0070884 regulation of calcineurin-NFAT signaling cascade	8	0.0651286	0.337	0.242	Biological Process	GO:0070884	regulation of calcineurin-NFAT signaling cascade	0.0651286	0.448114	0	0	8	33
GO:0090075 relaxation of muscle	8	0.0651286	0.337	0.242	Biological Process	GO:0090075	relaxation of muscle	0.0651286	0.448114	0	0	8	33
GO:0002003 angiotensin maturation	4	0.0652616	0.169	0.333	Biological Process	GO:0002003	angiotensin maturation	0.0652616	0.448114	0	0	4	12
GO:0009313 oligosaccharide catabolic process	4	0.0652616	0.169	0.333	Biological Process	GO:0009313	oligosaccharide catabolic process	0.0652616	0.448114	0	0	4	12
GO:0010872 regulation of cholesterol esterification	4	0.0652616	0.169	0.333	Biological Process	GO:0010872	regulation of cholesterol esterification	0.0652616	0.448114	0	0	4	12
GO:0010917 negative regulation of mitochondrial membrane potential	4	0.0652616	0.169	0.333	Biological Process	GO:0010917	negative regulation of mitochondrial membrane potential	0.0652616	0.448114	0	0	4	12
GO:0030157 pancreatic juice secretion	4	0.0652616	0.169	0.333	Biological Process	GO:0030157	pancreatic juice secretion	0.0652616	0.448114	0	0	4	12
GO:0070942 neutrophil mediated cytotoxicity	4	0.0652616	0.169	0.333	Biological Process	GO:0070942	neutrophil mediated cytotoxicity	0.0652616	0.448114	0	0	4	12
GO:0072584 caveolin-mediated endocytosis	4	0.0652616	0.169	0.333	Biological Process	GO:0072584	caveolin-mediated endocytosis	0.0652616	0.448114	0	0	4	12
GO:0072683 T cell extravasation	4	0.0652616	0.169	0.333	Biological Process	GO:0072683	T cell extravasation	0.0652616	0.448114	0	0	4	12
GO:0090557 establishment of endothelial intestinal barrier	4	0.0652616	0.169	0.333	Biological Process	GO:0090557	establishment of endothelial intestinal barrier	0.0652616	0.448114	0	0	4	12
GO:1900272 negative regulation of long-term synaptic potentiation	4	0.0652616	0.169	0.333	Biological Process	GO:1900272	negative regulation of long-term synaptic potentiation	0.0652616	0.448114	0	0	4	12
GO:2001214 positive regulation of vasculogenesis	4	0.0652616	0.169	0.333	Biological Process	GO:2001214	positive regulation of vasculogenesis	0.0652616	0.448114	0	0	4	12
GO:0050728 negative regulation of inflammatory response	52	0.0653286	2.192	0.165	Biological Process	GO:0050728	negative regulation of inflammatory response	0.0653286	0.448261	0	0	52	316
GO:0030218 erythrocyte differentiation	22	0.0654083	0.927	0.186	Biological Process	GO:0030218	erythrocyte differentiation	0.0654083	0.448495	0	0	22	118
GO:0099512 supramolecular fiber	117	0.0353586	4.805	0.154	Cellular Component	GO:0099512	supramolecular fiber	0.0353586	0.449966	0	0	117	761
GO:0033116 endoplasmic reticulum-Golgi intermediate compartment membrane	16	0.0356955	0.657	0.211	Cellular Component	GO:0033116	endoplasmic reticulum-Golgi intermediate compartment membrane	0.0356955	0.449966	0	0	16	76
GO:0034399 nuclear periphery	25	0.0360748	1.027	0.189	Cellular Component	GO:0034399	nuclear periphery	0.0360748	0.449966	0	0	25	132
GO:0010632 regulation of epithelial cell migration	39	0.065956	1.644	0.17	Biological Process	GO:0010632	regulation of epithelial cell migration	0.065956	0.451934	0	0	39	229
GO:0007158 neuron cell-cell adhesion	5	0.0662973	0.211	0.294	Biological Process	GO:0007158	neuron cell-cell adhesion	0.0662973	0.452065	0	0	5	17
GO:0018904 ether metabolic process	5	0.0662973	0.211	0.294	Biological Process	GO:0018904	ether metabolic process	0.0662973	0.452065	0	0	5	17
GO:0030252 growth hormone secretion	5	0.0662973	0.211	0.294	Biological Process	GO:0030252	growth hormone secretion	0.0662973	0.452065	0	0	5	17
GO:0060033 anatomical structure regression	5	0.0662973	0.211	0.294	Biological Process	GO:0060033	anatomical structure regression	0.0662973	0.452065	0	0	5	17
GO:1903358 regulation of Golgi organization	5	0.0662973	0.211	0.294	Biological Process	GO:1903358	regulation of Golgi organization	0.0662973	0.452065	0	0	5	17
GO:1904861 excitatory synapse assembly	5	0.0662973	0.211	0.294	Biological Process	GO:1904861	excitatory synapse assembly	0.0662973	0.452065	0	0	5	17
GO:2001212 regulation of vasculogenesis	5	0.0662973	0.211	0.294	Biological Process	GO:2001212	regulation of vasculogenesis	0.0662973	0.452065	0	0	5	17
GO:0010564 regulation of cell cycle process	120	0.0663867	5.059	0.152	Biological Process	GO:0010564	regulation of cell cycle process	0.0663867	0.45236	0	0	120	787
GO:0098533 ATPase dependent transmembrane transport complex	7	0.0372789	0.287	0.28	Cellular Component	GO:0098533	ATPase dependent transmembrane transport complex	0.0372789	0.453367	0	0	7	25
GO:0071565 nBAF complex	5	0.0372791	0.205	0.333	Cellular Component	GO:0071565	nBAF complex	0.0372791	0.453367	0	0	5	15
GO:0005796 Golgi lumen	20	0.03752	0.821	0.198	Cellular Component	GO:0005796	Golgi lumen	0.03752	0.453367	0	0	20	101
GO:0090130 tissue migration	50	0.0668791	2.108	0.165	Biological Process	GO:0090130	tissue migration	0.0668791	0.4554	0	0	50	303
GO:0002819 regulation of adaptive immune response	30	0.0672212	1.265	0.176	Biological Process	GO:0002819	regulation of adaptive immune response	0.0672212	0.457095	0	0	30	170
GO:0097696 STAT cascade	30	0.0672212	1.265	0.176	Biological Process	GO:0097696	STAT cascade	0.0672212	0.457095	0	0	30	170
GO:0016125 sterol metabolic process	28	0.0673427	1.18	0.178	Biological Process	GO:0016125	sterol metabolic process	0.0673427	0.457287	0	0	28	157
GO:0030902 hindbrain development	28	0.0673427	1.18	0.178	Biological Process	GO:0030902	hindbrain development	0.0673427	0.457287	0	0	28	157
GO:0006140 regulation of nucleotide metabolic process	35	0.067824	1.476	0.172	Biological Process	GO:0006140	regulation of nucleotide metabolic process	0.067824	0.458487	0	0	35	203
GO:0032845 negative regulation of homeostatic process	35	0.067824	1.476	0.172	Biological Process	GO:0032845	negative regulation of homeostatic process	0.067824	0.458487	0	0	35	203
GO:0006901 vesicle coating	17	0.0678462	0.717	0.195	Biological Process	GO:0006901	vesicle coating	0.0678462	0.458487	0	0	17	87
GO:0022404 molting cycle process	17	0.0678462	0.717	0.195	Biological Process	GO:0022404	molting cycle process	0.0678462	0.458487	0	0	17	87
GO:0022405 hair cycle process	17	0.0678462	0.717	0.195	Biological Process	GO:0022405	hair cycle process	0.0678462	0.458487	0	0	17	87
GO:0070098 chemokine-mediated signaling pathway	17	0.0678462	0.717	0.195	Biological Process	GO:0070098	chemokine-mediated signaling pathway	0.0678462	0.458487	0	0	17	87
GO:0090559 regulation of membrane permeability	17	0.0678462	0.717	0.195	Biological Process	GO:0090559	regulation of membrane permeability	0.0678462	0.458487	0	0	17	87
GO:0001659 temperature homeostasis	9	0.0684184	0.379	0.231	Biological Process	GO:0001659	temperature homeostasis	0.0684184	0.459822	0	0	9	39
GO:0001990 regulation of systemic arterial blood pressure by hormone	9	0.0684184	0.379	0.231	Biological Process	GO:0001990	regulation of systemic arterial blood pressure by hormone	0.0684184	0.459822	0	0	9	39
GO:0010662 regulation of striated muscle cell apoptotic process	9	0.0684184	0.379	0.231	Biological Process	GO:0010662	regulation of striated muscle cell apoptotic process	0.0684184	0.459822	0	0	9	39
GO:0042491 auditory receptor cell differentiation	9	0.0684184	0.379	0.231	Biological Process	GO:0042491	auditory receptor cell differentiation	0.0684184	0.459822	0	0	9	39
GO:0045746 negative regulation of Notch signaling pathway	9	0.0684184	0.379	0.231	Biological Process	GO:0045746	negative regulation of Notch signaling pathway	0.0684184	0.459822	0	0	9	39
GO:0051180 vitamin transport	9	0.0684184	0.379	0.231	Biological Process	GO:0051180	vitamin transport	0.0684184	0.459822	0	0	9	39
GO:0070317 negative regulation of G0 to G1 transition	9	0.0684184	0.379	0.231	Biological Process	GO:0070317	negative regulation of G0 to G1 transition	0.0684184	0.459822	0	0	9	39
GO:2000826 regulation of heart morphogenesis	9	0.0684184	0.379	0.231	Biological Process	GO:2000826	regulation of heart morphogenesis	0.0684184	0.459822	0	0	9	39
GO:0007596 blood coagulation	57	0.0685178	2.403	0.162	Biological Process	GO:0007596	blood coagulation	0.0685178	0.460175	0	0	57	351
GO:0055080 cation homeostasis	113	0.0686254	4.764	0.153	Biological Process	GO:0055080	cation homeostasis	0.0686254	0.460583	0	0	113	739
GO:0035259 glucocorticoid receptor binding	5	0.0285355	0.206	0.357	Molecular Function	GO:0035259	glucocorticoid receptor binding	0.0285355	0.462495	0	0	5	14
GO:0051047 positive regulation of secretion	53	0.069036	2.234	0.164	Biological Process	GO:0051047	positive regulation of secretion	0.069036	0.462917	0	0	53	324
GO:0042310 vasoconstriction	16	0.0690675	0.675	0.198	Biological Process	GO:0042310	vasoconstriction	0.0690675	0.462917	0	0	16	81
GO:0030141 secretory granule	129	0.0387565	5.298	0.152	Cellular Component	GO:0030141	secretory granule	0.0387565	0.46348	0	0	129	849
GO:0031526 brush border membrane	13	0.0395641	0.534	0.22	Cellular Component	GO:0031526	brush border membrane	0.0395641	0.468309	0	0	13	59
GO:0010035 response to inorganic substance	89	0.0700702	3.752	0.156	Biological Process	GO:0010035	response to inorganic substance	0.0700702	0.469317	0	0	89	572
GO:0048738 cardiac muscle tissue development	37	0.0707035	1.56	0.171	Biological Process	GO:0048738	cardiac muscle tissue development	0.0707035	0.473237	0	0	37	217
GO:0010758 regulation of macrophage chemotaxis	7	0.0710978	0.295	0.25	Biological Process	GO:0010758	regulation of macrophage chemotaxis	0.0710978	0.474259	0	0	7	28
GO:0031069 hair follicle morphogenesis	7	0.0710978	0.295	0.25	Biological Process	GO:0031069	hair follicle morphogenesis	0.0710978	0.474259	0	0	7	28
GO:0045978 negative regulation of nucleoside metabolic process	7	0.0710978	0.295	0.25	Biological Process	GO:0045978	negative regulation of nucleoside metabolic process	0.0710978	0.474259	0	0	7	28
GO:0070229 negative regulation of lymphocyte apoptotic process	7	0.0710978	0.295	0.25	Biological Process	GO:0070229	negative regulation of lymphocyte apoptotic process	0.0710978	0.474259	0	0	7	28
GO:1903579 negative regulation of ATP metabolic process	7	0.0710978	0.295	0.25	Biological Process	GO:1903579	negative regulation of ATP metabolic process	0.0710978	0.474259	0	0	7	28
GO:0003044 regulation of systemic arterial blood pressure mediated by a chemical signal	11	0.0714083	0.464	0.216	Biological Process	GO:0003044	regulation of systemic arterial blood pressure mediated by a chemical signal	0.0714083	0.47432	0	0	11	51
GO:0035196 production of miRNAs involved in gene silencing by miRNA	11	0.0714083	0.464	0.216	Biological Process	GO:0035196	production of miRNAs involved in gene silencing by miRNA	0.0714083	0.47432	0	0	11	51
GO:0045103 intermediate filament-based process	11	0.0714083	0.464	0.216	Biological Process	GO:0045103	intermediate filament-based process	0.0714083	0.47432	0	0	11	51
GO:0048520 positive regulation of behavior	30	0.0715068	1.265	0.175	Biological Process	GO:0048520	positive regulation of behavior	0.0715068	0.47432	0	0	30	171
GO:0019229 regulation of vasoconstriction	13	0.0715492	0.548	0.206	Biological Process	GO:0019229	regulation of vasoconstriction	0.0715492	0.47432	0	0	13	63
GO:0032757 positive regulation of interleukin-8 production	13	0.0715492	0.548	0.206	Biological Process	GO:0032757	positive regulation of interleukin-8 production	0.0715492	0.47432	0	0	13	63
GO:1901652 response to peptide	83	0.0716735	3.499	0.156	Biological Process	GO:1901652	response to peptide	0.0716735	0.47432	0	0	83	531
GO:0032371 regulation of sterol transport	12	0.0717349	0.506	0.211	Biological Process	GO:0032371	regulation of sterol transport	0.0717349	0.47432	0	0	12	57
GO:0032374 regulation of cholesterol transport	12	0.0717349	0.506	0.211	Biological Process	GO:0032374	regulation of cholesterol transport	0.0717349	0.47432	0	0	12	57
GO:0043030 regulation of macrophage activation	12	0.0717349	0.506	0.211	Biological Process	GO:0043030	regulation of macrophage activation	0.0717349	0.47432	0	0	12	57
GO:0048747 muscle fiber development	12	0.0717349	0.506	0.211	Biological Process	GO:0048747	muscle fiber development	0.0717349	0.47432	0	0	12	57
GO:0055078 sodium ion homeostasis	12	0.0717349	0.506	0.211	Biological Process	GO:0055078	sodium ion homeostasis	0.0717349	0.47432	0	0	12	57
GO:1903018 regulation of glycoprotein metabolic process	12	0.0717349	0.506	0.211	Biological Process	GO:1903018	regulation of glycoprotein metabolic process	0.0717349	0.47432	0	0	12	57
GO:0045892 negative regulation of transcription, DNA-templated	208	0.072898	8.769	0.147	Biological Process	GO:0045892	negative regulation of transcription, DNA-templated	0.072898	0.481686	0	0	208	1416
GO:0031674 I band	26	0.0441727	1.068	0.184	Cellular Component	GO:0031674	I band	0.0441727	0.485376	0	0	26	141
GO:0097223 sperm part	38	0.0448165	1.561	0.173	Cellular Component	GO:0097223	sperm part	0.0448165	0.485376	0	0	38	220
GO:0017146 NMDA selective glutamate receptor complex	4	0.0454099	0.164	0.364	Cellular Component	GO:0017146	NMDA selective glutamate receptor complex	0.0454099	0.485376	0	0	4	11
GO:0008537 proteasome activator complex	2	0.0470493	0.082	0.667	Cellular Component	GO:0008537	proteasome activator complex	0.0470493	0.485376	0	0	2	3
GO:0031523 Myb complex	2	0.0470493	0.082	0.667	Cellular Component	GO:0031523	Myb complex	0.0470493	0.485376	0	0	2	3
GO:0034365 discoidal high-density lipoprotein particle	2	0.0470493	0.082	0.667	Cellular Component	GO:0034365	discoidal high-density lipoprotein particle	0.0470493	0.485376	0	0	2	3
GO:0046695 SLIK (SAGA-like) complex	2	0.0470493	0.082	0.667	Cellular Component	GO:0046695	SLIK (SAGA-like) complex	0.0470493	0.485376	0	0	2	3
GO:0060200 clathrin-sculpted acetylcholine transport vesicle	2	0.0470493	0.082	0.667	Cellular Component	GO:0060200	clathrin-sculpted acetylcholine transport vesicle	0.0470493	0.485376	0	0	2	3
GO:0060201 clathrin-sculpted acetylcholine transport vesicle membrane	2	0.0470493	0.082	0.667	Cellular Component	GO:0060201	clathrin-sculpted acetylcholine transport vesicle membrane	0.0470493	0.485376	0	0	2	3
GO:0070110 ciliary neurotrophic factor receptor complex	2	0.0470493	0.082	0.667	Cellular Component	GO:0070110	ciliary neurotrophic factor receptor complex	0.0470493	0.485376	0	0	2	3
GO:0097232 lamellar body membrane	2	0.0470493	0.082	0.667	Cellular Component	GO:0097232	lamellar body membrane	0.0470493	0.485376	0	0	2	3
GO:0097513 myosin II filament	2	0.0470493	0.082	0.667	Cellular Component	GO:0097513	myosin II filament	0.0470493	0.485376	0	0	2	3
GO:1990425 ryanodine receptor complex	2	0.0470493	0.082	0.667	Cellular Component	GO:1990425	ryanodine receptor complex	0.0470493	0.485376	0	0	2	3
GO:0034361 very-low-density lipoprotein particle	6	0.0478249	0.246	0.286	Cellular Component	GO:0034361	very-low-density lipoprotein particle	0.0478249	0.485376	0	0	6	21
GO:0034385 triglyceride-rich lipoprotein particle	6	0.0478249	0.246	0.286	Cellular Component	GO:0034385	triglyceride-rich lipoprotein particle	0.0478249	0.485376	0	0	6	21
GO:0005892 acetylcholine-gated channel complex	5	0.0485376	0.205	0.312	Cellular Component	GO:0005892	acetylcholine-gated channel complex	0.0485376	0.485376	0	0	5	16
GO:0016581 NuRD complex	5	0.0485376	0.205	0.312	Cellular Component	GO:0016581	NuRD complex	0.0485376	0.485376	0	0	5	16
GO:0090545 CHD-type complex	5	0.0485376	0.205	0.312	Cellular Component	GO:0090545	CHD-type complex	0.0485376	0.485376	0	0	5	16
GO:0051248 negative regulation of protein metabolic process	191	0.0739323	8.052	0.147	Biological Process	GO:0051248	negative regulation of protein metabolic process	0.0739323	0.488056	0	0	191	1295
GO:0007259 JAK-STAT cascade	29	0.0739615	1.223	0.176	Biological Process	GO:0007259	JAK-STAT cascade	0.0739615	0.488056	0	0	29	165
GO:0098773 skin epidermis development	17	0.074062	0.717	0.193	Biological Process	GO:0098773	skin epidermis development	0.074062	0.488392	0	0	17	88
GO:1903707 negative regulation of hemopoiesis	27	0.0742359	1.138	0.178	Biological Process	GO:1903707	negative regulation of hemopoiesis	0.0742359	0.488882	0	0	27	152
GO:2000045 regulation of G1/S transition of mitotic cell cycle	27	0.0742359	1.138	0.178	Biological Process	GO:2000045	regulation of G1/S transition of mitotic cell cycle	0.0742359	0.488882	0	0	27	152
GO:0002252 immune effector process	196	0.0743261	8.263	0.147	Biological Process	GO:0002252	immune effector process	0.0743261	0.489148	0	0	196	1331
GO:0022824 transmitter-gated ion channel activity	12	0.0309327	0.494	0.235	Molecular Function	GO:0022824	transmitter-gated ion channel activity	0.0309327	0.489839	0	0	12	51
GO:0022835 transmitter-gated channel activity	12	0.0309327	0.494	0.235	Molecular Function	GO:0022835	transmitter-gated channel activity	0.0309327	0.489839	0	0	12	51
GO:0004970 ionotropic glutamate receptor activity	6	0.0309477	0.247	0.316	Molecular Function	GO:0004970	ionotropic glutamate receptor activity	0.0309477	0.489839	0	0	6	19
GO:0005527 macrolide binding	4	0.0328995	0.165	0.4	Molecular Function	GO:0005527	macrolide binding	0.0328995	0.489839	0	0	4	10
GO:0005528 FK506 binding	4	0.0328995	0.165	0.4	Molecular Function	GO:0005528	FK506 binding	0.0328995	0.489839	0	0	4	10
GO:0046974 histone methyltransferase activity (H3-K9 specific)	4	0.0328995	0.165	0.4	Molecular Function	GO:0046974	histone methyltransferase activity (H3-K9 specific)	0.0328995	0.489839	0	0	4	10
GO:0030594 neurotransmitter receptor activity	20	0.0330414	0.823	0.202	Molecular Function	GO:0030594	neurotransmitter receptor activity	0.0330414	0.489839	0	0	20	99
GO:0042393 histone binding	42	0.0333192	1.729	0.175	Molecular Function	GO:0042393	histone binding	0.0333192	0.489839	0	0	42	240
GO:0004301 epoxide hydrolase activity	3	0.0337099	0.124	0.5	Molecular Function	GO:0004301	epoxide hydrolase activity	0.0337099	0.489839	0	0	3	6
GO:0008508 bile acid:sodium symporter activity	3	0.0337099	0.124	0.5	Molecular Function	GO:0008508	bile acid:sodium symporter activity	0.0337099	0.489839	0	0	3	6
GO:0032393 MHC class I receptor activity	3	0.0337099	0.124	0.5	Molecular Function	GO:0032393	MHC class I receptor activity	0.0337099	0.489839	0	0	3	6
GO:0043208 glycosphingolipid binding	3	0.0337099	0.124	0.5	Molecular Function	GO:0043208	glycosphingolipid binding	0.0337099	0.489839	0	0	3	6
GO:0044323 retinoic acid-responsive element binding	3	0.0337099	0.124	0.5	Molecular Function	GO:0044323	retinoic acid-responsive element binding	0.0337099	0.489839	0	0	3	6
GO:0051429 corticotropin-releasing hormone receptor binding	3	0.0337099	0.124	0.5	Molecular Function	GO:0051429	corticotropin-releasing hormone receptor binding	0.0337099	0.489839	0	0	3	6
GO:0060228 phosphatidylcholine-sterol O-acyltransferase activator activity	3	0.0337099	0.124	0.5	Molecular Function	GO:0060228	phosphatidylcholine-sterol O-acyltransferase activator activity	0.0337099	0.489839	0	0	3	6
GO:0050953 sensory perception of light stimulus	37	0.0746099	1.56	0.17	Biological Process	GO:0050953	sensory perception of light stimulus	0.0746099	0.490686	0	0	37	218
GO:0048489 synaptic vesicle transport	32	0.0752242	1.349	0.173	Biological Process	GO:0048489	synaptic vesicle transport	0.0752242	0.494065	0	0	32	185
GO:0097480 establishment of synaptic vesicle localization	32	0.0752242	1.349	0.173	Biological Process	GO:0097480	establishment of synaptic vesicle localization	0.0752242	0.494065	0	0	32	185
GO:0001103 RNA polymerase II repressing transcription factor binding	9	0.0342645	0.371	0.257	Molecular Function	GO:0001103	RNA polymerase II repressing transcription factor binding	0.0342645	0.494488	0	0	9	35
GO:0071902 positive regulation of protein serine/threonine kinase activity	53	0.0753516	2.234	0.163	Biological Process	GO:0071902	positive regulation of protein serine/threonine kinase activity	0.0753516	0.49457	0	0	53	326
GO:0048821 erythrocyte development	8	0.0756062	0.337	0.235	Biological Process	GO:0048821	erythrocyte development	0.0756062	0.495579	0	0	8	34
GO:0050686 negative regulation of mRNA processing	8	0.0756062	0.337	0.235	Biological Process	GO:0050686	negative regulation of mRNA processing	0.0756062	0.495579	0	0	8	34
GO:0043406 positive regulation of MAP kinase activity	38	0.0759313	1.602	0.169	Biological Process	GO:0043406	positive regulation of MAP kinase activity	0.0759313	0.497378	0	0	38	225
GO:1903507 negative regulation of nucleic acid-templated transcription	208	0.0760203	8.769	0.147	Biological Process	GO:1903507	negative regulation of nucleic acid-templated transcription	0.0760203	0.497574	0	0	208	1418
GO:0048608 reproductive structure development	68	0.0761958	2.867	0.159	Biological Process	GO:0048608	reproductive structure development	0.0761958	0.497574	0	0	68	429
GO:0007610 behavior	120	0.0763946	5.059	0.152	Biological Process	GO:0007610	behavior	0.0763946	0.497574	0	0	120	792
GO:1902106 negative regulation of leukocyte differentiation	19	0.0766351	0.801	0.188	Biological Process	GO:1902106	negative regulation of leukocyte differentiation	0.0766351	0.497574	0	0	19	101
GO:0010952 positive regulation of peptidase activity	33	0.0769309	1.391	0.172	Biological Process	GO:0010952	positive regulation of peptidase activity	0.0769309	0.497574	0	0	33	192
GO:0010560 positive regulation of glycoprotein biosynthetic process	6	0.0769838	0.253	0.261	Biological Process	GO:0010560	positive regulation of glycoprotein biosynthetic process	0.0769838	0.497574	0	0	6	23
GO:0016578 histone deubiquitination	6	0.0769838	0.253	0.261	Biological Process	GO:0016578	histone deubiquitination	0.0769838	0.497574	0	0	6	23
GO:0031061 negative regulation of histone methylation	6	0.0769838	0.253	0.261	Biological Process	GO:0031061	negative regulation of histone methylation	0.0769838	0.497574	0	0	6	23
GO:0035235 ionotropic glutamate receptor signaling pathway	6	0.0769838	0.253	0.261	Biological Process	GO:0035235	ionotropic glutamate receptor signaling pathway	0.0769838	0.497574	0	0	6	23
GO:0035455 response to interferon-alpha	6	0.0769838	0.253	0.261	Biological Process	GO:0035455	response to interferon-alpha	0.0769838	0.497574	0	0	6	23
GO:0035458 cellular response to interferon-beta	6	0.0769838	0.253	0.261	Biological Process	GO:0035458	cellular response to interferon-beta	0.0769838	0.497574	0	0	6	23
GO:0035640 exploration behavior	6	0.0769838	0.253	0.261	Biological Process	GO:0035640	exploration behavior	0.0769838	0.497574	0	0	6	23
GO:0035809 regulation of urine volume	6	0.0769838	0.253	0.261	Biological Process	GO:0035809	regulation of urine volume	0.0769838	0.497574	0	0	6	23
GO:0048710 regulation of astrocyte differentiation	6	0.0769838	0.253	0.261	Biological Process	GO:0048710	regulation of astrocyte differentiation	0.0769838	0.497574	0	0	6	23
GO:0060444 branching involved in mammary gland duct morphogenesis	6	0.0769838	0.253	0.261	Biological Process	GO:0060444	branching involved in mammary gland duct morphogenesis	0.0769838	0.497574	0	0	6	23
GO:0000082 G1/S transition of mitotic cell cycle	39	0.0771845	1.644	0.168	Biological Process	GO:0000082	G1/S transition of mitotic cell cycle	0.0771845	0.497574	0	0	39	232
GO:0001666 response to hypoxia	57	0.0776863	2.403	0.161	Biological Process	GO:0001666	response to hypoxia	0.0776863	0.497574	0	0	57	354
GO:0061138 morphogenesis of a branching epithelium	31	0.0778813	1.307	0.173	Biological Process	GO:0061138	morphogenesis of a branching epithelium	0.0778813	0.497574	0	0	31	179
GO:0032735 positive regulation of interleukin-12 production	9	0.0782627	0.379	0.225	Biological Process	GO:0032735	positive regulation of interleukin-12 production	0.0782627	0.497574	0	0	9	40
GO:0032892 positive regulation of organic acid transport	9	0.0782627	0.379	0.225	Biological Process	GO:0032892	positive regulation of organic acid transport	0.0782627	0.497574	0	0	9	40
GO:0042787 protein ubiquitination involved in ubiquitin-dependent protein catabolic process	9	0.0782627	0.379	0.225	Biological Process	GO:0042787	protein ubiquitination involved in ubiquitin-dependent protein catabolic process	0.0782627	0.497574	0	0	9	40
GO:0048246 macrophage chemotaxis	9	0.0782627	0.379	0.225	Biological Process	GO:0048246	macrophage chemotaxis	0.0782627	0.497574	0	0	9	40
GO:2000058 regulation of protein ubiquitination involved in ubiquitin-dependent protein catabolic process	9	0.0782627	0.379	0.225	Biological Process	GO:2000058	regulation of protein ubiquitination involved in ubiquitin-dependent protein catabolic process	0.0782627	0.497574	0	0	9	40
GO:0043549 regulation of kinase activity	135	0.0785201	5.691	0.15	Biological Process	GO:0043549	regulation of kinase activity	0.0785201	0.497574	0	0	135	899
GO:0048864 stem cell development	37	0.0786648	1.56	0.169	Biological Process	GO:0048864	stem cell development	0.0786648	0.497574	0	0	37	219
GO:1903037 regulation of leukocyte cell-cell adhesion	59	0.078687	2.487	0.16	Biological Process	GO:1903037	regulation of leukocyte cell-cell adhesion	0.078687	0.497574	0	0	59	368
GO:0000904 cell morphogenesis involved in differentiation	132	0.0789976	5.565	0.15	Biological Process	GO:0000904	cell morphogenesis involved in differentiation	0.0789976	0.497574	0	0	132	878
GO:1903844 regulation of cellular response to transforming growth factor beta stimulus	23	0.0790367	0.97	0.181	Biological Process	GO:1903844	regulation of cellular response to transforming growth factor beta stimulus	0.0790367	0.497574	0	0	23	127
GO:2001056 positive regulation of cysteine-type endopeptidase activity	27	0.0791328	1.138	0.176	Biological Process	GO:2001056	positive regulation of cysteine-type endopeptidase activity	0.0791328	0.497574	0	0	27	153
GO:0032233 positive regulation of actin filament bundle assembly	13	0.0792827	0.548	0.203	Biological Process	GO:0032233	positive regulation of actin filament bundle assembly	0.0792827	0.497574	0	0	13	64
GO:0009135 purine nucleoside diphosphate metabolic process	25	0.0793001	1.054	0.179	Biological Process	GO:0009135	purine nucleoside diphosphate metabolic process	0.0793001	0.497574	0	0	25	140
GO:0009179 purine ribonucleoside diphosphate metabolic process	25	0.0793001	1.054	0.179	Biological Process	GO:0009179	purine ribonucleoside diphosphate metabolic process	0.0793001	0.497574	0	0	25	140
GO:0007015 actin filament organization	69	0.079383	2.909	0.158	Biological Process	GO:0007015	actin filament organization	0.079383	0.497574	0	0	69	437
GO:0048568 embryonic organ development	69	0.079383	2.909	0.158	Biological Process	GO:0048568	embryonic organ development	0.079383	0.497574	0	0	69	437
GO:0044765 single-organism transport	648	0.0794808	27.319	0.14	Biological Process	GO:0044765	single-organism transport	0.0794808	0.497574	0	0	648	4628
GO:0042771 intrinsic apoptotic signaling pathway in response to DNA damage by p53 class mediator	10	0.0796386	0.422	0.217	Biological Process	GO:0042771	intrinsic apoptotic signaling pathway in response to DNA damage by p53 class mediator	0.0796386	0.497574	0	0	10	46
GO:0045023 G0 to G1 transition	10	0.0796386	0.422	0.217	Biological Process	GO:0045023	G0 to G1 transition	0.0796386	0.497574	0	0	10	46
GO:0003140 determination of left/right asymmetry in lateral mesoderm	3	0.0797377	0.126	0.375	Biological Process	GO:0003140	determination of left/right asymmetry in lateral mesoderm	0.0797377	0.497574	0	0	3	8
GO:0010700 negative regulation of norepinephrine secretion	3	0.0797377	0.126	0.375	Biological Process	GO:0010700	negative regulation of norepinephrine secretion	0.0797377	0.497574	0	0	3	8
GO:0010807 regulation of synaptic vesicle priming	3	0.0797377	0.126	0.375	Biological Process	GO:0010807	regulation of synaptic vesicle priming	0.0797377	0.497574	0	0	3	8
GO:0014891 striated muscle atrophy	3	0.0797377	0.126	0.375	Biological Process	GO:0014891	striated muscle atrophy	0.0797377	0.497574	0	0	3	8
GO:0021873 forebrain neuroblast division	3	0.0797377	0.126	0.375	Biological Process	GO:0021873	forebrain neuroblast division	0.0797377	0.497574	0	0	3	8
GO:0032329 serine transport	3	0.0797377	0.126	0.375	Biological Process	GO:0032329	serine transport	0.0797377	0.497574	0	0	3	8
GO:0033085 negative regulation of T cell differentiation in thymus	3	0.0797377	0.126	0.375	Biological Process	GO:0033085	negative regulation of T cell differentiation in thymus	0.0797377	0.497574	0	0	3	8
GO:0033129 positive regulation of histone phosphorylation	3	0.0797377	0.126	0.375	Biological Process	GO:0033129	positive regulation of histone phosphorylation	0.0797377	0.497574	0	0	3	8
GO:0033601 positive regulation of mammary gland epithelial cell proliferation	3	0.0797377	0.126	0.375	Biological Process	GO:0033601	positive regulation of mammary gland epithelial cell proliferation	0.0797377	0.497574	0	0	3	8
GO:0035461 vitamin transmembrane transport	3	0.0797377	0.126	0.375	Biological Process	GO:0035461	vitamin transmembrane transport	0.0797377	0.497574	0	0	3	8
GO:0035524 proline transmembrane transport	3	0.0797377	0.126	0.375	Biological Process	GO:0035524	proline transmembrane transport	0.0797377	0.497574	0	0	3	8
GO:0035655 interleukin-18-mediated signaling pathway	3	0.0797377	0.126	0.375	Biological Process	GO:0035655	interleukin-18-mediated signaling pathway	0.0797377	0.497574	0	0	3	8
GO:0042748 circadian sleep/wake cycle, non-REM sleep	3	0.0797377	0.126	0.375	Biological Process	GO:0042748	circadian sleep/wake cycle, non-REM sleep	0.0797377	0.497574	0	0	3	8
GO:0043416 regulation of skeletal muscle tissue regeneration	3	0.0797377	0.126	0.375	Biological Process	GO:0043416	regulation of skeletal muscle tissue regeneration	0.0797377	0.497574	0	0	3	8
GO:0046078 dUMP metabolic process	3	0.0797377	0.126	0.375	Biological Process	GO:0046078	dUMP metabolic process	0.0797377	0.497574	0	0	3	8
GO:0048630 skeletal muscle tissue growth	3	0.0797377	0.126	0.375	Biological Process	GO:0048630	skeletal muscle tissue growth	0.0797377	0.497574	0	0	3	8
GO:0051620 norepinephrine uptake	3	0.0797377	0.126	0.375	Biological Process	GO:0051620	norepinephrine uptake	0.0797377	0.497574	0	0	3	8
GO:0060215 primitive hemopoiesis	3	0.0797377	0.126	0.375	Biological Process	GO:0060215	primitive hemopoiesis	0.0797377	0.497574	0	0	3	8
GO:0070874 negative regulation of glycogen metabolic process	3	0.0797377	0.126	0.375	Biological Process	GO:0070874	negative regulation of glycogen metabolic process	0.0797377	0.497574	0	0	3	8
GO:0071351 cellular response to interleukin-18	3	0.0797377	0.126	0.375	Biological Process	GO:0071351	cellular response to interleukin-18	0.0797377	0.497574	0	0	3	8
GO:0071493 cellular response to UV-B	3	0.0797377	0.126	0.375	Biological Process	GO:0071493	cellular response to UV-B	0.0797377	0.497574	0	0	3	8
GO:0072239 metanephric glomerulus vasculature development	3	0.0797377	0.126	0.375	Biological Process	GO:0072239	metanephric glomerulus vasculature development	0.0797377	0.497574	0	0	3	8
GO:0090063 positive regulation of microtubule nucleation	3	0.0797377	0.126	0.375	Biological Process	GO:0090063	positive regulation of microtubule nucleation	0.0797377	0.497574	0	0	3	8
GO:1900107 regulation of nodal signaling pathway	3	0.0797377	0.126	0.375	Biological Process	GO:1900107	regulation of nodal signaling pathway	0.0797377	0.497574	0	0	3	8
GO:1900364 negative regulation of mRNA polyadenylation	3	0.0797377	0.126	0.375	Biological Process	GO:1900364	negative regulation of mRNA polyadenylation	0.0797377	0.497574	0	0	3	8
GO:1901388 regulation of transforming growth factor beta activation	3	0.0797377	0.126	0.375	Biological Process	GO:1901388	regulation of transforming growth factor beta activation	0.0797377	0.497574	0	0	3	8
GO:1903286 regulation of potassium ion import	3	0.0797377	0.126	0.375	Biological Process	GO:1903286	regulation of potassium ion import	0.0797377	0.497574	0	0	3	8
GO:1903659 regulation of complement-dependent cytotoxicity	3	0.0797377	0.126	0.375	Biological Process	GO:1903659	regulation of complement-dependent cytotoxicity	0.0797377	0.497574	0	0	3	8
GO:1903896 positive regulation of IRE1-mediated unfolded protein response	3	0.0797377	0.126	0.375	Biological Process	GO:1903896	positive regulation of IRE1-mediated unfolded protein response	0.0797377	0.497574	0	0	3	8
GO:1903979 negative regulation of microglial cell activation	3	0.0797377	0.126	0.375	Biological Process	GO:1903979	negative regulation of microglial cell activation	0.0797377	0.497574	0	0	3	8
GO:1904177 regulation of adipose tissue development	3	0.0797377	0.126	0.375	Biological Process	GO:1904177	regulation of adipose tissue development	0.0797377	0.497574	0	0	3	8
GO:1904936 interneuron migration	3	0.0797377	0.126	0.375	Biological Process	GO:1904936	interneuron migration	0.0797377	0.497574	0	0	3	8
GO:2000109 regulation of macrophage apoptotic process	3	0.0797377	0.126	0.375	Biological Process	GO:2000109	regulation of macrophage apoptotic process	0.0797377	0.497574	0	0	3	8
GO:2000399 negative regulation of thymocyte aggregation	3	0.0797377	0.126	0.375	Biological Process	GO:2000399	negative regulation of thymocyte aggregation	0.0797377	0.497574	0	0	3	8
GO:0006875 cellular metal ion homeostasis	90	0.0798526	3.794	0.154	Biological Process	GO:0006875	cellular metal ion homeostasis	0.0798526	0.497574	0	0	90	583
GO:0007405 neuroblast proliferation	12	0.0799319	0.506	0.207	Biological Process	GO:0007405	neuroblast proliferation	0.0799319	0.497574	0	0	12	58
GO:0055021 regulation of cardiac muscle tissue growth	12	0.0799319	0.506	0.207	Biological Process	GO:0055021	regulation of cardiac muscle tissue growth	0.0799319	0.497574	0	0	12	58
GO:1900024 regulation of substrate adhesion-dependent cell spreading	12	0.0799319	0.506	0.207	Biological Process	GO:1900024	regulation of substrate adhesion-dependent cell spreading	0.0799319	0.497574	0	0	12	58
GO:0001912 positive regulation of leukocyte mediated cytotoxicity	11	0.0801099	0.464	0.212	Biological Process	GO:0001912	positive regulation of leukocyte mediated cytotoxicity	0.0801099	0.497574	0	0	11	52
GO:0006301 postreplication repair	11	0.0801099	0.464	0.212	Biological Process	GO:0006301	postreplication repair	0.0801099	0.497574	0	0	11	52
GO:0070228 regulation of lymphocyte apoptotic process	11	0.0801099	0.464	0.212	Biological Process	GO:0070228	regulation of lymphocyte apoptotic process	0.0801099	0.497574	0	0	11	52
GO:0051651 maintenance of location in cell	20	0.0805391	0.843	0.185	Biological Process	GO:0051651	maintenance of location in cell	0.0805391	0.497574	0	0	20	108
GO:0032879 regulation of localization	392	0.0809266	16.526	0.142	Biological Process	GO:0032879	regulation of localization	0.0809266	0.497574	0	0	392	2753
GO:0050821 protein stabilization	33	0.081367	1.391	0.171	Biological Process	GO:0050821	protein stabilization	0.081367	0.497574	0	0	33	193
GO:2000377 regulation of reactive oxygen species metabolic process	33	0.081367	1.391	0.171	Biological Process	GO:2000377	regulation of reactive oxygen species metabolic process	0.081367	0.497574	0	0	33	193
GO:0031570 DNA integrity checkpoint	28	0.0813888	1.18	0.175	Biological Process	GO:0031570	DNA integrity checkpoint	0.0813888	0.497574	0	0	28	160
GO:0036293 response to decreased oxygen levels	59	0.0818939	2.487	0.16	Biological Process	GO:0036293	response to decreased oxygen levels	0.0818939	0.497574	0	0	59	369
GO:0002093 auditory receptor cell morphogenesis	5	0.0820722	0.211	0.278	Biological Process	GO:0002093	auditory receptor cell morphogenesis	0.0820722	0.497574	0	0	5	18
GO:0002902 regulation of B cell apoptotic process	5	0.0820722	0.211	0.278	Biological Process	GO:0002902	regulation of B cell apoptotic process	0.0820722	0.497574	0	0	5	18
GO:0006337 nucleosome disassembly	5	0.0820722	0.211	0.278	Biological Process	GO:0006337	nucleosome disassembly	0.0820722	0.497574	0	0	5	18
GO:0007221 positive regulation of transcription of Notch receptor target	5	0.0820722	0.211	0.278	Biological Process	GO:0007221	positive regulation of transcription of Notch receptor target	0.0820722	0.497574	0	0	5	18
GO:0010878 cholesterol storage	5	0.0820722	0.211	0.278	Biological Process	GO:0010878	cholesterol storage	0.0820722	0.497574	0	0	5	18
GO:0021924 cell proliferation in external granule layer	5	0.0820722	0.211	0.278	Biological Process	GO:0021924	cell proliferation in external granule layer	0.0820722	0.497574	0	0	5	18
GO:0021930 cerebellar granule cell precursor proliferation	5	0.0820722	0.211	0.278	Biological Process	GO:0021930	cerebellar granule cell precursor proliferation	0.0820722	0.497574	0	0	5	18
GO:0033145 positive regulation of intracellular steroid hormone receptor signaling pathway	5	0.0820722	0.211	0.278	Biological Process	GO:0033145	positive regulation of intracellular steroid hormone receptor signaling pathway	0.0820722	0.497574	0	0	5	18
GO:0045187 regulation of circadian sleep/wake cycle, sleep	5	0.0820722	0.211	0.278	Biological Process	GO:0045187	regulation of circadian sleep/wake cycle, sleep	0.0820722	0.497574	0	0	5	18
GO:0046629 gamma-delta T cell activation	5	0.0820722	0.211	0.278	Biological Process	GO:0046629	gamma-delta T cell activation	0.0820722	0.497574	0	0	5	18
GO:0048535 lymph node development	5	0.0820722	0.211	0.278	Biological Process	GO:0048535	lymph node development	0.0820722	0.497574	0	0	5	18
GO:0070233 negative regulation of T cell apoptotic process	5	0.0820722	0.211	0.278	Biological Process	GO:0070233	negative regulation of T cell apoptotic process	0.0820722	0.497574	0	0	5	18
GO:0070242 thymocyte apoptotic process	5	0.0820722	0.211	0.278	Biological Process	GO:0070242	thymocyte apoptotic process	0.0820722	0.497574	0	0	5	18
GO:0090493 catecholamine uptake	5	0.0820722	0.211	0.278	Biological Process	GO:0090493	catecholamine uptake	0.0820722	0.497574	0	0	5	18
GO:1903978 regulation of microglial cell activation	5	0.0820722	0.211	0.278	Biological Process	GO:1903978	regulation of microglial cell activation	0.0820722	0.497574	0	0	5	18
GO:0019439 aromatic compound catabolic process	90	0.0824153	3.794	0.154	Biological Process	GO:0019439	aromatic compound catabolic process	0.0824153	0.497574	0	0	90	584
GO:0000303 response to superoxide	7	0.0833677	0.295	0.241	Biological Process	GO:0000303	response to superoxide	0.0833677	0.497574	0	0	7	29
GO:0030194 positive regulation of blood coagulation	7	0.0833677	0.295	0.241	Biological Process	GO:0030194	positive regulation of blood coagulation	0.0833677	0.497574	0	0	7	29
GO:0033028 myeloid cell apoptotic process	7	0.0833677	0.295	0.241	Biological Process	GO:0033028	myeloid cell apoptotic process	0.0833677	0.497574	0	0	7	29
GO:0051852 disruption by host of symbiont cells	7	0.0833677	0.295	0.241	Biological Process	GO:0051852	disruption by host of symbiont cells	0.0833677	0.497574	0	0	7	29
GO:0051873 killing by host of symbiont cells	7	0.0833677	0.295	0.241	Biological Process	GO:0051873	killing by host of symbiont cells	0.0833677	0.497574	0	0	7	29
GO:0060674 placenta blood vessel development	7	0.0833677	0.295	0.241	Biological Process	GO:0060674	placenta blood vessel development	0.0833677	0.497574	0	0	7	29
GO:1900048 positive regulation of hemostasis	7	0.0833677	0.295	0.241	Biological Process	GO:1900048	positive regulation of hemostasis	0.0833677	0.497574	0	0	7	29
GO:0072089 stem cell proliferation	27	0.0842449	1.138	0.175	Biological Process	GO:0072089	stem cell proliferation	0.0842449	0.497574	0	0	27	154
GO:0050817 coagulation	57	0.0842627	2.403	0.16	Biological Process	GO:0050817	coagulation	0.0842627	0.497574	0	0	57	356
GO:0007548 sex differentiation	46	0.0843155	1.939	0.164	Biological Process	GO:0007548	sex differentiation	0.0843155	0.497574	0	0	46	281
GO:0007276 gamete generation	106	0.0844612	4.469	0.152	Biological Process	GO:0007276	gamete generation	0.0844612	0.497574	0	0	106	697
GO:0001767 establishment of lymphocyte polarity	4	0.0846223	0.169	0.308	Biological Process	GO:0001767	establishment of lymphocyte polarity	0.0846223	0.497574	0	0	4	13
GO:0001778 plasma membrane repair	4	0.0846223	0.169	0.308	Biological Process	GO:0001778	plasma membrane repair	0.0846223	0.497574	0	0	4	13
GO:0001976 neurological system process involved in regulation of systemic arterial blood pressure	4	0.0846223	0.169	0.308	Biological Process	GO:0001976	neurological system process involved in regulation of systemic arterial blood pressure	0.0846223	0.497574	0	0	4	13
GO:0009886 post-embryonic morphogenesis	4	0.0846223	0.169	0.308	Biological Process	GO:0009886	post-embryonic morphogenesis	0.0846223	0.497574	0	0	4	13
GO:0010755 regulation of plasminogen activation	4	0.0846223	0.169	0.308	Biological Process	GO:0010755	regulation of plasminogen activation	0.0846223	0.497574	0	0	4	13
GO:0014842 regulation of skeletal muscle satellite cell proliferation	4	0.0846223	0.169	0.308	Biological Process	GO:0014842	regulation of skeletal muscle satellite cell proliferation	0.0846223	0.497574	0	0	4	13
GO:0031274 positive regulation of pseudopodium assembly	4	0.0846223	0.169	0.308	Biological Process	GO:0031274	positive regulation of pseudopodium assembly	0.0846223	0.497574	0	0	4	13
GO:0032429 regulation of phospholipase A2 activity	4	0.0846223	0.169	0.308	Biological Process	GO:0032429	regulation of phospholipase A2 activity	0.0846223	0.497574	0	0	4	13
GO:0032736 positive regulation of interleukin-13 production	4	0.0846223	0.169	0.308	Biological Process	GO:0032736	positive regulation of interleukin-13 production	0.0846223	0.497574	0	0	4	13
GO:0033127 regulation of histone phosphorylation	4	0.0846223	0.169	0.308	Biological Process	GO:0033127	regulation of histone phosphorylation	0.0846223	0.497574	0	0	4	13
GO:0033700 phospholipid efflux	4	0.0846223	0.169	0.308	Biological Process	GO:0033700	phospholipid efflux	0.0846223	0.497574	0	0	4	13
GO:0035723 interleukin-15-mediated signaling pathway	4	0.0846223	0.169	0.308	Biological Process	GO:0035723	interleukin-15-mediated signaling pathway	0.0846223	0.497574	0	0	4	13
GO:0043922 negative regulation by host of viral transcription	4	0.0846223	0.169	0.308	Biological Process	GO:0043922	negative regulation by host of viral transcription	0.0846223	0.497574	0	0	4	13
GO:0045605 negative regulation of epidermal cell differentiation	4	0.0846223	0.169	0.308	Biological Process	GO:0045605	negative regulation of epidermal cell differentiation	0.0846223	0.497574	0	0	4	13
GO:0045741 positive regulation of epidermal growth factor-activated receptor activity	4	0.0846223	0.169	0.308	Biological Process	GO:0045741	positive regulation of epidermal growth factor-activated receptor activity	0.0846223	0.497574	0	0	4	13
GO:0045837 negative regulation of membrane potential	4	0.0846223	0.169	0.308	Biological Process	GO:0045837	negative regulation of membrane potential	0.0846223	0.497574	0	0	4	13
GO:0047484 regulation of response to osmotic stress	4	0.0846223	0.169	0.308	Biological Process	GO:0047484	regulation of response to osmotic stress	0.0846223	0.497574	0	0	4	13
GO:0048302 regulation of isotype switching to IgG isotypes	4	0.0846223	0.169	0.308	Biological Process	GO:0048302	regulation of isotype switching to IgG isotypes	0.0846223	0.497574	0	0	4	13
GO:0051956 negative regulation of amino acid transport	4	0.0846223	0.169	0.308	Biological Process	GO:0051956	negative regulation of amino acid transport	0.0846223	0.497574	0	0	4	13
GO:0060100 positive regulation of phagocytosis, engulfment	4	0.0846223	0.169	0.308	Biological Process	GO:0060100	positive regulation of phagocytosis, engulfment	0.0846223	0.497574	0	0	4	13
GO:0060340 positive regulation of type I interferon-mediated signaling pathway	4	0.0846223	0.169	0.308	Biological Process	GO:0060340	positive regulation of type I interferon-mediated signaling pathway	0.0846223	0.497574	0	0	4	13
GO:0071350 cellular response to interleukin-15	4	0.0846223	0.169	0.308	Biological Process	GO:0071350	cellular response to interleukin-15	0.0846223	0.497574	0	0	4	13
GO:1901387 positive regulation of voltage-gated calcium channel activity	4	0.0846223	0.169	0.308	Biological Process	GO:1901387	positive regulation of voltage-gated calcium channel activity	0.0846223	0.497574	0	0	4	13
GO:1901722 regulation of cell proliferation involved in kidney development	4	0.0846223	0.169	0.308	Biological Process	GO:1901722	regulation of cell proliferation involved in kidney development	0.0846223	0.497574	0	0	4	13
GO:1903726 negative regulation of phospholipid metabolic process	4	0.0846223	0.169	0.308	Biological Process	GO:1903726	negative regulation of phospholipid metabolic process	0.0846223	0.497574	0	0	4	13
GO:1904152 regulation of retrograde protein transport, ER to cytosol	4	0.0846223	0.169	0.308	Biological Process	GO:1904152	regulation of retrograde protein transport, ER to cytosol	0.0846223	0.497574	0	0	4	13
GO:0046425 regulation of JAK-STAT cascade	25	0.0846702	1.054	0.177	Biological Process	GO:0046425	regulation of JAK-STAT cascade	0.0846702	0.497574	0	0	25	141
GO:0061458 reproductive system development	68	0.0851095	2.867	0.157	Biological Process	GO:0061458	reproductive system development	0.0851095	0.497574	0	0	68	432
GO:0010522 regulation of calcium ion transport into cytosol	18	0.0852491	0.759	0.188	Biological Process	GO:0010522	regulation of calcium ion transport into cytosol	0.0852491	0.497574	0	0	18	96
GO:2001243 negative regulation of intrinsic apoptotic signaling pathway	18	0.0852491	0.759	0.188	Biological Process	GO:2001243	negative regulation of intrinsic apoptotic signaling pathway	0.0852491	0.497574	0	0	18	96
GO:0052547 regulation of peptidase activity	69	0.0853691	2.909	0.157	Biological Process	GO:0052547	regulation of peptidase activity	0.0853691	0.497574	0	0	69	439
GO:0014031 mesenchymal cell development	36	0.0858878	1.518	0.168	Biological Process	GO:0014031	mesenchymal cell development	0.0858878	0.497574	0	0	36	214
GO:0097479 synaptic vesicle localization	33	0.0859753	1.391	0.17	Biological Process	GO:0097479	synaptic vesicle localization	0.0859753	0.497574	0	0	33	194
GO:0030098 lymphocyte differentiation	61	0.0860202	2.572	0.159	Biological Process	GO:0030098	lymphocyte differentiation	0.0860202	0.497574	0	0	61	384
GO:1904427 positive regulation of calcium ion transmembrane transport	14	0.0860649	0.59	0.197	Biological Process	GO:1904427	positive regulation of calcium ion transmembrane transport	0.0860649	0.497574	0	0	14	71
GO:0007268 synaptic transmission	108	0.0867018	4.553	0.152	Biological Process	GO:0007268	synaptic transmission	0.0867018	0.497574	0	0	108	712
GO:0001914 regulation of T cell mediated cytotoxicity	8	0.0870371	0.337	0.229	Biological Process	GO:0001914	regulation of T cell mediated cytotoxicity	0.0870371	0.497574	0	0	8	35
GO:0034383 low-density lipoprotein particle clearance	8	0.0870371	0.337	0.229	Biological Process	GO:0034383	low-density lipoprotein particle clearance	0.0870371	0.497574	0	0	8	35
GO:0042755 eating behavior	8	0.0870371	0.337	0.229	Biological Process	GO:0042755	eating behavior	0.0870371	0.497574	0	0	8	35
GO:0001568 blood vessel development	104	0.0870854	4.384	0.152	Biological Process	GO:0001568	blood vessel development	0.0870854	0.497574	0	0	104	684
GO:0015718 monocarboxylic acid transport	31	0.0873592	1.307	0.171	Biological Process	GO:0015718	monocarboxylic acid transport	0.0873592	0.497574	0	0	31	181
GO:0001667 ameboidal-type cell migration	65	0.087407	2.74	0.158	Biological Process	GO:0001667	ameboidal-type cell migration	0.087407	0.497574	0	0	65	412
GO:0048863 stem cell differentiation	65	0.087407	2.74	0.158	Biological Process	GO:0048863	stem cell differentiation	0.087407	0.497574	0	0	65	412
GO:0051208 sequestering of calcium ion	22	0.0874943	0.927	0.18	Biological Process	GO:0051208	sequestering of calcium ion	0.0874943	0.497574	0	0	22	122
GO:0002066 columnar/cuboidal epithelial cell development	13	0.0875294	0.548	0.2	Biological Process	GO:0002066	columnar/cuboidal epithelial cell development	0.0875294	0.497574	0	0	13	65
GO:0010657 muscle cell apoptotic process	13	0.0875294	0.548	0.2	Biological Process	GO:0010657	muscle cell apoptotic process	0.0875294	0.497574	0	0	13	65
GO:0060420 regulation of heart growth	13	0.0875294	0.548	0.2	Biological Process	GO:0060420	regulation of heart growth	0.0875294	0.497574	0	0	13	65
GO:0006165 nucleoside diphosphate phosphorylation	24	0.0875819	1.012	0.178	Biological Process	GO:0006165	nucleoside diphosphate phosphorylation	0.0875819	0.497574	0	0	24	135
GO:0001776 leukocyte homeostasis	17	0.0875983	0.717	0.189	Biological Process	GO:0001776	leukocyte homeostasis	0.0875983	0.497574	0	0	17	90
GO:0034644 cellular response to UV	17	0.0875983	0.717	0.189	Biological Process	GO:0034644	cellular response to UV	0.0875983	0.497574	0	0	17	90
GO:0046470 phosphatidylcholine metabolic process	17	0.0875983	0.717	0.189	Biological Process	GO:0046470	phosphatidylcholine metabolic process	0.0875983	0.497574	0	0	17	90
GO:0043010 camera-type eye development	52	0.0886061	2.192	0.161	Biological Process	GO:0043010	camera-type eye development	0.0886061	0.497574	0	0	52	323
GO:0032615 interleukin-12 production	12	0.088696	0.506	0.203	Biological Process	GO:0032615	interleukin-12 production	0.088696	0.497574	0	0	12	59
GO:0032655 regulation of interleukin-12 production	12	0.088696	0.506	0.203	Biological Process	GO:0032655	regulation of interleukin-12 production	0.088696	0.497574	0	0	12	59
GO:0050819 negative regulation of coagulation	12	0.088696	0.506	0.203	Biological Process	GO:0050819	negative regulation of coagulation	0.088696	0.497574	0	0	12	59
GO:0045684 positive regulation of epidermis development	9	0.0889238	0.379	0.22	Biological Process	GO:0045684	positive regulation of epidermis development	0.0889238	0.497574	0	0	9	41
GO:0032103 positive regulation of response to external stimulus	60	0.0889872	2.53	0.159	Biological Process	GO:0032103	positive regulation of response to external stimulus	0.0889872	0.497574	0	0	60	378
GO:0000706 meiotic DNA double-strand break processing	2	0.0892381	0.084	0.5	Biological Process	GO:0000706	meiotic DNA double-strand break processing	0.0892381	0.497574	0	0	2	4
GO:0001777 T cell homeostatic proliferation	2	0.0892381	0.084	0.5	Biological Process	GO:0001777	T cell homeostatic proliferation	0.0892381	0.497574	0	0	2	4
GO:0001880 Mullerian duct regression	2	0.0892381	0.084	0.5	Biological Process	GO:0001880	Mullerian duct regression	0.0892381	0.497574	0	0	2	4
GO:0002159 desmosome assembly	2	0.0892381	0.084	0.5	Biological Process	GO:0002159	desmosome assembly	0.0892381	0.497574	0	0	2	4
GO:0002265 astrocyte activation involved in immune response	2	0.0892381	0.084	0.5	Biological Process	GO:0002265	astrocyte activation involved in immune response	0.0892381	0.497574	0	0	2	4
GO:0002677 negative regulation of chronic inflammatory response	2	0.0892381	0.084	0.5	Biological Process	GO:0002677	negative regulation of chronic inflammatory response	0.0892381	0.497574	0	0	2	4
GO:0003104 positive regulation of glomerular filtration	2	0.0892381	0.084	0.5	Biological Process	GO:0003104	positive regulation of glomerular filtration	0.0892381	0.497574	0	0	2	4
GO:0003219 cardiac right ventricle formation	2	0.0892381	0.084	0.5	Biological Process	GO:0003219	cardiac right ventricle formation	0.0892381	0.497574	0	0	2	4
GO:0003273 cell migration involved in endocardial cushion formation	2	0.0892381	0.084	0.5	Biological Process	GO:0003273	cell migration involved in endocardial cushion formation	0.0892381	0.497574	0	0	2	4
GO:0003332 negative regulation of extracellular matrix constituent secretion	2	0.0892381	0.084	0.5	Biological Process	GO:0003332	negative regulation of extracellular matrix constituent secretion	0.0892381	0.497574	0	0	2	4
GO:0003400 regulation of COPII vesicle coating	2	0.0892381	0.084	0.5	Biological Process	GO:0003400	regulation of COPII vesicle coating	0.0892381	0.497574	0	0	2	4
GO:0005997 xylulose metabolic process	2	0.0892381	0.084	0.5	Biological Process	GO:0005997	xylulose metabolic process	0.0892381	0.497574	0	0	2	4
GO:0009051 pentose-phosphate shunt, oxidative branch	2	0.0892381	0.084	0.5	Biological Process	GO:0009051	pentose-phosphate shunt, oxidative branch	0.0892381	0.497574	0	0	2	4
GO:0010903 negative regulation of very-low-density lipoprotein particle remodeling	2	0.0892381	0.084	0.5	Biological Process	GO:0010903	negative regulation of very-low-density lipoprotein particle remodeling	0.0892381	0.497574	0	0	2	4
GO:0014724 regulation of twitch skeletal muscle contraction	2	0.0892381	0.084	0.5	Biological Process	GO:0014724	regulation of twitch skeletal muscle contraction	0.0892381	0.497574	0	0	2	4
GO:0019086 late viral transcription	2	0.0892381	0.084	0.5	Biological Process	GO:0019086	late viral transcription	0.0892381	0.497574	0	0	2	4
GO:0019659 glucose catabolic process to lactate	2	0.0892381	0.084	0.5	Biological Process	GO:0019659	glucose catabolic process to lactate	0.0892381	0.497574	0	0	2	4
GO:0019660 glycolytic fermentation	2	0.0892381	0.084	0.5	Biological Process	GO:0019660	glycolytic fermentation	0.0892381	0.497574	0	0	2	4
GO:0019661 glucose catabolic process to lactate via pyruvate	2	0.0892381	0.084	0.5	Biological Process	GO:0019661	glucose catabolic process to lactate via pyruvate	0.0892381	0.497574	0	0	2	4
GO:0021943 formation of radial glial scaffolds	2	0.0892381	0.084	0.5	Biological Process	GO:0021943	formation of radial glial scaffolds	0.0892381	0.497574	0	0	2	4
GO:0030035 microspike assembly	2	0.0892381	0.084	0.5	Biological Process	GO:0030035	microspike assembly	0.0892381	0.497574	0	0	2	4
GO:0031407 oxylipin metabolic process	2	0.0892381	0.084	0.5	Biological Process	GO:0031407	oxylipin metabolic process	0.0892381	0.497574	0	0	2	4
GO:0031444 slow-twitch skeletal muscle fiber contraction	2	0.0892381	0.084	0.5	Biological Process	GO:0031444	slow-twitch skeletal muscle fiber contraction	0.0892381	0.497574	0	0	2	4
GO:0032097 positive regulation of response to food	2	0.0892381	0.084	0.5	Biological Process	GO:0032097	positive regulation of response to food	0.0892381	0.497574	0	0	2	4
GO:0032100 positive regulation of appetite	2	0.0892381	0.084	0.5	Biological Process	GO:0032100	positive regulation of appetite	0.0892381	0.497574	0	0	2	4
GO:0032431 activation of phospholipase A2 activity	2	0.0892381	0.084	0.5	Biological Process	GO:0032431	activation of phospholipase A2 activity	0.0892381	0.497574	0	0	2	4
GO:0032811 negative regulation of epinephrine secretion	2	0.0892381	0.084	0.5	Biological Process	GO:0032811	negative regulation of epinephrine secretion	0.0892381	0.497574	0	0	2	4
GO:0033121 regulation of purine nucleotide catabolic process	2	0.0892381	0.084	0.5	Biological Process	GO:0033121	regulation of purine nucleotide catabolic process	0.0892381	0.497574	0	0	2	4
GO:0033594 response to hydroxyisoflavone	2	0.0892381	0.084	0.5	Biological Process	GO:0033594	response to hydroxyisoflavone	0.0892381	0.497574	0	0	2	4
GO:0034124 regulation of MyD88-dependent toll-like receptor signaling pathway	2	0.0892381	0.084	0.5	Biological Process	GO:0034124	regulation of MyD88-dependent toll-like receptor signaling pathway	0.0892381	0.497574	0	0	2	4
GO:0035788 cell migration involved in metanephros development	2	0.0892381	0.084	0.5	Biological Process	GO:0035788	cell migration involved in metanephros development	0.0892381	0.497574	0	0	2	4
GO:0035789 metanephric mesenchymal cell migration	2	0.0892381	0.084	0.5	Biological Process	GO:0035789	metanephric mesenchymal cell migration	0.0892381	0.497574	0	0	2	4
GO:0036337 Fas signaling pathway	2	0.0892381	0.084	0.5	Biological Process	GO:0036337	Fas signaling pathway	0.0892381	0.497574	0	0	2	4
GO:0038116 chemokine (C-C motif) ligand 21 signaling pathway	2	0.0892381	0.084	0.5	Biological Process	GO:0038116	chemokine (C-C motif) ligand 21 signaling pathway	0.0892381	0.497574	0	0	2	4
GO:0038124 toll-like receptor TLR6:TLR2 signaling pathway	2	0.0892381	0.084	0.5	Biological Process	GO:0038124	toll-like receptor TLR6:TLR2 signaling pathway	0.0892381	0.497574	0	0	2	4
GO:0042732 D-xylose metabolic process	2	0.0892381	0.084	0.5	Biological Process	GO:0042732	D-xylose metabolic process	0.0892381	0.497574	0	0	2	4
GO:0042851 L-alanine metabolic process	2	0.0892381	0.084	0.5	Biological Process	GO:0042851	L-alanine metabolic process	0.0892381	0.497574	0	0	2	4
GO:0042853 L-alanine catabolic process	2	0.0892381	0.084	0.5	Biological Process	GO:0042853	L-alanine catabolic process	0.0892381	0.497574	0	0	2	4
GO:0044278 cell wall disruption in other organism	2	0.0892381	0.084	0.5	Biological Process	GO:0044278	cell wall disruption in other organism	0.0892381	0.497574	0	0	2	4
GO:0044413 avoidance of host defenses	2	0.0892381	0.084	0.5	Biological Process	GO:0044413	avoidance of host defenses	0.0892381	0.497574	0	0	2	4
GO:0044878 cytokinesis checkpoint	2	0.0892381	0.084	0.5	Biological Process	GO:0044878	cytokinesis checkpoint	0.0892381	0.497574	0	0	2	4
GO:0045608 negative regulation of auditory receptor cell differentiation	2	0.0892381	0.084	0.5	Biological Process	GO:0045608	negative regulation of auditory receptor cell differentiation	0.0892381	0.497574	0	0	2	4
GO:0045632 negative regulation of mechanoreceptor differentiation	2	0.0892381	0.084	0.5	Biological Process	GO:0045632	negative regulation of mechanoreceptor differentiation	0.0892381	0.497574	0	0	2	4
GO:0046010 positive regulation of circadian sleep/wake cycle, non-REM sleep	2	0.0892381	0.084	0.5	Biological Process	GO:0046010	positive regulation of circadian sleep/wake cycle, non-REM sleep	0.0892381	0.497574	0	0	2	4
GO:0048133 male germ-line stem cell asymmetric division	2	0.0892381	0.084	0.5	Biological Process	GO:0048133	male germ-line stem cell asymmetric division	0.0892381	0.497574	0	0	2	4
GO:0048295 positive regulation of isotype switching to IgE isotypes	2	0.0892381	0.084	0.5	Biological Process	GO:0048295	positive regulation of isotype switching to IgE isotypes	0.0892381	0.497574	0	0	2	4
GO:0048550 negative regulation of pinocytosis	2	0.0892381	0.084	0.5	Biological Process	GO:0048550	negative regulation of pinocytosis	0.0892381	0.497574	0	0	2	4
GO:0048633 positive regulation of skeletal muscle tissue growth	2	0.0892381	0.084	0.5	Biological Process	GO:0048633	positive regulation of skeletal muscle tissue growth	0.0892381	0.497574	0	0	2	4
GO:0050975 sensory perception of touch	2	0.0892381	0.084	0.5	Biological Process	GO:0050975	sensory perception of touch	0.0892381	0.497574	0	0	2	4
GO:0051138 positive regulation of NK T cell differentiation	2	0.0892381	0.084	0.5	Biological Process	GO:0051138	positive regulation of NK T cell differentiation	0.0892381	0.497574	0	0	2	4
GO:0051464 positive regulation of cortisol secretion	2	0.0892381	0.084	0.5	Biological Process	GO:0051464	positive regulation of cortisol secretion	0.0892381	0.497574	0	0	2	4
GO:0051832 avoidance of defenses of other organism involved in symbiotic interaction	2	0.0892381	0.084	0.5	Biological Process	GO:0051832	avoidance of defenses of other organism involved in symbiotic interaction	0.0892381	0.497574	0	0	2	4
GO:0051944 positive regulation of catecholamine uptake involved in synaptic transmission	2	0.0892381	0.084	0.5	Biological Process	GO:0051944	positive regulation of catecholamine uptake involved in synaptic transmission	0.0892381	0.497574	0	0	2	4
GO:0060319 primitive erythrocyte differentiation	2	0.0892381	0.084	0.5	Biological Process	GO:0060319	primitive erythrocyte differentiation	0.0892381	0.497574	0	0	2	4
GO:0060620 regulation of cholesterol import	2	0.0892381	0.084	0.5	Biological Process	GO:0060620	regulation of cholesterol import	0.0892381	0.497574	0	0	2	4
GO:0061026 cardiac muscle tissue regeneration	2	0.0892381	0.084	0.5	Biological Process	GO:0061026	cardiac muscle tissue regeneration	0.0892381	0.497574	0	0	2	4
GO:0061054 dermatome development	2	0.0892381	0.084	0.5	Biological Process	GO:0061054	dermatome development	0.0892381	0.497574	0	0	2	4
GO:0061113 pancreas morphogenesis	2	0.0892381	0.084	0.5	Biological Process	GO:0061113	pancreas morphogenesis	0.0892381	0.497574	0	0	2	4
GO:0061183 regulation of dermatome development	2	0.0892381	0.084	0.5	Biological Process	GO:0061183	regulation of dermatome development	0.0892381	0.497574	0	0	2	4
GO:0061355 Wnt protein secretion	2	0.0892381	0.084	0.5	Biological Process	GO:0061355	Wnt protein secretion	0.0892381	0.497574	0	0	2	4
GO:0061642 chemoattraction of axon	2	0.0892381	0.084	0.5	Biological Process	GO:0061642	chemoattraction of axon	0.0892381	0.497574	0	0	2	4
GO:0070093 negative regulation of glucagon secretion	2	0.0892381	0.084	0.5	Biological Process	GO:0070093	negative regulation of glucagon secretion	0.0892381	0.497574	0	0	2	4
GO:0070666 regulation of mast cell proliferation	2	0.0892381	0.084	0.5	Biological Process	GO:0070666	regulation of mast cell proliferation	0.0892381	0.497574	0	0	2	4
GO:0071461 cellular response to redox state	2	0.0892381	0.084	0.5	Biological Process	GO:0071461	cellular response to redox state	0.0892381	0.497574	0	0	2	4
GO:0071603 endothelial cell-cell adhesion	2	0.0892381	0.084	0.5	Biological Process	GO:0071603	endothelial cell-cell adhesion	0.0892381	0.497574	0	0	2	4
GO:0071724 response to diacyl bacterial lipopeptide	2	0.0892381	0.084	0.5	Biological Process	GO:0071724	response to diacyl bacterial lipopeptide	0.0892381	0.497574	0	0	2	4
GO:0071726 cellular response to diacyl bacterial lipopeptide	2	0.0892381	0.084	0.5	Biological Process	GO:0071726	cellular response to diacyl bacterial lipopeptide	0.0892381	0.497574	0	0	2	4
GO:0071787 endoplasmic reticulum tubular network assembly	2	0.0892381	0.084	0.5	Biological Process	GO:0071787	endoplasmic reticulum tubular network assembly	0.0892381	0.497574	0	0	2	4
GO:0072716 response to actinomycin D	2	0.0892381	0.084	0.5	Biological Process	GO:0072716	response to actinomycin D	0.0892381	0.497574	0	0	2	4
GO:0086023 adrenergic receptor signaling pathway involved in heart process	2	0.0892381	0.084	0.5	Biological Process	GO:0086023	adrenergic receptor signaling pathway involved in heart process	0.0892381	0.497574	0	0	2	4
[truncated: 11,087 more rows]

## Sheet: KEGG
id	num	pvalue	per	ratio	class	ID	Descrption	Pvalue	Qvalue	Up	Down	fg_num	bg_num
Acute myeloid leukemia	21	0.000853573	1.763	0.292	Human Diseases	ko05221	Acute myeloid leukemia	0.000853573	0.186557	0	0	21	72
Olfactory transduction	86	0.00112046	7.221	0.196	Organismal Systems	ko04740	Olfactory transduction	0.00112046	0.186557	0	0	86	438
Prostate cancer	26	0.0023279	2.183	0.252	Human Diseases	ko05215	Prostate cancer	0.0023279	0.258397	0	0	26	103
Aldosterone-regulated sodium reabsorption	13	0.00457279	1.092	0.31	Organismal Systems	ko04960	Aldosterone-regulated sodium reabsorption	0.00457279	0.278189	0	0	13	42
Thyroid cancer	12	0.00530242	1.008	0.316	Human Diseases	ko05216	Thyroid cancer	0.00530242	0.278189	0	0	12	38
Amyotrophic lateral sclerosis	16	0.0062105	1.343	0.276	Human Diseases	ko05014	Amyotrophic lateral sclerosis	0.0062105	0.278189	0	0	16	58
Cocaine addiction	14	0.00729874	1.175	0.286	Human Diseases	ko05030	Cocaine addiction	0.00729874	0.278189	0	0	14	49
EGFR tyrosine kinase inhibitor resistance	21	0.00762	1.763	0.247	Human Diseases	ko01521	EGFR tyrosine kinase inhibitor resistance	0.00762	0.278189	0	0	21	85
Neuroactive ligand-receptor interaction	67	0.00800909	5.626	0.19	Environmental Information Processing	ko04080	Neuroactive ligand-receptor interaction	0.00800909	0.278189	0	0	67	352
Pathways in cancer	99	0.00850147	8.312	0.18	Human Diseases	ko05200	Pathways in cancer	0.00850147	0.278189	0	0	99	551
Ribosome	31	0.00982443	2.603	0.218	Genetic Information Processing	ko03010	Ribosome	0.00982443	0.278189	0	0	31	142
Parathyroid hormone synthesis, secretion and action	25	0.0103655	2.099	0.229	Organismal Systems	ko04928	Parathyroid hormone synthesis, secretion and action	0.0103655	0.278189	0	0	25	109
Cytokine-cytokine receptor interaction	58	0.0108602	4.87	0.192	Environmental Information Processing	ko04060	Cytokine-cytokine receptor interaction	0.0108602	0.278189	0	0	58	302
MAPK signaling pathway	58	0.0124143	4.87	0.191	Environmental Information Processing	ko04010	MAPK signaling pathway	0.0124143	0.295283	0	0	58	304
Estrogen signaling pathway	30	0.0156372	2.519	0.213	Organismal Systems	ko04915	Estrogen signaling pathway	0.0156372	0.306389	0	0	30	141
Growth hormone synthesis, secretion and action	27	0.0157794	2.267	0.218	Organismal Systems	ko04935	Growth hormone synthesis, secretion and action	0.0157794	0.306389	0	0	27	124
Th17 cell differentiation	25	0.0162452	2.099	0.221	Organismal Systems	ko04659	Th17 cell differentiation	0.0162452	0.306389	0	0	25	113
Melanogenesis	23	0.0165615	1.931	0.225	Organismal Systems	ko04916	Melanogenesis	0.0165615	0.306389	0	0	23	102
Non-small cell lung cancer	17	0.0182162	1.427	0.243	Human Diseases	ko05223	Non-small cell lung cancer	0.0182162	0.309044	0	0	17	70
Toll and Imd signaling pathway	2	0.0205757	0.168	1	Organismal Systems	ko04624	Toll and Imd signaling pathway	0.0205757	0.309044	0	0	2	2
HIF-1 signaling pathway	26	0.0206886	2.183	0.215	Environmental Information Processing	ko04066	HIF-1 signaling pathway	0.0206886	0.309044	0	0	26	121
Glycolysis / Gluconeogenesis	17	0.0208526	1.427	0.239	Metabolism	ko00010	Glycolysis / Gluconeogenesis	0.0208526	0.309044	0	0	17	71
Breast cancer	32	0.0213454	2.687	0.205	Human Diseases	ko05224	Breast cancer	0.0213454	0.309044	0	0	32	156
Oxytocin signaling pathway	32	0.0274554	2.687	0.201	Organismal Systems	ko04921	Oxytocin signaling pathway	0.0274554	0.337442	0	0	32	159
JAK-STAT signaling pathway	34	0.0278013	2.855	0.199	Environmental Information Processing	ko04630	JAK-STAT signaling pathway	0.0278013	0.337442	0	0	34	171
Glioma	18	0.0286542	1.511	0.228	Human Diseases	ko05214	Glioma	0.0286542	0.337442	0	0	18	79
Ras signaling pathway	47	0.028903	3.946	0.188	Environmental Information Processing	ko04014	Ras signaling pathway	0.028903	0.337442	0	0	47	250
Endometrial cancer	15	0.0302631	1.259	0.238	Human Diseases	ko05213	Endometrial cancer	0.0302631	0.337442	0	0	15	63
Circadian entrainment	22	0.0303121	1.847	0.216	Organismal Systems	ko04713	Circadian entrainment	0.0303121	0.337442	0	0	22	102
Thyroid hormone synthesis	17	0.0305179	1.427	0.23	Organismal Systems	ko04918	Thyroid hormone synthesis	0.0305179	0.337442	0	0	17	74
Cardiac muscle contraction	20	0.0314135	1.679	0.22	Organismal Systems	ko04260	Cardiac muscle contraction	0.0314135	0.337442	0	0	20	91
Measles	30	0.0345297	2.519	0.2	Human Diseases	ko05162	Measles	0.0345297	0.359325	0	0	30	150
cAMP signaling pathway	42	0.0363371	3.526	0.188	Environmental Information Processing	ko04024	cAMP signaling pathway	0.0363371	0.366674	0	0	42	223
Melanoma	17	0.0385893	1.427	0.224	Human Diseases	ko05218	Melanoma	0.0385893	0.377948	0	0	17	76
Colorectal cancer	20	0.0428112	1.679	0.213	Human Diseases	ko05210	Colorectal cancer	0.0428112	0.395487	0	0	20	94
Gastric acid secretion	17	0.0431596	1.427	0.221	Organismal Systems	ko04971	Gastric acid secretion	0.0431596	0.395487	0	0	17	77
Rap1 signaling pathway	42	0.043943	3.526	0.186	Environmental Information Processing	ko04015	Rap1 signaling pathway	0.043943	0.395487	0	0	42	226
Maturity onset diabetes of the young	8	0.0465936	0.672	0.276	Human Diseases	ko04950	Maturity onset diabetes of the young	0.0465936	0.408307	0	0	8	29
Human cytomegalovirus infection	43	0.0491012	3.61	0.184	Human Diseases	ko05163	Human cytomegalovirus infection	0.0491012	0.409589	0	0	43	234
Glutamatergic synapse	24	0.0499534	2.015	0.202	Organismal Systems	ko04724	Glutamatergic synapse	0.0499534	0.409589	0	0	24	119
Long-term depression	14	0.053181	1.175	0.226	Organismal Systems	ko04730	Long-term depression	0.053181	0.409589	0	0	14	62
C-type lectin receptor signaling pathway	22	0.0534109	1.847	0.204	Organismal Systems	ko04625	C-type lectin receptor signaling pathway	0.0534109	0.409589	0	0	22	108
Chronic myeloid leukemia	17	0.0534384	1.427	0.215	Human Diseases	ko05220	Chronic myeloid leukemia	0.0534384	0.409589	0	0	17	79
Prion disease	9	0.0541199	0.756	0.257	Human Diseases	ko05020	Prion disease	0.0541199	0.409589	0	0	9	35
MicroRNAs in cancer	33	0.0613744	2.771	0.188	Human Diseases	ko05206	MicroRNAs in cancer	0.0613744	0.45417	0	0	33	176
Hepatocellular carcinoma	32	0.0660761	2.687	0.187	Human Diseases	ko05225	Hepatocellular carcinoma	0.0660761	0.458939	0	0	32	171
Thiamine metabolism	5	0.0673634	0.42	0.312	Metabolism	ko00730	Thiamine metabolism	0.0673634	0.458939	0	0	5	16
Gastric cancer	29	0.0676099	2.435	0.19	Human Diseases	ko05226	Gastric cancer	0.0676099	0.458939	0	0	29	153
Regulation of actin cytoskeleton	40	0.0681072	3.359	0.181	Cellular Processes	ko04810	Regulation of actin cytoskeleton	0.0681072	0.458939	0	0	40	221
Amphetamine addiction	15	0.0689097	1.259	0.214	Human Diseases	ko05031	Amphetamine addiction	0.0689097	0.458939	0	0	15	70
Cellular senescence	31	0.0711554	2.603	0.187	Cellular Processes	ko04218	Cellular senescence	0.0711554	0.462283	0	0	31	166
ErbB signaling pathway	18	0.0728585	1.511	0.205	Environmental Information Processing	ko04012	ErbB signaling pathway	0.0728585	0.462283	0	0	18	88
GnRH signaling pathway	19	0.0735766	1.595	0.202	Organismal Systems	ko04912	GnRH signaling pathway	0.0735766	0.462283	0	0	19	94
Toxoplasmosis	22	0.0805478	1.847	0.195	Human Diseases	ko05145	Toxoplasmosis	0.0805478	0.494217	0	0	22	113
Signaling pathways regulating pluripotency of stem cells	28	0.0833963	2.351	0.187	Cellular Processes	ko04550	Signaling pathways regulating pluripotency of stem cells	0.0833963	0.494217	0	0	28	150
Human T-cell leukemia virus 1 infection	41	0.083514	3.442	0.177	Human Diseases	ko05166	Human T-cell leukemia virus 1 infection	0.083514	0.494217	0	0	41	231
cGMP-PKG signaling pathway	32	0.0849501	2.687	0.183	Environmental Information Processing	ko04022	cGMP-PKG signaling pathway	0.0849501	0.494217	0	0	32	175
Neurotrophin signaling pathway	24	0.0860798	2.015	0.19	Organismal Systems	ko04722	Neurotrophin signaling pathway	0.0860798	0.494217	0	0	24	126
Insulin signaling pathway	27	0.0899329	2.267	0.186	Organismal Systems	ko04910	Insulin signaling pathway	0.0899329	0.507588	0	0	27	145
Inflammatory mediator regulation of TRP channels	20	0.0943582	1.679	0.194	Organismal Systems	ko04750	Inflammatory mediator regulation of TRP channels	0.0943582	0.523688	0	0	20	103
Thyroid hormone signaling pathway	24	0.0989689	2.015	0.188	Organismal Systems	ko04919	Thyroid hormone signaling pathway	0.0989689	0.52991	0	0	24	128
Serotonergic synapse	22	0.100622	1.847	0.19	Organismal Systems	ko04726	Serotonergic synapse	0.100622	0.52991	0	0	22	116
Central carbon metabolism in cancer	15	0.101524	1.259	0.203	Human Diseases	ko05230	Central carbon metabolism in cancer	0.101524	0.52991	0	0	15	74
Endocrine resistance	20	0.101845	1.679	0.192	Human Diseases	ko01522	Endocrine resistance	0.101845	0.52991	0	0	20	104
Vascular smooth muscle contraction	25	0.104702	2.099	0.185	Organismal Systems	ko04270	Vascular smooth muscle contraction	0.104702	0.536394	0	0	25	135
Salivary secretion	18	0.110867	1.511	0.194	Organismal Systems	ko04970	Salivary secretion	0.110867	0.559373	0	0	18	93
Axon guidance	33	0.117588	2.771	0.176	Organismal Systems	ko04360	Axon guidance	0.117588	0.565842	0	0	33	187
Spinocerebellar ataxia	19	0.118879	1.595	0.19	Human Diseases	ko05017	Spinocerebellar ataxia	0.118879	0.565842	0	0	19	100
Basal cell carcinoma	13	0.119977	1.092	0.203	Human Diseases	ko05217	Basal cell carcinoma	0.119977	0.565842	0	0	13	64
Arachidonic acid metabolism	14	0.120645	1.175	0.2	Metabolism	ko00590	Arachidonic acid metabolism	0.120645	0.565842	0	0	14	70
Inflammatory bowel disease	14	0.120645	1.175	0.2	Human Diseases	ko05321	Inflammatory bowel disease	0.120645	0.565842	0	0	14	70
Viral protein interaction with cytokine and cytokine receptor	19	0.127778	1.595	0.188	Environmental Information Processing	ko04061	Viral protein interaction with cytokine and cytokine receptor	0.127778	0.58288	0	0	19	101
Th1 and Th2 cell differentiation	19	0.127778	1.595	0.188	Organismal Systems	ko04658	Th1 and Th2 cell differentiation	0.127778	0.58288	0	0	19	101
Toll-like receptor signaling pathway	20	0.135432	1.679	0.185	Organismal Systems	ko04620	Toll-like receptor signaling pathway	0.135432	0.609445	0	0	20	108
Morphine addiction	18	0.138585	1.511	0.188	Human Diseases	ko05032	Morphine addiction	0.138585	0.615316	0	0	18	96
Polyketide sugar unit biosynthesis	1	0.143494	0.084	1	Metabolism	ko00523	Polyketide sugar unit biosynthesis	0.143494	0.615924	0	0	1	1
IL-17 signaling pathway	18	0.14863	1.511	0.186	Organismal Systems	ko04657	IL-17 signaling pathway	0.14863	0.615924	0	0	18	97
Influenza A	31	0.149889	2.603	0.173	Human Diseases	ko05164	Influenza A	0.149889	0.615924	0	0	31	179
Insulin secretion	17	0.150442	1.427	0.187	Organismal Systems	ko04911	Insulin secretion	0.150442	0.615924	0	0	17	91
Salmonella infection	38	0.150478	3.191	0.17	Human Diseases	ko05132	Salmonella infection	0.150478	0.615924	0	0	38	224
Neomycin, kanamycin and gentamicin biosynthesis	2	0.152883	0.168	0.4	Metabolism	ko00524	Neomycin, kanamycin and gentamicin biosynthesis	0.152883	0.615924	0	0	2	5
Relaxin signaling pathway	24	0.15341	2.015	0.178	Organismal Systems	ko04926	Relaxin signaling pathway	0.15341	0.615924	0	0	24	135
Arrhythmogenic right ventricular cardiomyopathy	15	0.153627	1.259	0.19	Human Diseases	ko05412	Arrhythmogenic right ventricular cardiomyopathy	0.153627	0.615924	0	0	15	79
Hepatitis B	29	0.15577	2.435	0.174	Human Diseases	ko05161	Hepatitis B	0.15577	0.615924	0	0	29	167
MAPK signaling pathway - fly	4	0.157581	0.336	0.267	Environmental Information Processing	ko04013	MAPK signaling pathway - fly	0.157581	0.615924	0	0	4	15
alpha-Linolenic acid metabolism	6	0.159067	0.504	0.231	Metabolism	ko00592	alpha-Linolenic acid metabolism	0.159067	0.615924	0	0	6	26
Protein processing in endoplasmic reticulum	29	0.163856	2.435	0.173	Genetic Information Processing	ko04141	Protein processing in endoplasmic reticulum	0.163856	0.622036	0	0	29	168
T cell receptor signaling pathway	20	0.164382	1.679	0.18	Organismal Systems	ko04660	T cell receptor signaling pathway	0.164382	0.622036	0	0	20	111
Longevity regulating pathway - multiple species	13	0.168974	1.092	0.191	Organismal Systems	ko04213	Longevity regulating pathway - multiple species	0.168974	0.632229	0	0	13	68
Cholinergic synapse	21	0.171573	1.763	0.178	Organismal Systems	ko04725	Cholinergic synapse	0.171573	0.634822	0	0	21	118
Platinum drug resistance	14	0.180309	1.175	0.187	Human Diseases	ko01524	Platinum drug resistance	0.180309	0.659811	0	0	14	75
Choline metabolism in cancer	19	0.188995	1.595	0.178	Human Diseases	ko05231	Choline metabolism in cancer	0.188995	0.684078	0	0	19	107
Adrenergic signaling in cardiomyocytes	26	0.192484	2.183	0.171	Organismal Systems	ko04261	Adrenergic signaling in cardiomyocytes	0.192484	0.686049	0	0	26	152
Longevity regulating pathway	17	0.196351	1.427	0.179	Organismal Systems	ko04211	Longevity regulating pathway	0.196351	0.686049	0	0	17	95
Insulin resistance	20	0.196384	1.679	0.175	Human Diseases	ko04931	Insulin resistance	0.196384	0.686049	0	0	20	114
Hippo signaling pathway	27	0.19778	2.267	0.17	Environmental Information Processing	ko04390	Hippo signaling pathway	0.19778	0.686049	0	0	27	159
Focal adhesion	34	0.202879	2.855	0.166	Cellular Processes	ko04510	Focal adhesion	0.202879	0.69531	0	0	34	205
Phototransduction	6	0.204626	0.504	0.214	Organismal Systems	ko04744	Phototransduction	0.204626	0.69531	0	0	6	28
Apelin signaling pathway	24	0.211191	2.015	0.17	Environmental Information Processing	ko04371	Apelin signaling pathway	0.211191	0.706585	0	0	24	141
Chagas disease	19	0.212188	1.595	0.174	Human Diseases	ko05142	Chagas disease	0.212188	0.706585	0	0	19	109
Notch signaling pathway	11	0.218539	0.924	0.186	Environmental Information Processing	ko04330	Notch signaling pathway	0.218539	0.720531	0	0	11	59
Progesterone-mediated oocyte maturation	19	0.224257	1.595	0.173	Organismal Systems	ko04914	Progesterone-mediated oocyte maturation	0.224257	0.732132	0	0	19	110
Hippo signaling pathway - multiple species	6	0.228981	0.504	0.207	Environmental Information Processing	ko04392	Hippo signaling pathway - multiple species	0.228981	0.740297	0	0	6	29
Cholesterol metabolism	10	0.239885	0.84	0.185	Organismal Systems	ko04979	Cholesterol metabolism	0.239885	0.768095	0	0	10	54
Aldosterone synthesis and secretion	17	0.248113	1.427	0.172	Organismal Systems	ko04925	Aldosterone synthesis and secretion	0.248113	0.776131	0	0	17	99
Bladder cancer	8	0.248185	0.672	0.19	Human Diseases	ko05219	Bladder cancer	0.248185	0.776131	0	0	8	42
Dopaminergic synapse	23	0.249388	1.931	0.167	Organismal Systems	ko04728	Dopaminergic synapse	0.249388	0.776131	0	0	23	138
Renin-angiotensin system	5	0.254988	0.42	0.208	Organismal Systems	ko04614	Renin-angiotensin system	0.254988	0.786213	0	0	5	24
Ether lipid metabolism	9	0.264052	0.756	0.184	Metabolism	ko00565	Ether lipid metabolism	0.264052	0.806692	0	0	9	49
Pancreatic cancer	14	0.267127	1.175	0.173	Human Diseases	ko05212	Pancreatic cancer	0.267127	0.808667	0	0	14	81
TNF signaling pathway	19	0.275339	1.595	0.167	Environmental Information Processing	ko04668	TNF signaling pathway	0.275339	0.821758	0	0	19	114
Long-term potentiation	12	0.281235	1.008	0.174	Organismal Systems	ko04720	Long-term potentiation	0.281235	0.821758	0	0	12	69
Vitamin digestion and absorption	5	0.284202	0.42	0.2	Organismal Systems	ko04977	Vitamin digestion and absorption	0.284202	0.821758	0	0	5	25
Type II diabetes mellitus	9	0.284398	0.756	0.18	Human Diseases	ko04930	Type II diabetes mellitus	0.284398	0.821758	0	0	9	50
Carbohydrate digestion and absorption	9	0.284398	0.756	0.18	Organismal Systems	ko04973	Carbohydrate digestion and absorption	0.284398	0.821758	0	0	9	50
Pantothenate and CoA biosynthesis	4	0.286258	0.336	0.211	Metabolism	ko00770	Pantothenate and CoA biosynthesis	0.286258	0.821758	0	0	4	19
Regulation of lipolysis in adipocytes	11	0.288802	0.924	0.175	Organismal Systems	ko04923	Regulation of lipolysis in adipocytes	0.288802	0.821976	0	0	11	63
Apoptosis	23	0.297008	1.931	0.162	Cellular Processes	ko04210	Apoptosis	0.297008	0.828949	0	0	23	142
Fluid shear stress and atherosclerosis	23	0.297008	1.931	0.162	Human Diseases	ko05418	Fluid shear stress and atherosclerosis	0.297008	0.828949	0	0	23	142
Drug metabolism - cytochrome P450	12	0.29872	1.008	0.171	Metabolism	ko00982	Drug metabolism - cytochrome P450	0.29872	0.828949	0	0	12	70
Hepatitis C	26	0.309964	2.183	0.16	Human Diseases	ko05160	Hepatitis C	0.309964	0.853041	0	0	26	163
Protein digestion and absorption	16	0.313134	1.343	0.165	Organismal Systems	ko04974	Protein digestion and absorption	0.313134	0.854702	0	0	16	97
Basal transcription factors	10	0.316467	0.84	0.172	Genetic Information Processing	ko03022	Basal transcription factors	0.316467	0.855547	0	0	10	58
Ubiquitin mediated proteolysis	23	0.321889	1.931	0.16	Genetic Information Processing	ko04120	Ubiquitin mediated proteolysis	0.321889	0.855547	0	0	23	144
Tyrosine metabolism	7	0.323443	0.588	0.179	Metabolism	ko00350	Tyrosine metabolism	0.323443	0.855547	0	0	7	39
Prolactin signaling pathway	13	0.324553	1.092	0.167	Organismal Systems	ko04917	Prolactin signaling pathway	0.324553	0.855547	0	0	13	78
Leukocyte transendothelial migration	19	0.330089	1.595	0.161	Organismal Systems	ko04670	Leukocyte transendothelial migration	0.330089	0.855547	0	0	19	118
Proteoglycans in cancer	33	0.333215	2.771	0.156	Human Diseases	ko05205	Proteoglycans in cancer	0.333215	0.855547	0	0	33	212
Galactose metabolism	6	0.333469	0.504	0.182	Metabolism	ko00052	Galactose metabolism	0.333469	0.855547	0	0	6	33
GABAergic synapse	15	0.33813	1.259	0.163	Organismal Systems	ko04727	GABAergic synapse	0.33813	0.855547	0	0	15	92
FoxO signaling pathway	22	0.343463	1.847	0.158	Environmental Information Processing	ko04068	FoxO signaling pathway	0.343463	0.855547	0	0	22	139
PD-L1 expression and PD-1 checkpoint pathway in cancer	16	0.343927	1.343	0.162	Human Diseases	ko05235	PD-L1 expression and PD-1 checkpoint pathway in cancer	0.343927	0.855547	0	0	16	99
Cell adhesion molecules	24	0.350965	2.015	0.157	Environmental Information Processing	ko04514	Cell adhesion molecules	0.350965	0.855547	0	0	24	153
PI3K-Akt signaling pathway	67	0.351848	5.626	0.151	Environmental Information Processing	ko04151	PI3K-Akt signaling pathway	0.351848	0.855547	0	0	67	445
Renin secretion	12	0.352732	1.008	0.164	Organismal Systems	ko04924	Renin secretion	0.352732	0.855547	0	0	12	73
One carbon pool by folate	4	0.35552	0.336	0.19	Metabolism	ko00670	One carbon pool by folate	0.35552	0.855547	0	0	4	21
Kaposi sarcoma-associated herpesvirus infection	30	0.357562	2.519	0.155	Human Diseases	ko05167	Kaposi sarcoma-associated herpesvirus infection	0.357562	0.855547	0	0	30	194
PPAR signaling pathway	13	0.359371	1.092	0.163	Organismal Systems	ko03320	PPAR signaling pathway	0.359371	0.855547	0	0	13	80
Nucleotide excision repair	8	0.359689	0.672	0.17	Genetic Information Processing	ko03420	Nucleotide excision repair	0.359689	0.855547	0	0	8	47
Vasopressin-regulated water reabsorption	8	0.359689	0.672	0.17	Organismal Systems	ko04962	Vasopressin-regulated water reabsorption	0.359689	0.855547	0	0	8	47
Folate biosynthesis	5	0.374493	0.42	0.179	Metabolism	ko00790	Folate biosynthesis	0.374493	0.86371	0	0	5	28
Yersinia infection	20	0.376571	1.679	0.156	Human Diseases	ko05135	Yersinia infection	0.376571	0.86371	0	0	20	128
Human papillomavirus infection	52	0.379989	4.366	0.15	Human Diseases	ko05165	Human papillomavirus infection	0.379989	0.86371	0	0	52	346
Mitophagy - animal	11	0.383757	0.924	0.162	Cellular Processes	ko04137	Mitophagy - animal	0.383757	0.86371	0	0	11	68
Tight junction	27	0.384617	2.267	0.153	Cellular Processes	ko04530	Tight junction	0.384617	0.86371	0	0	27	176
Pentose and glucuronate interconversions	6	0.387867	0.504	0.171	Metabolism	ko00040	Pentose and glucuronate interconversions	0.387867	0.86371	0	0	6	35
Fructose and mannose metabolism	6	0.387867	0.504	0.171	Metabolism	ko00051	Fructose and mannose metabolism	0.387867	0.86371	0	0	6	35
Metabolism of xenobiotics by cytochrome P450	12	0.389603	1.008	0.16	Metabolism	ko00980	Metabolism of xenobiotics by cytochrome P450	0.389603	0.86371	0	0	12	75
Cell cycle	20	0.390663	1.679	0.155	Cellular Processes	ko04110	Cell cycle	0.390663	0.86371	0	0	20	129
Ovarian steroidogenesis	9	0.390784	0.756	0.164	Organismal Systems	ko04913	Ovarian steroidogenesis	0.390784	0.86371	0	0	9	55
Chemokine signaling pathway	30	0.391652	2.519	0.152	Organismal Systems	ko04062	Chemokine signaling pathway	0.391652	0.86371	0	0	30	197
TGF-beta signaling pathway	15	0.4034	1.259	0.156	Environmental Information Processing	ko04350	TGF-beta signaling pathway	0.4034	0.883765	0	0	15	96
Antigen processing and presentation	12	0.408168	1.008	0.158	Organismal Systems	ko04612	Antigen processing and presentation	0.408168	0.888366	0	0	12	76
VEGF signaling pathway	10	0.417984	0.84	0.159	Environmental Information Processing	ko04370	VEGF signaling pathway	0.417984	0.903823	0	0	10	63
Adipocytokine signaling pathway	11	0.42268	0.924	0.157	Organismal Systems	ko04920	Adipocytokine signaling pathway	0.42268	0.906627	0	0	11	70
Terpenoid backbone biosynthesis	4	0.424726	0.336	0.174	Metabolism	ko00900	Terpenoid backbone biosynthesis	0.424726	0.906627	0	0	4	23
Dorso-ventral axis formation	2	0.431627	0.168	0.2	Organismal Systems	ko04320	Dorso-ventral axis formation	0.431627	0.910895	0	0	2	10
Complement and coagulation cascades	14	0.433563	1.175	0.154	Organismal Systems	ko04610	Complement and coagulation cascades	0.433563	0.910895	0	0	14	91
Linoleic acid metabolism	5	0.434932	0.42	0.167	Metabolism	ko00591	Linoleic acid metabolism	0.434932	0.910895	0	0	5	30
Viral carcinogenesis	31	0.45058	2.603	0.148	Human Diseases	ko05203	Viral carcinogenesis	0.45058	0.929475	0	0	31	209
Amino sugar and nucleotide sugar metabolism	8	0.452177	0.672	0.157	Metabolism	ko00520	Amino sugar and nucleotide sugar metabolism	0.452177	0.929475	0	0	8	51
Vibrio cholerae infection	8	0.452177	0.672	0.157	Human Diseases	ko05110	Vibrio cholerae infection	0.452177	0.929475	0	0	8	51
Legionellosis	9	0.455823	0.756	0.155	Human Diseases	ko05134	Legionellosis	0.455823	0.931221	0	0	9	58
Mismatch repair	4	0.458674	0.336	0.167	Genetic Information Processing	ko03430	Mismatch repair	0.458674	0.931331	0	0	4	24
Chemical carcinogenesis - DNA adducts	13	0.465937	1.092	0.151	Human Diseases	ko05204	Chemical carcinogenesis - DNA adducts	0.465937	0.938378	0	0	13	86
Gap junction	14	0.46778	1.175	0.151	Cellular Processes	ko04540	Gap junction	0.46778	0.938378	0	0	14	93
Human immunodeficiency virus 1 infection	33	0.474916	2.771	0.147	Human Diseases	ko05170	Human immunodeficiency virus 1 infection	0.474916	0.943386	0	0	33	225
Purine metabolism	20	0.475942	1.679	0.148	Metabolism	ko00230	Purine metabolism	0.475942	0.943386	0	0	20	135
Cushing syndrome	24	0.479745	2.015	0.147	Human Diseases	ko04934	Cushing syndrome	0.479745	0.944075	0	0	24	163
Sulfur metabolism	2	0.482743	0.168	0.182	Metabolism	ko00920	Sulfur metabolism	0.482743	0.944075	0	0	2	11
Small cell lung cancer	14	0.484795	1.175	0.149	Human Diseases	ko05222	Small cell lung cancer	0.484795	0.944075	0	0	14	94
Phenylalanine metabolism	3	0.488747	0.252	0.167	Metabolism	ko00360	Phenylalanine metabolism	0.488747	0.946237	0	0	3	18
GnRH secretion	10	0.499356	0.84	0.149	Organismal Systems	ko04929	GnRH secretion	0.499356	0.958741	0	0	10	67
Carbon metabolism	18	0.503462	1.511	0.146	Metabolism	ko01200	Carbon metabolism	0.503462	0.958741	0	0	18	123
Platelet activation	19	0.503843	1.595	0.146	Organismal Systems	ko04611	Platelet activation	0.503843	0.958741	0	0	19	130
Retinol metabolism	10	0.519287	0.84	0.147	Metabolism	ko00830	Retinol metabolism	0.519287	0.964449	0	0	10	68
Fanconi anemia pathway	8	0.520109	0.672	0.148	Genetic Information Processing	ko03460	Fanconi anemia pathway	0.520109	0.964449	0	0	8	54
Endocrine and other factor-regulated calcium reabsorption	8	0.520109	0.672	0.148	Organismal Systems	ko04961	Endocrine and other factor-regulated calcium reabsorption	0.520109	0.964449	0	0	8	54
Fatty acid biosynthesis	3	0.526714	0.252	0.158	Metabolism	ko00061	Fatty acid biosynthesis	0.526714	0.964449	0	0	3	19
2-Oxocarboxylic acid metabolism	3	0.526714	0.252	0.158	Metabolism	ko01210	2-Oxocarboxylic acid metabolism	0.526714	0.964449	0	0	3	19
Caffeine metabolism	1	0.539145	0.084	0.2	Metabolism	ko00232	Caffeine metabolism	0.539145	0.964449	0	0	1	5
Malaria	8	0.542122	0.672	0.145	Human Diseases	ko05144	Malaria	0.542122	0.964449	0	0	8	55
Pyruvate metabolism	6	0.546992	0.504	0.146	Metabolism	ko00620	Pyruvate metabolism	0.546992	0.964449	0	0	6	41
Fat digestion and absorption	6	0.546992	0.504	0.146	Organismal Systems	ko04975	Fat digestion and absorption	0.546992	0.964449	0	0	6	41
Nicotine addiction	6	0.546992	0.504	0.146	Human Diseases	ko05033	Nicotine addiction	0.546992	0.964449	0	0	6	41
AMPK signaling pathway	18	0.54747	1.511	0.143	Environmental Information Processing	ko04152	AMPK signaling pathway	0.54747	0.964449	0	0	18	126
Pancreatic secretion	15	0.550365	1.259	0.143	Organismal Systems	ko04972	Pancreatic secretion	0.550365	0.964449	0	0	15	105
Proximal tubule bicarbonate reclamation	4	0.555574	0.336	0.148	Organismal Systems	ko04964	Proximal tubule bicarbonate reclamation	0.555574	0.964449	0	0	4	27
Bacterial invasion of epithelial cells	11	0.556266	0.924	0.143	Human Diseases	ko05100	Bacterial invasion of epithelial cells	0.556266	0.964449	0	0	11	77
Epithelial cell signaling in Helicobacter pylori infection	10	0.558343	0.84	0.143	Human Diseases	ko05120	Epithelial cell signaling in Helicobacter pylori infection	0.558343	0.964449	0	0	10	70
mTOR signaling pathway	23	0.5697	1.931	0.141	Environmental Information Processing	ko04150	mTOR signaling pathway	0.5697	0.964449	0	0	23	163
Various types of N-glycan biosynthesis	6	0.57183	0.504	0.143	Metabolism	ko00513	Various types of N-glycan biosynthesis	0.57183	0.964449	0	0	6	42
RIG-I-like receptor signaling pathway	10	0.577391	0.84	0.141	Organismal Systems	ko04622	RIG-I-like receptor signaling pathway	0.577391	0.964449	0	0	10	71
Cytosolic DNA-sensing pathway	9	0.580806	0.756	0.141	Organismal Systems	ko04623	Cytosolic DNA-sensing pathway	0.580806	0.964449	0	0	9	64
Non-alcoholic fatty liver disease	23	0.582267	1.931	0.14	Human Diseases	ko04932	Non-alcoholic fatty liver disease	0.582267	0.964449	0	0	23	164
Ascorbate and aldarate metabolism	4	0.585754	0.336	0.143	Metabolism	ko00053	Ascorbate and aldarate metabolism	0.585754	0.964449	0	0	4	28
Hypertrophic cardiomyopathy	13	0.586324	1.092	0.14	Human Diseases	ko05410	Hypertrophic cardiomyopathy	0.586324	0.964449	0	0	13	93
RNA degradation	11	0.592367	0.924	0.139	Genetic Information Processing	ko03018	RNA degradation	0.592367	0.964449	0	0	11	79
Glycine, serine and threonine metabolism	6	0.595978	0.504	0.14	Metabolism	ko00260	Glycine, serine and threonine metabolism	0.595978	0.964449	0	0	6	43
Ferroptosis	6	0.595978	0.504	0.14	Cellular Processes	ko04216	Ferroptosis	0.595978	0.964449	0	0	6	43
p53 signaling pathway	10	0.596074	0.84	0.139	Cellular Processes	ko04115	p53 signaling pathway	0.596074	0.964449	0	0	10	72
Adherens junction	10	0.596074	0.84	0.139	Cellular Processes	ko04520	Adherens junction	0.596074	0.964449	0	0	10	72
Other glycan degradation	3	0.597649	0.252	0.143	Metabolism	ko00511	Other glycan degradation	0.597649	0.964449	0	0	3	21
Glycosaminoglycan degradation	3	0.597649	0.252	0.143	Metabolism	ko00531	Glycosaminoglycan degradation	0.597649	0.964449	0	0	3	21
Propanoate metabolism	5	0.603932	0.42	0.139	Metabolism	ko00640	Propanoate metabolism	0.603932	0.964449	0	0	5	36
Base excision repair	5	0.603932	0.42	0.139	Genetic Information Processing	ko03410	Base excision repair	0.603932	0.964449	0	0	5	36
Hematopoietic cell lineage	24	0.605261	2.015	0.139	Organismal Systems	ko04640	Hematopoietic cell lineage	0.605261	0.964449	0	0	24	173
Phosphonate and phosphinate metabolism	1	0.605315	0.084	0.167	Metabolism	ko00440	Phosphonate and phosphinate metabolism	0.605315	0.964449	0	0	1	6
Apoptosis - fly	1	0.605315	0.084	0.167	Cellular Processes	ko04214	Apoptosis - fly	0.605315	0.964449	0	0	1	6
Drug metabolism - other enzymes	11	0.609911	0.924	0.138	Metabolism	ko00983	Drug metabolism - other enzymes	0.609911	0.965404	0	0	11	80
Hedgehog signaling pathway	7	0.611713	0.588	0.137	Environmental Information Processing	ko04340	Hedgehog signaling pathway	0.611713	0.965404	0	0	7	51
Wnt signaling pathway	23	0.619109	1.931	0.138	Environmental Information Processing	ko04310	Wnt signaling pathway	0.619109	0.968565	0	0	23	167
Cortisol synthesis and secretion	9	0.619533	0.756	0.136	Organismal Systems	ko04927	Cortisol synthesis and secretion	0.619533	0.968565	0	0	9	66
Starch and sucrose metabolism	5	0.629201	0.42	0.135	Metabolism	ko00500	Starch and sucrose metabolism	0.629201	0.976215	0	0	5	37
AGE-RAGE signaling pathway in diabetic complications	14	0.630289	1.175	0.136	Human Diseases	ko04933	AGE-RAGE signaling pathway in diabetic complications	0.630289	0.976215	0	0	14	103
Osteoclast differentiation	18	0.644412	1.511	0.135	Organismal Systems	ko04380	Osteoclast differentiation	0.644412	0.990064	0	0	18	133
Glutathione metabolism	8	0.645177	0.672	0.133	Metabolism	ko00480	Glutathione metabolism	0.645177	0.990064	0	0	8	60
N-Glycan biosynthesis	7	0.653545	0.588	0.132	Metabolism	ko00510	N-Glycan biosynthesis	0.653545	0.998305	0	0	7	53
Steroid biosynthesis	3	0.661245	0.252	0.13	Metabolism	ko00100	Steroid biosynthesis	0.661245	1	0	0	3	23
Antifolate resistance	4	0.668683	0.336	0.129	Human Diseases	ko01523	Antifolate resistance	0.668683	1	0	0	4	31
ECM-receptor interaction	12	0.670068	1.008	0.132	Environmental Information Processing	ko04512	ECM-receptor interaction	0.670068	1	0	0	12	91
Alzheimer disease	49	0.673871	4.114	0.136	Human Diseases	ko05010	Alzheimer disease	0.673871	1	0	0	49	359
Huntington disease	39	0.680376	3.275	0.135	Human Diseases	ko05016	Huntington disease	0.680376	1	0	0	39	288
Other types of O-glycan biosynthesis	6	0.684722	0.504	0.128	Metabolism	ko00514	Other types of O-glycan biosynthesis	0.684722	1	0	0	6	47
Homologous recombination	6	0.684722	0.504	0.128	Genetic Information Processing	ko03440	Homologous recombination	0.684722	1	0	0	6	47
Arginine biosynthesis	3	0.690183	0.252	0.125	Metabolism	ko00220	Arginine biosynthesis	0.690183	1	0	0	3	24
Histidine metabolism	3	0.690183	0.252	0.125	Metabolism	ko00340	Histidine metabolism	0.690183	1	0	0	3	24
DNA replication	5	0.698861	0.42	0.125	Genetic Information Processing	ko03030	DNA replication	0.698861	1	0	0	5	40
Necroptosis	22	0.702325	1.847	0.132	Cellular Processes	ko04217	Necroptosis	0.702325	1	0	0	22	167
Riboflavin metabolism	1	0.710534	0.084	0.125	Metabolism	ko00740	Riboflavin metabolism	0.710534	1	0	0	1	8
Biosynthesis of amino acids	10	0.714489	0.84	0.127	Metabolism	ko01230	Biosynthesis of amino acids	0.714489	1	0	0	10	79
Glucagon signaling pathway	14	0.714736	1.175	0.128	Organismal Systems	ko04922	Glucagon signaling pathway	0.714736	1	0	0	14	109
Lysine degradation	8	0.717202	0.672	0.125	Metabolism	ko00310	Lysine degradation	0.717202	1	0	0	8	64
RNA polymerase	4	0.717225	0.336	0.121	Genetic Information Processing	ko03020	RNA polymerase	0.717225	1	0	0	4	33
Apoptosis - multiple species	4	0.717225	0.336	0.121	Cellular Processes	ko04215	Apoptosis - multiple species	0.717225	1	0	0	4	33
Primary bile acid biosynthesis	2	0.72382	0.168	0.118	Metabolism	ko00120	Primary bile acid biosynthesis	0.72382	1	0	0	2	17
Nitrogen metabolism	2	0.72382	0.168	0.118	Metabolism	ko00910	Nitrogen metabolism	0.72382	1	0	0	2	17
NOD-like receptor signaling pathway	24	0.726421	2.015	0.13	Organismal Systems	ko04621	NOD-like receptor signaling pathway	0.726421	1	0	0	24	184
Shigellosis	33	0.72744	2.771	0.132	Human Diseases	ko05131	Shigellosis	0.72744	1	0	0	33	250
Taste transduction	10	0.743843	0.84	0.123	Organismal Systems	ko04742	Taste transduction	0.743843	1	0	0	10	81
Sulfur relay system	1	0.752111	0.084	0.111	Genetic Information Processing	ko04122	Sulfur relay system	0.752111	1	0	0	1	9
Glycosphingolipid biosynthesis - ganglio series	2	0.753204	0.168	0.111	Metabolism	ko00604	Glycosphingolipid biosynthesis - ganglio series	0.753204	1	0	0	2	18
Bile secretion	9	0.753445	0.756	0.122	Organismal Systems	ko04976	Bile secretion	0.753445	1	0	0	9	74
Transcriptional misregulation in cancer	35	0.755097	2.939	0.131	Human Diseases	ko05202	Transcriptional misregulation in cancer	0.755097	1	0	0	35	268
Spliceosome	18	0.762171	1.511	0.126	Genetic Information Processing	ko03040	Spliceosome	0.762171	1	0	0	18	143
Biosynthesis of unsaturated fatty acids	3	0.765743	0.252	0.111	Metabolism	ko01040	Biosynthesis of unsaturated fatty acids	0.765743	1	0	0	3	27
Collecting duct acid secretion	3	0.765743	0.252	0.111	Organismal Systems	ko04966	Collecting duct acid secretion	0.765743	1	0	0	3	27
Renal cell carcinoma	9	0.7676	0.756	0.12	Human Diseases	ko05211	Renal cell carcinoma	0.7676	1	0	0	9	75
Endocytosis	33	0.775916	2.771	0.129	Cellular Processes	ko04144	Endocytosis	0.775916	1	0	0	33	256
Porphyrin metabolism	5	0.776806	0.42	0.114	Metabolism	ko00860	Porphyrin metabolism	0.776806	1	0	0	5	44
Pyrimidine metabolism	7	0.777045	0.588	0.117	Metabolism	ko00240	Pyrimidine metabolism	0.777045	1	0	0	7	60
SNARE interactions in vesicular transport	4	0.77986	0.336	0.111	Genetic Information Processing	ko04130	SNARE interactions in vesicular transport	0.77986	1	0	0	4	36
Butanoate metabolism	3	0.787342	0.252	0.107	Metabolism	ko00650	Butanoate metabolism	0.787342	1	0	0	3	28
Synthesis and degradation of ketone bodies	1	0.78772	0.084	0.1	Metabolism	ko00072	Synthesis and degradation of ketone bodies	0.78772	1	0	0	1	10
Mineral absorption	7	0.791683	0.588	0.115	Organismal Systems	ko04978	Mineral absorption	0.791683	1	0	0	7	61
Oocyte meiosis	17	0.797488	1.427	0.122	Cellular Processes	ko04114	Oocyte meiosis	0.797488	1	0	0	17	139
Lysosome	17	0.797488	1.427	0.122	Cellular Processes	ko04142	Lysosome	0.797488	1	0	0	17	139
Glycerophospholipid metabolism	12	0.80124	1.008	0.119	Metabolism	ko00564	Glycerophospholipid metabolism	0.80124	1	0	0	12	101
Fatty acid degradation	5	0.809496	0.42	0.109	Metabolism	ko00071	Fatty acid degradation	0.809496	1	0	0	5	46
Phosphatidylinositol signaling system	12	0.81195	1.008	0.118	Environmental Information Processing	ko04070	Phosphatidylinositol signaling system	0.81195	1	0	0	12	102
Nicotinate and nicotinamide metabolism	4	0.81514	0.336	0.105	Metabolism	ko00760	Nicotinate and nicotinamide metabolism	0.81514	1	0	0	4	38
Synaptic vesicle cycle	9	0.818397	0.756	0.114	Organismal Systems	ko04721	Synaptic vesicle cycle	0.818397	1	0	0	9	79
Autophagy - animal	18	0.818908	1.511	0.121	Cellular Processes	ko04140	Autophagy - animal	0.818908	1	0	0	18	149
Nucleocytoplasmic transport	20	0.824916	1.679	0.121	Genetic Information Processing	ko03013	Nucleocytoplasmic transport	0.824916	1	0	0	20	165
Type I diabetes mellitus	5	0.838252	0.42	0.104	Human Diseases	ko04940	Type I diabetes mellitus	0.838252	1	0	0	5	48
Pentose phosphate pathway	3	0.842394	0.252	0.097	Metabolism	ko00030	Pentose phosphate pathway	0.842394	1	0	0	3	31
Steroid hormone biosynthesis	7	0.843021	0.588	0.108	Metabolism	ko00140	Steroid hormone biosynthesis	0.843021	1	0	0	7	65
Glycerolipid metabolism	7	0.843021	0.588	0.108	Metabolism	ko00561	Glycerolipid metabolism	0.843021	1	0	0	7	65
Alanine, aspartate and glutamate metabolism	4	0.845641	0.336	0.1	Metabolism	ko00250	Alanine, aspartate and glutamate metabolism	0.845641	1	0	0	4	40
Phospholipase D signaling pathway	28	0.847657	2.351	0.122	Environmental Information Processing	ko04072	Phospholipase D signaling pathway	0.847657	1	0	0	28	229
beta-Alanine metabolism	3	0.857782	0.252	0.094	Metabolism	ko00410	beta-Alanine metabolism	0.857782	1	0	0	3	32
Mucin type O-glycan biosynthesis	3	0.857782	0.252	0.094	Metabolism	ko00512	Mucin type O-glycan biosynthesis	0.857782	1	0	0	3	32
Circadian rhythm	3	0.857782	0.252	0.094	Organismal Systems	ko04710	Circadian rhythm	0.857782	1	0	0	3	32
Inositol phosphate metabolism	8	0.861932	0.672	0.107	Metabolism	ko00562	Inositol phosphate metabolism	0.861932	1	0	0	8	75
Mannose type O-glycan biosynthesis	2	0.862696	0.168	0.087	Metabolism	ko00515	Mannose type O-glycan biosynthesis	0.862696	1	0	0	2	23
Retrograde endocannabinoid signaling	18	0.865145	1.511	0.116	Organismal Systems	ko04723	Retrograde endocannabinoid signaling	0.865145	1	0	0	18	155
Fatty acid metabolism	6	0.868653	0.504	0.102	Metabolism	ko01212	Fatty acid metabolism	0.868653	1	0	0	6	59
Glyoxylate and dicarboxylate metabolism	3	0.871838	0.252	0.091	Metabolism	ko00630	Glyoxylate and dicarboxylate metabolism	0.871838	1	0	0	3	33
Autophagy - other	3	0.88465	0.252	0.088	Cellular Processes	ko04136	Autophagy - other	0.88465	1	0	0	3	34
Glycosaminoglycan biosynthesis - keratan sulfate	1	0.885863	0.084	0.071	Metabolism	ko00533	Glycosaminoglycan biosynthesis - keratan sulfate	0.885863	1	0	0	1	14
Non-homologous end-joining	1	0.885863	0.084	0.071	Genetic Information Processing	ko03450	Non-homologous end-joining	0.885863	1	0	0	1	14
Peroxisome	9	0.886291	0.756	0.105	Cellular Processes	ko04146	Peroxisome	0.886291	1	0	0	9	86
Epstein-Barr virus infection	34	0.887581	2.855	0.121	Human Diseases	ko05169	Epstein-Barr virus infection	0.887581	1	0	0	34	282
Pertussis	8	0.888832	0.672	0.103	Human Diseases	ko05133	Pertussis	0.888832	1	0	0	8	78
Glycosylphosphatidylinositol (GPI)-anchor biosynthesis	2	0.892393	0.168	0.08	Metabolism	ko00563	Glycosylphosphatidylinositol (GPI)-anchor biosynthesis	0.892393	1	0	0	2	25
Glycosaminoglycan biosynthesis - heparan sulfate / heparin	2	0.904893	0.168	0.077	Metabolism	ko00534	Glycosaminoglycan biosynthesis - heparan sulfate / heparin	0.904893	1	0	0	2	26
Graft-versus-host disease	3	0.906893	0.252	0.083	Human Diseases	ko05332	Graft-versus-host disease	0.906893	1	0	0	3	36
Glycosphingolipid biosynthesis - globo and isoglobo series	1	0.916318	0.084	0.062	Metabolism	ko00603	Glycosphingolipid biosynthesis - globo and isoglobo series	0.916318	1	0	0	1	16
Sphingolipid signaling pathway	13	0.924004	1.092	0.104	Environmental Information Processing	ko04071	Sphingolipid signaling pathway	0.924004	1	0	0	13	125
Fatty acid elongation	2	0.925924	0.168	0.071	Metabolism	ko00062	Fatty acid elongation	0.925924	1	0	0	2	28
Selenocompound metabolism	1	0.928349	0.084	0.059	Metabolism	ko00450	Selenocompound metabolism	0.928349	1	0	0	1	17
Proteasome	4	0.928535	0.336	0.083	Genetic Information Processing	ko03050	Proteasome	0.928535	1	0	0	4	48
Thermogenesis	28	0.928624	2.351	0.114	Organismal Systems	ko04714	Thermogenesis	0.928624	1	0	0	28	246
Sphingolipid metabolism	4	0.935406	0.336	0.082	Metabolism	ko00600	Sphingolipid metabolism	0.935406	1	0	0	4	49
Alcoholism	21	0.943524	1.763	0.108	Human Diseases	ko05034	Alcoholism	0.943524	1	0	0	21	195
Pathogenic Escherichia coli infection	32	0.950608	2.687	0.112	Human Diseases	ko05130	Pathogenic Escherichia coli infection	0.950608	1	0	0	32	285
mRNA surveillance pathway	9	0.957231	0.756	0.091	Genetic Information Processing	ko03015	mRNA surveillance pathway	0.957231	1	0	0	9	99
Glycosaminoglycan biosynthesis - chondroitin sulfate / dermatan sulfate	1	0.961497	0.084	0.048	Metabolism	ko00532	Glycosaminoglycan biosynthesis - chondroitin sulfate / dermatan sulfate	0.961497	1	0	0	1	21
Fc gamma R-mediated phagocytosis	17	0.964664	1.427	0.1	Organismal Systems	ko04666	Fc gamma R-mediated phagocytosis	0.964664	1	0	0	17	170
Natural killer cell mediated cytotoxicity	19	0.965506	1.595	0.102	Organismal Systems	ko04650	Natural killer cell mediated cytotoxicity	0.965506	1	0	0	19	187
Tryptophan metabolism	3	0.966214	0.252	0.067	Metabolism	ko00380	Tryptophan metabolism	0.966214	1	0	0	3	45
Parkinson disease	15	0.968732	1.259	0.097	Human Diseases	ko05012	Parkinson disease	0.968732	1	0	0	15	155
Aminoacyl-tRNA biosynthesis	3	0.969942	0.252	0.065	Genetic Information Processing	ko00970	Aminoacyl-tRNA biosynthesis	0.969942	1	0	0	3	46
ABC transporters	3	0.969942	0.252	0.065	Environmental Information Processing	ko02010	ABC transporters	0.969942	1	0	0	3	46
Protein export	1	0.971779	0.084	0.043	Genetic Information Processing	ko03060	Protein export	0.971779	1	0	0	1	23
Dilated cardiomyopathy	16	0.977084	1.343	0.095	Human Diseases	ko05414	Dilated cardiomyopathy	0.977084	1	0	0	16	168
Amoebiasis	17	0.977831	1.427	0.096	Human Diseases	ko05146	Amoebiasis	0.977831	1	0	0	17	177
Valine, leucine and isoleucine degradation	3	0.981303	0.252	0.06	Metabolism	ko00280	Valine, leucine and isoleucine degradation	0.981303	1	0	0	3	50
Oxidative phosphorylation	13	0.981568	1.092	0.09	Metabolism	ko00190	Oxidative phosphorylation	0.981568	1	0	0	13	145
Calcium signaling pathway	28	0.98313	2.351	0.103	Environmental Information Processing	ko04020	Calcium signaling pathway	0.98313	1	0	0	28	273
Arginine and proline metabolism	3	0.985312	0.252	0.058	Metabolism	ko00330	Arginine and proline metabolism	0.985312	1	0	0	3	52
Leishmaniasis	13	0.98648	1.092	0.087	Human Diseases	ko05140	Leishmaniasis	0.98648	1	0	0	13	149
Cysteine and methionine metabolism	3	0.986994	0.252	0.057	Metabolism	ko00270	Cysteine and methionine metabolism	0.986994	1	0	0	3	53
Glycosphingolipid biosynthesis - lacto and neolacto series	1	0.987024	0.084	0.036	Metabolism	ko00601	Glycosphingolipid biosynthesis - lacto and neolacto series	0.987024	1	0	0	1	28
Intestinal immune network for IgA production	10	0.987717	0.84	0.081	Organismal Systems	ko04672	Intestinal immune network for IgA production	0.987717	1	0	0	10	123
B cell receptor signaling pathway	13	0.991632	1.092	0.084	Organismal Systems	ko04662	B cell receptor signaling pathway	0.991632	1	0	0	13	155
Staphylococcus aureus infection	15	0.991658	1.259	0.087	Human Diseases	ko05150	Staphylococcus aureus infection	0.991658	1	0	0	15	173
Ribosome biogenesis in eukaryotes	5	0.992185	0.42	0.063	Genetic Information Processing	ko03008	Ribosome biogenesis in eukaryotes	0.992185	1	0	0	5	79
Citrate cycle (TCA cycle)	1	0.993034	0.084	0.031	Metabolism	ko00020	Citrate cycle (TCA cycle)	0.993034	1	0	0	1	32
Fc epsilon RI signaling pathway	11	0.994244	0.924	0.078	Organismal Systems	ko04664	Fc epsilon RI signaling pathway	0.994244	1	0	0	11	141
Viral myocarditis	10	0.994948	0.84	0.075	Human Diseases	ko05416	Viral myocarditis	0.994948	1	0	0	10	133
Autoimmune thyroid disease	8	0.998545	0.672	0.063	Human Diseases	ko05320	Autoimmune thyroid disease	0.998545	1	0	0	8	126
Asthma	6	0.998558	0.504	0.057	Human Diseases	ko05310	Asthma	0.998558	1	0	0	6	105
NF-kappa B signaling pathway	13	0.998852	1.092	0.073	Environmental Information Processing	ko04064	NF-kappa B signaling pathway	0.998852	1	0	0	13	178
African trypanosomiasis	6	0.998969	0.504	0.056	Human Diseases	ko05143	African trypanosomiasis	0.998969	1	0	0	6	108
Allograft rejection	6	0.999265	0.504	0.054	Human Diseases	ko05330	Allograft rejection	0.999265	1	0	0	6	111
Metabolic pathways	183	0.9995	15.365	0.118	Metabolism	ko01100	Metabolic pathways	0.9995	1	0	0	183	1552
Herpes simplex virus 1 infection	57	0.999538	4.786	0.099	Human Diseases	ko05168	Herpes simplex virus 1 infection	0.999538	1	0	0	57	573
Primary immunodeficiency	6	0.999586	0.504	0.052	Human Diseases	ko05340	Primary immunodeficiency	0.999586	1	0	0	6	116
Tuberculosis	20	0.99963	1.679	0.078	Human Diseases	ko05152	Tuberculosis	0.99963	1	0	0	20	257
Phagosome	16	0.999861	1.343	0.07	Cellular Processes	ko04145	Phagosome	0.999861	1	0	0	16	230
Rheumatoid arthritis	8	0.999984	0.672	0.048	Human Diseases	ko05323	Rheumatoid arthritis	0.999984	1	0	0	8	167
Systemic lupus erythematosus	7	1	0.588	0.032	Human Diseases	ko05322	Systemic lupus erythematosus	1	1	0	0	7	217
