# Supplementary material for: Discovery and validation of Ferroptosis-related molecular patterns and immune characteristics in Alzheimer’s disease
Source: Front Aging Neurosci. 2022 Nov 23;14:1056312. doi: 10.3389/fnagi.2022.1056312 (PMC9727409; doi:10.3389/fnagi.2022.1056312)
Supplement: Supplementary file 4 [file Data_Sheet_1.xlsx]

## Sheet: Sheet1
Gene	conMean	treatMean	pvalue	Type
SLC40A1	0.0342571	0.0359795	0.0078436	Up
HSPB1	-0.0890823	0.0409846	9.33236e-44	Up
NFE2L2	0.0878445	0.00213653	2.60634e-34	Down
RPL8	0.229076	0.025747	3.31488e-05	Down
ACSF2	0.0861804	0.074382	2.49946e-36	Down
NOX1	0.036083	0.0157061	7.55611e-10	Down
NOX3	0.114691	0.0594604	0.000184124	Down
NOX5	0.0295911	0.03947	9.40187e-06	Up
DUOX2	-0.00659872	0.0134543	1.26974e-12	Up
G6PD	-0.000149149	0.0468011	2.03068e-11	Up
TP53	0.311432	0.132192	8.95891e-14	Down
TFR2	0.0266093	0.0420282	5.06162e-21	Up
SLC1A5	0.0176814	0.00606378	9.362e-37	Down
ALOX15B	0.0551921	0.0227671	1.75811e-15	Down
ALOXE3	0.00863497	0.0499655	4.50986e-10	Up
ATG4D	0.105142	0.054277	6.72008e-12	Down
MAP1LC3A	0.0178573	0.0929711	2.55313e-20	Up
WIPI1	0.239979	0.0229693	2.54231e-24	Down
SAT1	0.208586	0.0403755	3.26259e-24	Down
EGFR	0.151397	0.0364347	4.94238e-30	Down
MAPK3	0.152452	0.129054	0.0203143	Down
CDKN2A	-0.0866869	0.02312	2.04734e-15	Up
PEBP1	0.212927	0.0233495	6.78143e-39	Down
BAP1	0.115413	0.0543438	2.1518e-14	Down
ACVR1B	0.100384	0.0217179	1.28145e-21	Down
EPAS1	0.174887	0.0312959	0.0103147	Down
LPIN1	-0.00160787	0.0222134	3.79092e-25	Up
HMGB1	-0.022445	0.0281322	2.63049e-18	Up
TNFAIP3	0.043905	0.0531498	7.13298e-26	Up
SIRT1	-0.068327	0.0479429	8.87548e-11	Up
LONP1	-0.0130602	0.00370574	1.53582e-08	Up
CD82	-0.0992557	0.0213832	5.90936e-05	Up
POR	0.150176	0.00585374	0.0214593	Down
AQP3	0.0344003	0.0533838	7.3639e-08	Up
AQP5	0.11191	0.083203	0.0151404	Down
AQP8	0.0621457	0.0127086	3.36971e-08	Down
BRPF1	-0.0126684	0.0277714	7.2607e-08	Up
CDCA3	-0.0104452	0.0115209	5.52174e-05	Up
PEX6	0.0481817	0.00485166	5.7382e-05	Down
LCE2C	-0.0580248	0.0302369	6.59988e-10	Up
PHF21A	0.0972958	0.02232	1.04519e-12	Down
SMAD7	-0.239752	0.0453565	1.6188e-13	Up
PEX3	0.0133112	0.0236563	1.36805e-18	Up
MAP3K11	-0.143939	0.0221196	6.72429e-14	Up
SLC25A28	0.1791	0.0217358	8.55161e-20	Down
TGFB1	0.0475353	0.0197094	0.000214728	Down
MDM2	0.0819148	0.0451351	0.00501493	Down
WWTR1	0.00820099	0.0294339	8.98897e-30	Up
PRKCA	0.0379917	0.0298285	0.00328608	Down
IFNA2	0.0571985	0.0607191	1.17e-09	Up
IFNA5	-0.00960658	0.00614239	0.0047719	Up
IFNA6	0.137193	0.0979089	0.000239983	Down
IFNA7	-0.00185608	0.0134954	3.06878e-12	Up
IFNA13	0.0236999	0.0196924	6.42039e-10	Down
IFNA16	0.0980178	0.0614843	0.0038093	Down
IFNA17	0.0322611	0.0298157	1.31853e-23	Down
IFNA21	0.00432294	0.00675309	0.0126196	Up
SNX5	-0.0513854	0.0259689	0.000392655	Up
QSOX1	0.0301565	0.0184406	3.10813e-07	Down
MIB2	0.166974	0.100934	4.35803e-08	Down
KLF2	0.162742	0.09121	1.84036e-16	Down
H19	-0.175239	0.00845299	8.32026e-07	Up
FOXO4	-0.112613	0.105459	4.48077e-29	Up
DDR2	-0.0243566	0.0265209	1.49567e-32	Up
TRIM21	0.0518193	0.0551597	5.12653e-37	Up
DPEP1	-0.0029916	0.0427324	1.10503e-08	Up
SLC7A11	0.0791922	0.0855794	1.66518e-16	Up
YAP1	0.0247713	0.0170665	1.03742e-33	Down
TRIM26	-0.0293202	0.000941612	0.0162185	Up
NDRG1	0.151175	0.0554896	9.50611e-24	Down
FADS2	-0.0817072	0.0786295	0.00873961	Up
LIFR	0.139809	0.00337689	2.90004e-17	Down
PTPN6	0.177776	0.0293111	1.25793e-30	Down
COX4I2	-0.0213594	0.0505021	0.0069167	Up
CFL1	0.1232	0.109451	7.74637e-12	Down
HSF1	0.120834	0.0385993	3.31647e-14	Down
SQSTM1	0.204716	0.0270363	6.34108e-06	Down
MUC1	-0.0468288	0.0100494	1.99364e-34	Up
SLC3A2	0.127032	0.0515496	3.14981e-29	Down
MT1G	0.136647	0.0594212	1.92784e-27	Down
FTMT	0.0550863	0.0377088	8.48259e-06	Down
STAT3	0.185619	0.0100806	4.12098e-37	Down
PML	0.0882618	0.0397111	5.93096e-22	Down
CDKN1A	0.2138	0.0112094	1.06029e-32	Down
CBS	0.00174544	0.0551003	3.60746e-27	Up
OTUB1	0.0317216	0.00549523	4.85772e-33	Down
BRD4	-0.0313839	0.0235772	0.00251103	Up
PRDX6	0.197724	0.0826681	3.74674e-21	Down
SESN2	0.174284	0.00888533	1.22467e-05	Down
CA9	0.0430707	0.0343637	1.63285e-08	Down
ZFP36	0.229268	0.035953	3.8286e-23	Down
PROM2	-0.0453233	0.0155347	2.74114e-09	Up
FTL	0.461695	0.116084	4.27685e-18	Down
NR4A1	-0.32949	0.0511205	1.8851e-13	Up
FZD7	-0.0810623	0.0330999	1.92277e-36	Up
P4HB	0.165256	0.0542751	7.2871e-09	Down
NT5DC2	-0.0101309	0.0337066	1.01064e-05	Up
BCAT2	-0.0124387	0.0462368	1.22676e-45	Up
PLA2G6	0.0330649	0.0625308	4.83029e-06	Up
FXN	-0.0179878	0.0267692	0.0468855	Up
STK11	0.0058922	0.0447529	2.70831e-17	Up
BRD2	-0.00467144	0.024995	0.00304083	Up
BRD3	-0.0516288	0.00850024	0.000162313	Up
NR5A2	0.00540191	0.0124375	3.24983e-18	Up
TFAP2A	0.240701	0.235542	0.0389569	Down
GDF15	0.0457102	0.0325485	3.00378e-20	Down
PPP1R13L	0.00453311	0.0696456	4.75529e-27	Up
TFAM	0.113992	0.0705348	0.00264042	Down
PPARA	0.00882515	0.0331282	7.04854e-32	Up
RELA	0.143386	0.0245414	2.67961e-42	Down
PRDX1	0.132712	0.0193574	8.75931e-06	Down
NUPR1	0.105219	0.0625164	1.87755e-47	Down
PARP3	0.0321872	0.0290255	3.56008e-06	Down
PARP4	0.0339103	0.047985	4.78089e-19	Up
PARP9	0.130465	0.0225431	8.4677e-22	Down
PARP10	0.0464908	0.0653384	5.04556e-29	Up
PARP14	0.108911	0.0152974	1.70042e-26	Down
PARP16	0.00587255	0.0295547	1.60547e-35	Up
PDSS2	0.108623	0.0209986	8.43269e-14	Down
SENP1	0.104055	0.0213041	2.71344e-11	Down
CREB1	-0.147594	0.0376873	1.13469e-06	Up
SIRT6	0.184798	0.0113148	1.86967e-07	Down
TMSB4X	0.301841	0.116344	1.24228e-14	Down
KIF20A	0.0235188	0.000198955	0.034516	Down
MGST1	0.177566	0.0271652	1.38734e-24	Down
SOX2	-0.140523	0.0192423	2.06117e-23	Up
PROK2	0.283209	0.00682836	2.31167e-25	Down
ADAMTS13	-0.0120958	0.0385686	1.57708e-18	Up
PPARD	0.0811307	0.0932997	2.65588e-06	Up
TRIB2	-0.0632341	0.0812903	7.29272e-21	Up
DHODH	0.0873641	0.00869627	9.64216e-06	Down
ADIPOQ	0.0402998	0.0536386	3.42703e-05	Up
PTPN18	0.125152	0.0244935	1.73895e-07	Down
FURIN	0.000950517	0.0687773	3.36243e-13	Up
RICTOR	-0.0596093	0.0666043	0.0218115	Up
GSTM1	-0.15013	0.0112055	0.000365953	Up
TERT	-0.0180629	0.00813954	8.89999e-16	Up
RARRES2	-0.149178	0.0527225	6.94962e-28	Up
