# Supplementary material for: Discovery and validation of Ferroptosis-related molecular patterns and immune characteristics in Alzheimer’s disease
Source: Front Aging Neurosci. 2022 Nov 23;14:1056312. doi: 10.3389/fnagi.2022.1056312 (PMC9727409; doi:10.3389/fnagi.2022.1056312)
Supplement: Supplementary file 5 [file Data_Sheet_2.xlsx]

## Sheet: Sheet1
GO enrichment analysis
ONTOLOGY	ID	Description	GeneRatio	BgRatio	pvalue	p.adjust	qvalue	geneID	Count
BP	GO:0034599	cellular response to oxidative stress	24/137	288/18723	9.01322e-19	2.99239e-15	1.80834e-15	HSPB1/NFE2L2/NOX1/G6PD/TP53/MAP1LC3A/EGFR/MAPK3/EPAS1/TNFAIP3/SIRT1/LONP1/MDM2/KLF2/H19/SLC7A11/HSF1/PML/SESN2/P4HB/FXN/RELA/PRDX1/MGST1	24
BP	GO:0062197	cellular response to chemical stress	25/137	337/18723	2.6186e-18	4.34687e-15	2.62686e-15	HSPB1/NFE2L2/NOX1/G6PD/TP53/MAP1LC3A/EGFR/MAPK3/EPAS1/TNFAIP3/SIRT1/LONP1/AQP5/MDM2/KLF2/H19/SLC7A11/HSF1/PML/SESN2/P4HB/FXN/RELA/PRDX1/MGST1	25
BP	GO:0006979	response to oxidative stress	27/137	446/18723	1.79681e-17	1.98847e-14	1.20166e-14	HSPB1/NFE2L2/NOX1/DUOX2/G6PD/TP53/MAP1LC3A/EGFR/MAPK3/EPAS1/TNFAIP3/SIRT1/LONP1/MDM2/KLF2/H19/SLC7A11/HSF1/PML/PRDX6/SESN2/P4HB/FXN/RELA/PRDX1/MGST1/ADIPOQ	27
BP	GO:0031667	response to nutrient levels	24/137	474/18723	6.9499e-14	5.76841e-11	3.48592e-11	NFE2L2/G6PD/TP53/MAP1LC3A/WIPI1/EGFR/MAPK3/SIRT1/POR/AQP3/MDM2/FOXO4/HSF1/CDKN1A/SESN2/ZFP36/GDF15/PPARA/RELA/SIRT6/PPARD/DHODH/ADIPOQ/RARRES2	24
BP	GO:0019221	cytokine-mediated signaling pathway	23/137	472/18723	5.42578e-13	3.60272e-10	2.17717e-10	DUOX2/TP53/MAPK3/TNFAIP3/SIRT1/IFNA2/IFNA5/IFNA6/IFNA7/IFNA13/IFNA16/IFNA17/IFNA21/YAP1/LIFR/PTPN6/STAT3/P4HB/RELA/PARP9/PARP14/TMSB4X/ADIPOQ	23
BP	GO:0033141	positive regulation of peptidyl-serine phosphorylation of STAT protein	8/137	20/18723	7.82037e-13	4.32727e-10	2.61502e-10	IFNA2/IFNA5/IFNA6/IFNA7/IFNA13/IFNA16/IFNA17/IFNA21	8
BP	GO:0070482	response to oxygen levels	20/137	347/18723	9.60662e-13	4.55628e-10	2.75341e-10	NFE2L2/NOX1/TP53/EPAS1/SIRT1/LONP1/AQP3/MDM2/NDRG1/COX4I2/HSF1/PML/CDKN1A/CA9/P4HB/PPARA/CREB1/PPARD/ADIPOQ/TERT	20
BP	GO:0072593	reactive oxygen species metabolic process	17/137	239/18723	1.94189e-12	7.50348e-10	4.53445e-10	NFE2L2/NOX1/NOX3/NOX5/DUOX2/G6PD/TP53/EGFR/TGFB1/H19/STAT3/CDKN1A/PRDX6/SESN2/TFAP2A/PPARA/PRDX1	17
BP	GO:0043330	response to exogenous dsRNA	10/137	49/18723	2.03408e-12	7.50348e-10	4.53445e-10	MAPK3/IFNA2/IFNA5/IFNA6/IFNA7/IFNA13/IFNA16/IFNA17/IFNA21/SLC3A2	10
BP	GO:0033139	regulation of peptidyl-serine phosphorylation of STAT protein	8/137	23/18723	2.98834e-12	9.9213e-10	5.99556e-10	IFNA2/IFNA5/IFNA6/IFNA7/IFNA13/IFNA16/IFNA17/IFNA21	8
BP	GO:0043331	response to dsRNA	10/137	55/18723	6.97577e-12	2.10542e-09	1.27233e-09	MAPK3/IFNA2/IFNA5/IFNA6/IFNA7/IFNA13/IFNA16/IFNA17/IFNA21/SLC3A2	10
BP	GO:0001666	response to hypoxia	18/137	307/18723	1.08087e-11	2.9904e-09	1.80713e-09	NFE2L2/TP53/EPAS1/SIRT1/LONP1/AQP3/MDM2/NDRG1/COX4I2/HSF1/PML/CA9/P4HB/PPARA/CREB1/PPARD/ADIPOQ/TERT	18
BP	GO:0042501	serine phosphorylation of STAT protein	8/137	27/18723	1.32024e-11	3.37169e-09	2.03755e-09	IFNA2/IFNA5/IFNA6/IFNA7/IFNA13/IFNA16/IFNA17/IFNA21	8
BP	GO:0036293	response to decreased oxygen levels	18/137	322/18723	2.38451e-11	5.6547e-09	3.4172e-09	NFE2L2/TP53/EPAS1/SIRT1/LONP1/AQP3/MDM2/NDRG1/COX4I2/HSF1/PML/CA9/P4HB/PPARA/CREB1/PPARD/ADIPOQ/TERT	18
BP	GO:0045926	negative regulation of growth	16/137	249/18723	4.18368e-11	8.77726e-09	5.3042e-09	G6PD/TP53/ALOX15B/CDKN2A/ACVR1B/SIRT1/TGFB1/MT1G/PML/CDKN1A/SESN2/FXN/STK11/GDF15/PPARA/PPARD	16
BP	GO:0002286	T cell activation involved in immune response	12/137	114/18723	4.23e-11	8.77726e-09	5.3042e-09	TP53/HMGB1/SMAD7/IFNA2/IFNA5/IFNA6/IFNA7/IFNA13/IFNA16/IFNA17/IFNA21/STAT3	12
BP	GO:0002323	natural killer cell activation involved in immune response	8/137	31/18723	4.57743e-11	8.93945e-09	5.40222e-09	IFNA2/IFNA5/IFNA6/IFNA7/IFNA13/IFNA16/IFNA17/IFNA21	8
BP	GO:0034614	cellular response to reactive oxygen species	13/137	155/18723	1.14121e-10	2.1049e-08	1.27201e-08	NFE2L2/MAP1LC3A/EGFR/MAPK3/TNFAIP3/SIRT1/MDM2/KLF2/H19/HSF1/FXN/RELA/PRDX1	13
BP	GO:0140289	protein mono-ADP-ribosylation	6/137	12/18723	1.22522e-10	2.14091e-08	1.29378e-08	PARP3/PARP4/PARP9/PARP10/PARP14/PARP16	6
BP	GO:0002285	lymphocyte activation involved in immune response	14/137	194/18723	1.59453e-10	2.64693e-08	1.59957e-08	TP53/HMGB1/SMAD7/TGFB1/IFNA2/IFNA5/IFNA6/IFNA7/IFNA13/IFNA16/IFNA17/IFNA21/STAT3/PARP3	14
BP	GO:0010038	response to metal ion	18/137	373/18723	2.63412e-10	4.16442e-08	2.51661e-08	NFE2L2/G6PD/TFR2/MAP1LC3A/EGFR/MAPK3/LONP1/AQP3/MDM2/DPEP1/NDRG1/HSF1/MT1G/FXN/TFAP2A/CREB1/ADAMTS13/TERT	18
BP	GO:0050673	epithelial cell proliferation	19/137	437/18723	4.68522e-10	7.07042e-08	4.27274e-08	NOX5/EGFR/HMGB1/TNFAIP3/SIRT1/TGFB1/PRKCA/YAP1/STAT3/ZFP36/NR4A1/FZD7/STK11/NUPR1/SIRT6/SOX2/PROK2/PPARD/RICTOR	19
BP	GO:0033135	regulation of peptidyl-serine phosphorylation	12/137	144/18723	6.59035e-10	9.51302e-08	5.74883e-08	EGFR/SMAD7/TGFB1/IFNA2/IFNA5/IFNA6/IFNA7/IFNA13/IFNA16/IFNA17/IFNA21/RICTOR	12
BP	GO:0097696	receptor signaling pathway via STAT	13/137	181/18723	7.8714e-10	1.08888e-07	6.58021e-08	TGFB1/IFNA2/IFNA5/IFNA6/IFNA7/IFNA13/IFNA16/IFNA17/IFNA21/HSF1/STAT3/PARP9/PARP14	13
BP	GO:0009636	response to toxic substance	15/137	262/18723	8.7738e-10	1.16516e-07	7.04121e-08	NFE2L2/DUOX2/MAPK3/MDM2/H19/SLC7A11/MT1G/CDKN1A/PRDX6/SESN2/PRDX1/NUPR1/MGST1/ADAMTS13/GSTM1	15
BP	GO:0000302	response to reactive oxygen species	14/137	222/18723	9.4206e-10	1.20294e-07	7.2695e-08	NFE2L2/MAP1LC3A/EGFR/MAPK3/TNFAIP3/SIRT1/MDM2/KLF2/H19/HSF1/SESN2/FXN/RELA/PRDX1	14
BP	GO:1901653	cellular response to peptide	17/137	359/18723	1.14445e-09	1.40724e-07	8.50414e-08	NFE2L2/TP53/LPIN1/SIRT1/POR/MDM2/SNX5/KLF2/FOXO4/HSF1/STAT3/NR4A1/GDF15/RELA/CREB1/ADIPOQ/RARRES2	17
BP	GO:0050678	regulation of epithelial cell proliferation	17/137	381/18723	2.81085e-09	3.33287e-07	2.01409e-07	EGFR/HMGB1/TNFAIP3/SIRT1/TGFB1/PRKCA/YAP1/STAT3/ZFP36/NR4A1/FZD7/STK11/NUPR1/SIRT6/SOX2/PPARD/RICTOR	17
BP	GO:0006801	superoxide metabolic process	9/137	74/18723	3.40893e-09	3.89979e-07	2.35669e-07	NFE2L2/NOX1/NOX3/NOX5/DUOX2/EGFR/TGFB1/H19/PRDX1	9
BP	GO:0071375	cellular response to peptide hormone stimulus	15/137	290/18723	3.52391e-09	3.89979e-07	2.35669e-07	NFE2L2/LPIN1/SIRT1/POR/MDM2/SNX5/FOXO4/HSF1/STAT3/NR4A1/GDF15/RELA/CREB1/ADIPOQ/RARRES2	15
BP	GO:0007259	receptor signaling pathway via JAK-STAT	12/137	170/18723	4.42612e-09	4.6616e-07	2.81706e-07	IFNA2/IFNA5/IFNA6/IFNA7/IFNA13/IFNA16/IFNA17/IFNA21/HSF1/STAT3/PARP9/PARP14	12
BP	GO:0043620	regulation of DNA-templated transcription in response to stress	8/137	53/18723	4.49311e-09	4.6616e-07	2.81706e-07	NFE2L2/TP53/EPAS1/KLF2/HSF1/MUC1/SESN2/RELA	8
BP	GO:0006471	protein ADP-ribosylation	7/137	35/18723	5.4555e-09	5.48856e-07	3.3168e-07	PARP3/PARP4/PARP9/PARP10/PARP14/PARP16/SIRT6	7
BP	GO:0033138	positive regulation of peptidyl-serine phosphorylation	10/137	108/18723	6.65349e-09	6.49694e-07	3.92618e-07	EGFR/TGFB1/IFNA2/IFNA5/IFNA6/IFNA7/IFNA13/IFNA16/IFNA17/IFNA21	10
BP	GO:0071453	cellular response to oxygen levels	12/137	177/18723	6.98971e-09	6.63024e-07	4.00673e-07	NFE2L2/NOX1/TP53/EPAS1/SIRT1/AQP3/MDM2/NDRG1/COX4I2/P4HB/PPARD/TERT	12
BP	GO:0043434	response to peptide hormone	17/137	414/18723	9.69983e-09	8.9454e-07	5.40581e-07	NFE2L2/LPIN1/SIRT1/POR/MDM2/SNX5/FOXO4/HSF1/STAT3/SESN2/NR4A1/GDF15/PPARA/RELA/CREB1/ADIPOQ/RARRES2	17
BP	GO:0016032	viral process	17/137	415/18723	1.00522e-08	9.01978e-07	5.45076e-07	TP53/SLC1A5/EGFR/IFNA2/TRIM21/TRIM26/CFL1/SLC3A2/PML/ZFP36/P4HB/NR5A2/PPARA/PARP9/PARP10/PARP16/FURIN	17
BP	GO:1904892	regulation of receptor signaling pathway via STAT	10/137	114/18723	1.1268e-08	9.8447e-07	5.94927e-07	TGFB1/IFNA2/IFNA5/IFNA6/IFNA7/IFNA13/IFNA16/IFNA17/IFNA21/PARP14	10
BP	GO:0009615	response to virus	16/137	367/18723	1.17862e-08	1.00334e-06	6.06331e-07	HSPB1/DUOX2/TNFAIP3/IFNA2/IFNA5/IFNA6/IFNA7/IFNA13/IFNA16/IFNA17/IFNA21/H19/CFL1/PML/RELA/PARP9	16
BP	GO:0030308	negative regulation of cell growth	12/137	188/18723	1.37711e-08	1.143e-06	6.90729e-07	G6PD/TP53/CDKN2A/ACVR1B/SIRT1/TGFB1/PML/CDKN1A/SESN2/STK11/PPARA/PPARD	12
BP	GO:0071456	cellular response to hypoxia	11/137	151/18723	1.44255e-08	1.16674e-06	7.05075e-07	NFE2L2/TP53/EPAS1/SIRT1/AQP3/MDM2/NDRG1/COX4I2/P4HB/PPARD/TERT	11
BP	GO:0002366	leukocyte activation involved in immune response	14/137	275/18723	1.476e-08	1.16674e-06	7.05075e-07	TP53/HMGB1/SMAD7/TGFB1/IFNA2/IFNA5/IFNA6/IFNA7/IFNA13/IFNA16/IFNA17/IFNA21/STAT3/PARP3	14
BP	GO:0031331	positive regulation of cellular catabolic process	17/137	427/18723	1.53031e-08	1.18154e-06	7.1402e-07	NFE2L2/MAPK3/HMGB1/TNFAIP3/SIRT1/SMAD7/MDM2/TRIM21/HSF1/SESN2/ZFP36/STK11/PPARA/NUPR1/SIRT6/TRIB2/FURIN	17
BP	GO:0030101	natural killer cell activation	9/137	88/18723	1.61646e-08	1.21969e-06	7.37073e-07	IFNA2/IFNA5/IFNA6/IFNA7/IFNA13/IFNA16/IFNA17/IFNA21/PRDX1	9
BP	GO:0036003	positive regulation of transcription from RNA polymerase II promoter in response to stress	6/137	24/18723	1.66052e-08	1.2251e-06	7.40341e-07	NFE2L2/TP53/KLF2/HSF1/MUC1/SESN2	6
BP	GO:0002263	cell activation involved in immune response	14/137	279/18723	1.77121e-08	1.27835e-06	7.72522e-07	TP53/HMGB1/SMAD7/TGFB1/IFNA2/IFNA5/IFNA6/IFNA7/IFNA13/IFNA16/IFNA17/IFNA21/STAT3/PARP3	14
BP	GO:0030099	myeloid cell differentiation	16/137	381/18723	1.99254e-08	1.4075e-06	8.50568e-07	G6PD/ACVR1B/EPAS1/HMGB1/SIRT1/TGFB1/PRKCA/KLF2/PTPN6/HSF1/MT1G/STAT3/PML/ZFP36/CREB1/ADIPOQ	16
BP	GO:0045936	negative regulation of phosphate metabolic process	17/137	441/18723	2.45511e-08	1.69812e-06	1.02619e-06	HSPB1/TP53/CDKN2A/TNFAIP3/SIRT1/SMAD7/TGFB1/WWTR1/H19/PTPN6/STAT3/CDKN1A/PPARA/NUPR1/PARP14/TRIB2/ADIPOQ	17
BP	GO:0010563	negative regulation of phosphorus metabolic process	17/137	442/18723	2.53766e-08	1.71939e-06	1.03905e-06	HSPB1/TP53/CDKN2A/TNFAIP3/SIRT1/SMAD7/TGFB1/WWTR1/H19/PTPN6/STAT3/CDKN1A/PPARA/NUPR1/PARP14/TRIB2/ADIPOQ	17
BP	GO:0036294	cellular response to decreased oxygen levels	11/137	161/18723	2.811e-08	1.8665e-06	1.12795e-06	NFE2L2/TP53/EPAS1/SIRT1/AQP3/MDM2/NDRG1/COX4I2/P4HB/PPARD/TERT	11
BP	GO:0070301	cellular response to hydrogen peroxide	9/137	98/18723	4.18595e-08	2.72497e-06	1.64673e-06	NFE2L2/MAP1LC3A/TNFAIP3/SIRT1/MDM2/KLF2/HSF1/FXN/RELA	9
BP	GO:0042100	B cell proliferation	9/137	99/18723	4.57625e-08	2.92176e-06	1.76565e-06	IFNA2/IFNA5/IFNA6/IFNA7/IFNA13/IFNA16/IFNA17/IFNA21/CDKN1A	9
BP	GO:0043618	regulation of transcription from RNA polymerase II promoter in response to stress	7/137	47/18723	4.74296e-08	2.97106e-06	1.79545e-06	NFE2L2/TP53/EPAS1/KLF2/HSF1/MUC1/SESN2	7
BP	GO:0030330	DNA damage response, signal transduction by p53 class mediator	8/137	72/18723	5.39992e-08	3.28559e-06	1.98552e-06	TP53/SIRT1/MDM2/NDRG1/MUC1/PML/CDKN1A/SESN2	8
BP	GO:2001233	regulation of apoptotic signaling pathway	15/137	356/18723	5.44299e-08	3.28559e-06	1.98552e-06	HSPB1/NFE2L2/NOX1/TP53/TNFAIP3/SIRT1/MDM2/YAP1/MUC1/PML/P4HB/FXN/RELA/NUPR1/TERT	15
BP	GO:0051052	regulation of DNA metabolic process	15/137	359/18723	6.07509e-08	3.60166e-06	2.17652e-06	TP53/EGFR/MAPK3/HMGB1/SIRT1/TGFB1/HSF1/PML/CDKN1A/OTUB1/PARP3/PARP4/PARP9/SIRT6/ADIPOQ	15
BP	GO:0001558	regulation of cell growth	16/137	414/18723	6.3012e-08	3.67017e-06	2.21793e-06	G6PD/TP53/EGFR/CDKN2A/BAP1/ACVR1B/SIRT1/SMAD7/TGFB1/PML/CDKN1A/SESN2/FXN/STK11/PPARA/PPARD	16
BP	GO:0046425	regulation of receptor signaling pathway via JAK-STAT	9/137	103/18723	6.47319e-08	3.70534e-06	2.23918e-06	IFNA2/IFNA5/IFNA6/IFNA7/IFNA13/IFNA16/IFNA17/IFNA21/PARP14	9
BP	GO:2001020	regulation of response to DNA damage stimulus	12/137	219/18723	7.47158e-08	4.16922e-06	2.51951e-06	TP53/EGFR/HMGB1/SIRT1/MDM2/HSF1/MUC1/PML/OTUB1/PARP3/PARP9/SIRT6	12
BP	GO:0045598	regulation of fat cell differentiation	10/137	139/18723	7.55591e-08	4.16922e-06	2.51951e-06	SIRT1/TGFB1/WWTR1/YAP1/ZFP36/CREB1/PPARD/TRIB2/ADIPOQ/RARRES2	10
BP	GO:0030522	intracellular receptor signaling pathway	13/137	265/18723	7.66031e-08	4.16922e-06	2.51951e-06	ALOX15B/ALOXE3/TNFAIP3/SIRT1/KLF2/YAP1/STAT3/PML/NR4A1/NR5A2/PPARA/RELA/PPARD	13
BP	GO:0018105	peptidyl-serine phosphorylation	14/137	315/18723	8.05573e-08	4.30606e-06	2.6022e-06	EGFR/MAPK3/SMAD7/TGFB1/PRKCA/IFNA2/IFNA5/IFNA6/IFNA7/IFNA13/IFNA16/IFNA17/IFNA21/RICTOR	14
BP	GO:0042060	wound healing	16/137	422/18723	8.19271e-08	4.30606e-06	2.6022e-06	HSPB1/NFE2L2/DUOX2/EGFR/HMGB1/TNFAIP3/TGFB1/PRKCA/SLC7A11/YAP1/PTPN6/CDKN1A/FZD7/PPARA/ADAMTS13/PPARD	16
BP	GO:0072332	intrinsic apoptotic signaling pathway by p53 class mediator	8/137	76/18723	8.30083e-08	4.30606e-06	2.6022e-06	TP53/SIRT1/MDM2/MUC1/PML/CDKN1A/STK11/NUPR1	8
BP	GO:0030183	B cell differentiation	10/137	141/18723	8.65063e-08	4.39341e-06	2.65499e-06	TP53/IFNA2/IFNA5/IFNA6/IFNA7/IFNA13/IFNA16/IFNA17/IFNA21/PTPN6	10
BP	GO:0051348	negative regulation of transferase activity	13/137	268/18723	8.73388e-08	4.39341e-06	2.65499e-06	HSPB1/TP53/CDKN2A/TNFAIP3/SIRT1/SMAD7/WWTR1/PTPN6/CDKN1A/ZFP36/PARP3/TRIB2/ADIPOQ	13
BP	GO:0016049	cell growth	17/137	482/18723	8.88165e-08	4.40106e-06	2.65961e-06	G6PD/TP53/EGFR/CDKN2A/BAP1/ACVR1B/SIRT1/SMAD7/TGFB1/PML/CDKN1A/SESN2/FXN/STK11/PPARA/SIRT6/PPARD	17
BP	GO:0070661	leukocyte proliferation	14/137	318/18723	9.05504e-08	4.42099e-06	2.67166e-06	TP53/MAPK3/HMGB1/TNFAIP3/IFNA2/IFNA5/IFNA6/IFNA7/IFNA13/IFNA16/IFNA17/IFNA21/PTPN6/CDKN1A	14
BP	GO:1903131	mononuclear cell differentiation	16/137	426/18723	9.32076e-08	4.48477e-06	2.7102e-06	TP53/HMGB1/SMAD7/IFNA2/IFNA5/IFNA6/IFNA7/IFNA13/IFNA16/IFNA17/IFNA21/PTPN6/MT1G/STAT3/FZD7/STK11	16
BP	GO:0030098	lymphocyte differentiation	15/137	374/18723	1.03556e-07	4.91151e-06	2.96808e-06	TP53/HMGB1/SMAD7/IFNA2/IFNA5/IFNA6/IFNA7/IFNA13/IFNA16/IFNA17/IFNA21/PTPN6/STAT3/FZD7/STK11	15
BP	GO:0010039	response to iron ion	6/137	32/18723	1.06552e-07	4.98245e-06	3.01096e-06	G6PD/TFR2/MAP1LC3A/MDM2/FXN/TFAP2A	6
BP	GO:0009896	positive regulation of catabolic process	17/137	492/18723	1.19097e-07	5.49171e-06	3.31871e-06	NFE2L2/MAPK3/HMGB1/TNFAIP3/SIRT1/SMAD7/MDM2/TRIM21/HSF1/SESN2/ZFP36/STK11/PPARA/NUPR1/SIRT6/TRIB2/FURIN	17
BP	GO:0045444	fat cell differentiation	12/137	229/18723	1.2165e-07	5.53259e-06	3.34341e-06	ALOXE3/SIRT1/TGFB1/WWTR1/YAP1/ZFP36/NR4A1/CREB1/PPARD/TRIB2/ADIPOQ/RARRES2	12
BP	GO:1902893	regulation of pri-miRNA transcription by RNA polymerase II	7/137	54/18723	1.27993e-07	5.74239e-06	3.4702e-06	TP53/TGFB1/STAT3/PPARA/RELA/PPARD/TERT	7
BP	GO:0061614	pri-miRNA transcription by RNA polymerase II	7/137	55/18723	1.4577e-07	6.45273e-06	3.89946e-06	TP53/TGFB1/STAT3/PPARA/RELA/PPARD/TERT	7
BP	GO:0042326	negative regulation of phosphorylation	15/137	385/18723	1.50678e-07	6.58225e-06	3.97773e-06	HSPB1/CDKN2A/TNFAIP3/SIRT1/SMAD7/TGFB1/WWTR1/PTPN6/STAT3/CDKN1A/PPARA/NUPR1/PARP14/TRIB2/ADIPOQ	15
BP	GO:0042113	B cell activation	14/137	334/18723	1.65373e-07	7.13038e-06	4.30897e-06	TP53/TNFAIP3/TGFB1/IFNA2/IFNA5/IFNA6/IFNA7/IFNA13/IFNA16/IFNA17/IFNA21/PTPN6/CDKN1A/PARP3	14
BP	GO:0018209	peptidyl-serine modification	14/137	338/18723	1.91219e-07	8.13906e-06	4.91853e-06	EGFR/MAPK3/SMAD7/TGFB1/PRKCA/IFNA2/IFNA5/IFNA6/IFNA7/IFNA13/IFNA16/IFNA17/IFNA21/RICTOR	14
BP	GO:0055072	iron ion homeostasis	8/137	85/18723	2.00482e-07	8.42532e-06	5.09152e-06	SLC40A1/NOX5/TFR2/EPAS1/SLC25A28/FTMT/FTL/FXN	8
BP	GO:0006977	DNA damage response, signal transduction by p53 class mediator resulting in cell cycle arrest	5/137	19/18723	2.08738e-07	8.66264e-06	5.23494e-06	TP53/MDM2/MUC1/PML/CDKN1A	5
BP	GO:0044843	cell cycle G1/S phase transition	12/137	241/18723	2.11561e-07	8.67141e-06	5.24024e-06	TP53/EGFR/CDKN2A/ACVR1B/MAP3K11/MDM2/PTPN6/MUC1/PML/CDKN1A/BRD4/TERT	12
BP	GO:0042594	response to starvation	11/137	197/18723	2.20953e-07	8.94589e-06	5.40611e-06	NFE2L2/TP53/MAP1LC3A/WIPI1/MAPK3/SIRT1/CDKN1A/SESN2/ZFP36/PPARA/DHODH	11
BP	GO:0007179	transforming growth factor beta receptor signaling pathway	11/137	198/18723	2.32505e-07	9.27611e-06	5.60566e-06	TP53/SIRT1/SMAD7/TGFB1/STAT3/PML/STK11/GDF15/PPARA/CREB1/FURIN	11
BP	GO:0002262	myeloid cell homeostasis	10/137	157/18723	2.37491e-07	9.27611e-06	5.60566e-06	G6PD/BAP1/ACVR1B/EPAS1/HMGB1/KLF2/SLC7A11/STAT3/ZFP36/PRDX1	10
BP	GO:2000377	regulation of reactive oxygen species metabolic process	10/137	157/18723	2.37491e-07	9.27611e-06	5.60566e-06	NFE2L2/G6PD/TP53/EGFR/TGFB1/H19/STAT3/CDKN1A/TFAP2A/PPARA	10
BP	GO:0031668	cellular response to extracellular stimulus	12/137	246/18723	2.63931e-07	1.0189e-05	6.15732e-06	NFE2L2/TP53/MAP1LC3A/WIPI1/MAPK3/SIRT1/AQP3/MDM2/CDKN1A/CBS/SESN2/PPARA	12
BP	GO:0072331	signal transduction by p53 class mediator	10/137	163/18723	3.36658e-07	1.28472e-05	7.76369e-06	TP53/SIRT1/MDM2/NDRG1/MUC1/PML/CDKN1A/SESN2/STK11/NUPR1	10
BP	GO:0007178	transmembrane receptor protein serine/threonine kinase signaling pathway	14/137	355/18723	3.46675e-07	1.30791e-05	7.90385e-06	TP53/MAPK3/ACVR1B/SIRT1/SMAD7/TGFB1/WWTR1/STAT3/PML/STK11/GDF15/PPARA/CREB1/FURIN	14
BP	GO:0050679	positive regulation of epithelial cell proliferation	11/137	207/18723	3.63091e-07	1.35445e-05	8.18512e-06	EGFR/HMGB1/TNFAIP3/SIRT1/PRKCA/YAP1/STAT3/NR4A1/FZD7/SIRT6/RICTOR	11
BP	GO:0001818	negative regulation of cytokine production	14/137	357/18723	3.70971e-07	1.36847e-05	8.26984e-06	HMGB1/TNFAIP3/SMAD7/TGFB1/IFNA2/KLF2/PTPN6/PML/ZFP36/PPARA/TMSB4X/TRIB2/ADIPOQ/FURIN	14
BP	GO:0006282	regulation of DNA repair	9/137	130/18723	4.80816e-07	1.75419e-05	1.06008e-05	EGFR/HMGB1/SIRT1/HSF1/PML/OTUB1/PARP3/PARP9/SIRT6	9
BP	GO:0000082	G1/S transition of mitotic cell cycle	11/137	214/18723	5.0579e-07	1.82524e-05	1.10302e-05	TP53/EGFR/CDKN2A/ACVR1B/MDM2/PTPN6/MUC1/PML/CDKN1A/BRD4/TERT	11
BP	GO:1904035	regulation of epithelial cell apoptotic process	8/137	96/18723	5.16386e-07	1.84344e-05	1.11402e-05	NFE2L2/TNFAIP3/H19/YAP1/ZFP36/PPARA/NUPR1/TERT	8
BP	GO:0031669	cellular response to nutrient levels	11/137	215/18723	5.29772e-07	1.87111e-05	1.13073e-05	NFE2L2/TP53/MAP1LC3A/WIPI1/MAPK3/SIRT1/AQP3/MDM2/CDKN1A/SESN2/PPARA	11
BP	GO:0010944	negative regulation of transcription by competitive promoter binding	4/137	10/18723	5.56812e-07	1.94591e-05	1.17594e-05	SMAD7/MUC1/TFAP2A/CREB1	4
BP	GO:0051607	defense response to virus	12/137	265/18723	5.84373e-07	2.00012e-05	1.2087e-05	TNFAIP3/IFNA2/IFNA5/IFNA6/IFNA7/IFNA13/IFNA16/IFNA17/IFNA21/PML/RELA/PARP9	12
BP	GO:0140546	defense response to symbiont	12/137	265/18723	5.84373e-07	2.00012e-05	1.2087e-05	TNFAIP3/IFNA2/IFNA5/IFNA6/IFNA7/IFNA13/IFNA16/IFNA17/IFNA21/PML/RELA/PARP9	12
BP	GO:1902882	regulation of response to oxidative stress	8/137	98/18723	6.05365e-07	2.05083e-05	1.23934e-05	HSPB1/NFE2L2/NOX1/SIRT1/H19/SLC7A11/SESN2/P4HB	8
BP	GO:0071496	cellular response to external stimulus	13/137	320/18723	6.66189e-07	2.22785e-05	1.34632e-05	NFE2L2/TP53/MAP1LC3A/WIPI1/EGFR/MAPK3/SIRT1/AQP3/MDM2/CDKN1A/CBS/SESN2/PPARA	13
BP	GO:0042771	intrinsic apoptotic signaling pathway in response to DNA damage by p53 class mediator	6/137	43/18723	6.71039e-07	2.22785e-05	1.34632e-05	TP53/SIRT1/MUC1/PML/CDKN1A/NUPR1	6
BP	GO:0042554	superoxide anion generation	6/137	44/18723	7.72346e-07	2.5388e-05	1.53423e-05	NOX1/NOX3/NOX5/DUOX2/EGFR/TGFB1	6
BP	GO:0055076	transition metal ion homeostasis	9/137	138/18723	7.9667e-07	2.59308e-05	1.56703e-05	SLC40A1/NOX5/TFR2/EPAS1/SLC25A28/MT1G/FTMT/FTL/FXN	9
BP	GO:0008631	intrinsic apoptotic signaling pathway in response to oxidative stress	6/137	45/18723	8.85839e-07	2.85532e-05	1.72551e-05	HSPB1/NFE2L2/NOX1/SIRT1/PML/P4HB	6
BP	GO:1903798	regulation of production of miRNAs involved in gene silencing by miRNA	5/137	25/18723	9.20683e-07	2.9391e-05	1.77614e-05	TP53/EGFR/TGFB1/STAT3/TERT	5
BP	GO:0071356	cellular response to tumor necrosis factor	11/137	229/18723	9.88136e-07	3.12439e-05	1.88811e-05	NFE2L2/TP53/MAPK3/TNFAIP3/SIRT1/KLF2/ZFP36/RELA/TMSB4X/ADAMTS13/ADIPOQ	11
BP	GO:0062012	regulation of small molecule metabolic process	13/137	334/18723	1.077e-06	3.37324e-05	2.03849e-05	TP53/HMGB1/SIRT1/POR/H19/SLC7A11/STAT3/SESN2/PPARA/NUPR1/TMSB4X/PPARD/ADIPOQ	13
BP	GO:0070920	regulation of production of small RNA involved in gene silencing by RNA	5/137	26/18723	1.13321e-06	3.51613e-05	2.12484e-05	TP53/EGFR/TGFB1/STAT3/TERT	5
BP	GO:0007568	aging	13/137	339/18723	1.2711e-06	3.89333e-05	2.35279e-05	NFE2L2/TP53/MAPK3/CDKN2A/SIRT1/LONP1/FOXO4/STAT3/PML/CDKN1A/RELA/CREB1/TERT	13
BP	GO:0042542	response to hydrogen peroxide	9/137	146/18723	1.27823e-06	3.89333e-05	2.35279e-05	NFE2L2/MAP1LC3A/TNFAIP3/SIRT1/MDM2/KLF2/HSF1/FXN/RELA	9
BP	GO:0045912	negative regulation of carbohydrate metabolic process	6/137	48/18723	1.31082e-06	3.95631e-05	2.39084e-05	TP53/TGFB1/STAT3/PPARA/NUPR1/ADIPOQ	6
BP	GO:0043536	positive regulation of blood vessel endothelial cell migration	7/137	76/18723	1.38225e-06	4.12553e-05	2.49311e-05	HSPB1/NFE2L2/HMGB1/SIRT1/TGFB1/PRKCA/TMSB4X	7
BP	GO:0046651	lymphocyte proliferation	12/137	288/18723	1.40417e-06	4.12553e-05	2.49311e-05	TP53/HMGB1/IFNA2/IFNA5/IFNA6/IFNA7/IFNA13/IFNA16/IFNA17/IFNA21/PTPN6/CDKN1A	12
BP	GO:0097193	intrinsic apoptotic signaling pathway	12/137	288/18723	1.40417e-06	4.12553e-05	2.49311e-05	HSPB1/NFE2L2/NOX1/TP53/SIRT1/MDM2/MUC1/PML/CDKN1A/P4HB/STK11/NUPR1	12
BP	GO:0060964	regulation of gene silencing by miRNA	6/137	49/18723	1.4848e-06	4.32255e-05	2.61217e-05	TP53/EGFR/TGFB1/STAT3/ZFP36/TERT	6
BP	GO:0034504	protein localization to nucleus	12/137	290/18723	1.50941e-06	4.32255e-05	2.61217e-05	TP53/TGFB1/MDM2/WWTR1/YAP1/STAT3/PML/CDKN1A/SESN2/STK11/PARP9/TERT	12
BP	GO:0009410	response to xenobiotic stimulus	15/137	462/18723	1.51029e-06	4.32255e-05	2.61217e-05	NFE2L2/EGFR/POR/MDM2/DPEP1/STAT3/CDKN1A/CA9/RELA/PARP4/CREB1/MGST1/DHODH/ADIPOQ/GSTM1	15
BP	GO:0032943	mononuclear cell proliferation	12/137	291/18723	1.5646e-06	4.43973e-05	2.68298e-05	TP53/HMGB1/IFNA2/IFNA5/IFNA6/IFNA7/IFNA13/IFNA16/IFNA17/IFNA21/PTPN6/CDKN1A	12
BP	GO:1904036	negative regulation of epithelial cell apoptotic process	6/137	50/18723	1.67719e-06	4.71887e-05	2.85167e-05	NFE2L2/TNFAIP3/YAP1/PPARA/NUPR1/TERT	6
BP	GO:0098754	detoxification	9/137	152/18723	1.78803e-06	4.98845e-05	3.01458e-05	NFE2L2/DUOX2/H19/MT1G/PRDX6/SESN2/PRDX1/MGST1/GSTM1	9
BP	GO:0071248	cellular response to metal ion	10/137	197/18723	1.90619e-06	5.2738e-05	3.18702e-05	NFE2L2/TFR2/MAP1LC3A/EGFR/MAPK3/DPEP1/HSF1/MT1G/TFAP2A/CREB1	10
BP	GO:0048145	regulation of fibroblast proliferation	7/137	80/18723	1.96032e-06	5.37874e-05	3.25043e-05	TP53/DDR2/PML/CDKN1A/NUPR1/PARP10/CREB1	7
BP	GO:0071216	cellular response to biotic stimulus	11/137	246/18723	1.98894e-06	5.41252e-05	3.27085e-05	TP53/MAPK3/HMGB1/TNFAIP3/TGFB1/PRKCA/HSF1/ZFP36/RELA/ADAMTS13/PPARD	11
BP	GO:1902175	regulation of oxidative stress-induced intrinsic apoptotic signaling pathway	5/137	29/18723	2.01007e-06	5.42555e-05	3.27873e-05	HSPB1/NFE2L2/NOX1/SIRT1/P4HB	5
BP	GO:0035196	production of miRNAs involved in gene silencing by miRNA	6/137	52/18723	2.12313e-06	5.57543e-05	3.3693e-05	TP53/EGFR/TGFB1/H19/STAT3/TERT	6
BP	GO:0060147	regulation of posttranscriptional gene silencing	6/137	52/18723	2.12313e-06	5.57543e-05	3.3693e-05	TP53/EGFR/TGFB1/STAT3/ZFP36/TERT	6
BP	GO:2000378	negative regulation of reactive oxygen species metabolic process	6/137	52/18723	2.12313e-06	5.57543e-05	3.3693e-05	G6PD/TP53/H19/STAT3/TFAP2A/PPARA	6
BP	GO:0048144	fibroblast proliferation	7/137	81/18723	2.13277e-06	5.57543e-05	3.3693e-05	TP53/DDR2/PML/CDKN1A/NUPR1/PARP10/CREB1	7
BP	GO:0033002	muscle cell proliferation	11/137	248/18723	2.15145e-06	5.58032e-05	3.37225e-05	NOX1/EGFR/TNFAIP3/TGFB1/MDM2/YAP1/STAT3/CDKN1A/PPARD/ADIPOQ/TERT	11
BP	GO:1990748	cellular detoxification	8/137	116/18723	2.18877e-06	5.63311e-05	3.40416e-05	NFE2L2/DUOX2/H19/PRDX6/SESN2/PRDX1/MGST1/GSTM1	8
BP	GO:0009267	cellular response to starvation	9/137	156/18723	2.21792e-06	5.66422e-05	3.42296e-05	NFE2L2/TP53/MAP1LC3A/WIPI1/MAPK3/SIRT1/CDKN1A/SESN2/PPARA	9
BP	GO:0051054	positive regulation of DNA metabolic process	10/137	201/18723	2.28439e-06	5.78945e-05	3.49863e-05	EGFR/MAPK3/HMGB1/SIRT1/TGFB1/HSF1/PML/PARP3/PARP9/SIRT6	10
BP	GO:0071560	cellular response to transforming growth factor beta stimulus	11/137	250/18723	2.3255e-06	5.81109e-05	3.51171e-05	TP53/SIRT1/SMAD7/TGFB1/STAT3/PML/STK11/GDF15/PPARA/CREB1/FURIN	11
BP	GO:0060966	regulation of gene silencing by RNA	6/137	53/18723	2.37986e-06	5.81109e-05	3.51171e-05	TP53/EGFR/TGFB1/STAT3/ZFP36/TERT	6
BP	GO:0071900	regulation of protein serine/threonine kinase activity	13/137	359/18723	2.39697e-06	5.81109e-05	3.51171e-05	EGFR/CDKN2A/TNFAIP3/SIRT1/MAP3K11/TGFB1/PTPN6/CDKN1A/SESN2/PARP16/TRIB2/ADIPOQ/RICTOR	13
BP	GO:0031571	mitotic G1 DNA damage checkpoint signaling	5/137	30/18723	2.39795e-06	5.81109e-05	3.51171e-05	TP53/MDM2/MUC1/PML/CDKN1A	5
BP	GO:1903579	negative regulation of ATP metabolic process	5/137	30/18723	2.39795e-06	5.81109e-05	3.51171e-05	TP53/H19/STAT3/PPARA/NUPR1	5
BP	GO:2000637	positive regulation of gene silencing by miRNA	5/137	30/18723	2.39795e-06	5.81109e-05	3.51171e-05	TP53/EGFR/TGFB1/STAT3/ZFP36	5
BP	GO:0034612	response to tumor necrosis factor	11/137	253/18723	2.60976e-06	6.27855e-05	3.79421e-05	NFE2L2/TP53/MAPK3/TNFAIP3/SIRT1/KLF2/ZFP36/RELA/TMSB4X/ADAMTS13/ADIPOQ	11
BP	GO:0031050	dsRNA processing	6/137	54/18723	2.66135e-06	6.3112e-05	3.81393e-05	TP53/EGFR/TGFB1/H19/STAT3/TERT	6
BP	GO:0070918	production of small RNA involved in gene silencing by RNA	6/137	54/18723	2.66135e-06	6.3112e-05	3.81393e-05	TP53/EGFR/TGFB1/H19/STAT3/TERT	6
BP	GO:0044819	mitotic G1/S transition checkpoint signaling	5/137	31/18723	2.84235e-06	6.59901e-05	3.98786e-05	TP53/MDM2/MUC1/PML/CDKN1A	5
BP	GO:0060148	positive regulation of posttranscriptional gene silencing	5/137	31/18723	2.84235e-06	6.59901e-05	3.98786e-05	TP53/EGFR/TGFB1/STAT3/ZFP36	5
BP	GO:0071480	cellular response to gamma radiation	5/137	31/18723	2.84235e-06	6.59901e-05	3.98786e-05	TP53/MDM2/YAP1/HSF1/CDKN1A	5
BP	GO:0042110	T cell activation	15/137	487/18723	2.88603e-06	6.65391e-05	4.02103e-05	TP53/HMGB1/SMAD7/IFNA2/IFNA5/IFNA6/IFNA7/IFNA13/IFNA16/IFNA17/IFNA21/PTPN6/STAT3/FZD7/STK11	15
BP	GO:0071559	response to transforming growth factor beta	11/137	256/18723	2.92405e-06	6.69507e-05	4.04591e-05	TP53/SIRT1/SMAD7/TGFB1/STAT3/PML/STK11/GDF15/PPARA/CREB1/FURIN	11
BP	GO:1904019	epithelial cell apoptotic process	8/137	121/18723	3.00641e-06	6.83649e-05	4.13137e-05	NFE2L2/TNFAIP3/H19/YAP1/ZFP36/PPARA/NUPR1/TERT	8
BP	GO:0043281	regulation of cysteine-type endopeptidase activity involved in apoptotic process	10/137	209/18723	3.24076e-06	7.26981e-05	4.39323e-05	HMGB1/SIRT1/POR/MDM2/DPEP1/HSF1/PML/NR4A1/SENP1/SOX2	10
BP	GO:0071222	cellular response to lipopolysaccharide	10/137	209/18723	3.24076e-06	7.26981e-05	4.39323e-05	MAPK3/HMGB1/TNFAIP3/TGFB1/PRKCA/HSF1/ZFP36/RELA/ADAMTS13/PPARD	10
BP	GO:0010332	response to gamma radiation	6/137	56/18723	3.30583e-06	7.31691e-05	4.4217e-05	TP53/MDM2/YAP1/HSF1/PML/CDKN1A	6
BP	GO:0045599	negative regulation of fat cell differentiation	6/137	56/18723	3.30583e-06	7.31691e-05	4.4217e-05	SIRT1/TGFB1/WWTR1/YAP1/TRIB2/ADIPOQ	6
BP	GO:0050792	regulation of viral process	9/137	164/18723	3.35041e-06	7.318e-05	4.42236e-05	IFNA2/TRIM21/TRIM26/PML/ZFP36/P4HB/NR5A2/PPARA/PARP10	9
BP	GO:2001242	regulation of intrinsic apoptotic signaling pathway	9/137	164/18723	3.35041e-06	7.318e-05	4.42236e-05	HSPB1/NFE2L2/NOX1/TP53/SIRT1/MDM2/MUC1/P4HB/NUPR1	9
BP	GO:1900182	positive regulation of protein localization to nucleus	7/137	87/18723	3.45585e-06	7.49897e-05	4.53172e-05	TGFB1/WWTR1/YAP1/SESN2/STK11/PARP9/TERT	7
BP	GO:1903799	negative regulation of production of miRNAs involved in gene silencing by miRNA	4/137	15/18723	3.51773e-06	7.57994e-05	4.58065e-05	TP53/TGFB1/STAT3/TERT	4
BP	GO:0045862	positive regulation of proteolysis	13/137	372/18723	3.53883e-06	7.57994e-05	4.58065e-05	NFE2L2/HMGB1/SIRT1/SMAD7/MDM2/HSF1/STAT3/PML/NUPR1/SENP1/SIRT6/TRIB2/FURIN	13
BP	GO:0097237	cellular response to toxic substance	8/137	124/18723	3.61159e-06	7.6862e-05	4.64486e-05	NFE2L2/DUOX2/H19/PRDX6/SESN2/PRDX1/MGST1/GSTM1	8
BP	GO:0010506	regulation of autophagy	12/137	317/18723	3.79049e-06	7.96482e-05	4.81324e-05	HSPB1/TP53/MAPK3/HMGB1/SIRT1/SNX5/QSOX1/TRIM21/STAT3/SESN2/STK11/NUPR1	12
BP	GO:0019058	viral life cycle	12/137	317/18723	3.79049e-06	7.96482e-05	4.81324e-05	SLC1A5/EGFR/IFNA2/TRIM21/TRIM26/SLC3A2/PML/P4HB/NR5A2/PPARA/PARP10/FURIN	12
BP	GO:1900407	regulation of cellular response to oxidative stress	7/137	89/18723	4.02585e-06	8.34505e-05	5.04301e-05	HSPB1/NFE2L2/NOX1/SIRT1/H19/SLC7A11/P4HB	7
BP	GO:1901214	regulation of neuron death	12/137	319/18723	4.04268e-06	8.34505e-05	5.04301e-05	G6PD/TP53/SIRT1/MAP3K11/SLC7A11/HSF1/STAT3/TFAP2A/PPARA/NUPR1/CREB1/TERT	12
BP	GO:0006826	iron ion transport	6/137	58/18723	4.07198e-06	8.34505e-05	5.04301e-05	SLC40A1/NOX5/TFR2/SLC25A28/FTMT/FTL	6
BP	GO:0042743	hydrogen peroxide metabolic process	6/137	58/18723	4.07198e-06	8.34505e-05	5.04301e-05	NOX1/DUOX2/EGFR/STAT3/PRDX6/PRDX1	6
BP	GO:0050878	regulation of body fluid levels	13/137	379/18723	4.3349e-06	8.80268e-05	5.31957e-05	HSPB1/NFE2L2/ALOXE3/EGFR/AQP3/AQP5/PRKCA/SLC7A11/PTPN6/PDSS2/CREB1/ADAMTS13/DHODH	13
BP	GO:0051090	regulation of DNA-binding transcription factor activity	14/137	440/18723	4.34831e-06	8.80268e-05	5.31957e-05	MAPK3/CDKN2A/TNFAIP3/SIRT1/SMAD7/DDR2/TRIM21/TRIM26/HSF1/STAT3/RELA/NUPR1/PARP10/TMSB4X	14
BP	GO:0042770	signal transduction in response to DNA damage	9/137	172/18723	4.94838e-06	9.95675e-05	6.01698e-05	TP53/SIRT1/MDM2/FOXO4/NDRG1/MUC1/PML/CDKN1A/SESN2	9
BP	GO:0045786	negative regulation of cell cycle	13/137	385/18723	5.13954e-06	0.000102791	6.21177e-05	TP53/ALOX15B/EGFR/CDKN2A/TNFAIP3/TGFB1/MDM2/FOXO4/MUC1/PML/CDKN1A/NR4A1/NUPR1	13
BP	GO:0048872	homeostasis of number of cells	11/137	272/18723	5.22659e-06	0.000103906	6.27916e-05	G6PD/BAP1/ACVR1B/EPAS1/HMGB1/TNFAIP3/KLF2/SLC7A11/STAT3/ZFP36/PRDX1	11
BP	GO:0050727	regulation of inflammatory response	13/137	386/18723	5.28578e-06	0.000104457	6.31247e-05	EGFR/BAP1/TNFAIP3/BRD4/ZFP36/PPARA/RELA/NUPR1/TMSB4X/PPARD/ADIPOQ/FURIN/RICTOR	13
BP	GO:0071219	cellular response to molecule of bacterial origin	10/137	221/18723	5.32284e-06	0.000104567	6.31911e-05	MAPK3/HMGB1/TNFAIP3/TGFB1/PRKCA/HSF1/ZFP36/RELA/ADAMTS13/PPARD	10
BP	GO:0035264	multicellular organism growth	8/137	132/18723	5.75226e-06	0.000112338	6.78873e-05	TP53/WWTR1/KLF2/STAT3/FXN/GDF15/PPP1R13L/CREB1	8
BP	GO:1990830	cellular response to leukemia inhibitory factor	7/137	94/18723	5.80189e-06	0.000112645	6.80726e-05	SIRT1/SMAD7/PML/BCAT2/NR5A2/PARP16/CREB1	7
BP	GO:0006631	fatty acid metabolic process	13/137	390/18723	5.90828e-06	0.000114044	6.89179e-05	ACSF2/ALOX15B/ALOXE3/MAPK3/LPIN1/SIRT1/POR/FADS2/SESN2/PPARA/PPARD/ADIPOQ/GSTM1	13
BP	GO:2001234	negative regulation of apoptotic signaling pathway	10/137	224/18723	5.99614e-06	0.000115045	6.9523e-05	HSPB1/NFE2L2/TNFAIP3/SIRT1/MDM2/YAP1/MUC1/FXN/RELA/TERT	10
BP	GO:0090399	replicative senescence	4/137	17/18723	6.06411e-06	0.000115045	6.9523e-05	TP53/CDKN2A/CDKN1A/TERT	4
BP	GO:1902894	negative regulation of pri-miRNA transcription by RNA polymerase II	4/137	17/18723	6.06411e-06	0.000115045	6.9523e-05	TGFB1/PPARA/RELA/PPARD	4
BP	GO:0036473	cell death in response to oxidative stress	7/137	95/18723	6.22551e-06	0.000116116	7.01705e-05	HSPB1/NFE2L2/NOX1/SIRT1/SLC7A11/PML/P4HB	7
BP	GO:1903321	negative regulation of protein modification by small protein conjugation or removal	7/137	95/18723	6.22551e-06	0.000116116	7.01705e-05	TNFAIP3/SMAD7/TRIM21/SQSTM1/OTUB1/RELA/PARP10	7
BP	GO:1990823	response to leukemia inhibitory factor	7/137	95/18723	6.22551e-06	0.000116116	7.01705e-05	SIRT1/SMAD7/PML/BCAT2/NR5A2/PARP16/CREB1	7
BP	GO:0071241	cellular response to inorganic substance	10/137	226/18723	6.48494e-06	0.000120279	7.26862e-05	NFE2L2/TFR2/MAP1LC3A/EGFR/MAPK3/DPEP1/HSF1/MT1G/TFAP2A/CREB1	10
BP	GO:0006109	regulation of carbohydrate metabolic process	9/137	178/18723	6.54061e-06	0.000120638	7.29029e-05	TP53/HMGB1/SIRT1/TGFB1/STAT3/SESN2/PPARA/NUPR1/ADIPOQ	9
BP	GO:0007346	regulation of mitotic cell cycle	14/137	457/18723	6.70569e-06	0.000122999	7.433e-05	TP53/EGFR/SIRT1/TGFB1/MDM2/PRKCA/FOXO4/PTPN6/HSF1/MUC1/PML/CDKN1A/BRD4/TERT	14
BP	GO:0048660	regulation of smooth muscle cell proliferation	9/137	180/18723	7.16067e-06	0.000129909	7.85058e-05	NOX1/EGFR/TNFAIP3/TGFB1/MDM2/CDKN1A/PPARD/ADIPOQ/TERT	9
BP	GO:0071897	DNA biosynthetic process	9/137	180/18723	7.16067e-06	0.000129909	7.85058e-05	TP53/MAPK3/SIRT1/CDKN1A/PARP3/PARP4/PARP10/ADIPOQ/TERT	9
BP	GO:0048545	response to steroid hormone	12/137	339/18723	7.50177e-06	0.000135358	8.17984e-05	EGFR/HMGB1/SIRT1/TGFB1/MDM2/YAP1/CDKN1A/ZFP36/PPARA/RELA/PPARD/ADIPOQ	12
BP	GO:0001933	negative regulation of protein phosphorylation	12/137	342/18723	8.19904e-06	0.000146348	8.84401e-05	HSPB1/CDKN2A/TNFAIP3/SIRT1/SMAD7/TGFB1/WWTR1/PTPN6/CDKN1A/PARP14/TRIB2/ADIPOQ	12
BP	GO:0045765	regulation of angiogenesis	12/137	342/18723	8.19904e-06	0.000146348	8.84401e-05	HSPB1/NFE2L2/HMGB1/TNFAIP3/SIRT1/PRKCA/KLF2/FOXO4/STAT3/PML/SIRT6/TERT	12
BP	GO:0032496	response to lipopolysaccharide	12/137	343/18723	8.44378e-06	0.000149911	9.0593e-05	MAPK3/HMGB1/TNFAIP3/TGFB1/PRKCA/HSF1/ZFP36/NR4A1/RELA/MGST1/ADAMTS13/PPARD	12
BP	GO:0048659	smooth muscle cell proliferation	9/137	184/18723	8.55307e-06	0.000151043	9.12774e-05	NOX1/EGFR/TNFAIP3/TGFB1/MDM2/CDKN1A/PPARD/ADIPOQ/TERT	9
BP	GO:2000116	regulation of cysteine-type endopeptidase activity	10/137	235/18723	9.13619e-06	0.000160488	9.69846e-05	HMGB1/SIRT1/POR/MDM2/DPEP1/HSF1/PML/NR4A1/SENP1/SOX2	10
BP	GO:0098869	cellular oxidant detoxification	7/137	101/18723	9.34378e-06	0.00016327	9.86662e-05	NFE2L2/DUOX2/H19/PRDX6/SESN2/PRDX1/MGST1	7
BP	GO:0006879	cellular iron ion homeostasis	6/137	67/18723	9.51302e-06	0.000165357	9.99274e-05	SLC40A1/NOX5/TFR2/FTMT/FTL/FXN	6
BP	GO:1901342	regulation of vasculature development	12/137	348/18723	9.76622e-06	0.000168874	0.000102053	HSPB1/NFE2L2/HMGB1/TNFAIP3/SIRT1/PRKCA/KLF2/FOXO4/STAT3/PML/SIRT6/TERT	12
BP	GO:2000045	regulation of G1/S transition of mitotic cell cycle	8/137	142/18723	9.8564e-06	0.000169551	0.000102461	TP53/EGFR/MDM2/PTPN6/MUC1/PML/CDKN1A/TERT	8
BP	GO:0062014	negative regulation of small molecule metabolic process	7/137	102/18723	9.97162e-06	0.000170648	0.000103125	TP53/SIRT1/H19/STAT3/PPARA/NUPR1/ADIPOQ	7
BP	GO:0062013	positive regulation of small molecule metabolic process	8/137	143/18723	1.03768e-05	0.000176672	0.000106765	HMGB1/SIRT1/POR/STAT3/PPARA/TMSB4X/PPARD/ADIPOQ	8
BP	GO:0045639	positive regulation of myeloid cell differentiation	7/137	103/18723	1.0634e-05	0.000180128	0.000108853	ACVR1B/HMGB1/TGFB1/PRKCA/HSF1/STAT3/CREB1	7
BP	GO:0010675	regulation of cellular carbohydrate metabolic process	8/137	146/18723	1.20793e-05	0.000203569	0.000123019	TP53/HMGB1/SIRT1/STAT3/SESN2/PPARA/NUPR1/ADIPOQ	8
BP	GO:0001935	endothelial cell proliferation	9/137	193/18723	1.2555e-05	0.000210518	0.000127219	NOX5/HMGB1/SIRT1/PRKCA/STAT3/NR4A1/SIRT6/PROK2/RICTOR	9
BP	GO:1901654	response to ketone	9/137	194/18723	1.30851e-05	0.000218304	0.000131924	EGFR/SIRT1/TGFB1/KLF2/YAP1/HSF1/CDKN1A/CA9/RELA	9
BP	GO:0010212	response to ionizing radiation	8/137	148/18723	1.33403e-05	0.000219258	0.0001325	TP53/SIRT1/MDM2/YAP1/HSF1/PML/CDKN1A/STK11	8
BP	GO:1903900	regulation of viral life cycle	8/137	148/18723	1.33403e-05	0.000219258	0.0001325	IFNA2/TRIM21/TRIM26/PML/P4HB/NR5A2/PPARA/PARP10	8
BP	GO:1902895	positive regulation of pri-miRNA transcription by RNA polymerase II	5/137	42/18723	1.33404e-05	0.000219258	0.0001325	TP53/TGFB1/STAT3/RELA/TERT	5
BP	GO:0009411	response to UV	8/137	149/18723	1.40112e-05	0.000229149	0.000138478	TP53/EGFR/SIRT1/MDM2/PML/CDKN1A/STK11/RELA	8
BP	GO:0070997	neuron death	12/137	361/18723	1.40896e-05	0.000229301	0.000138569	G6PD/TP53/SIRT1/MAP3K11/SLC7A11/HSF1/STAT3/TFAP2A/PPARA/NUPR1/CREB1/TERT	12
BP	GO:0071479	cellular response to ionizing radiation	6/137	72/18723	1.44544e-05	0.00023409	0.000141464	TP53/SIRT1/MDM2/YAP1/HSF1/CDKN1A	6
BP	GO:0002237	response to molecule of bacterial origin	12/137	363/18723	1.48852e-05	0.000239897	0.000144972	MAPK3/HMGB1/TNFAIP3/TGFB1/PRKCA/HSF1/ZFP36/NR4A1/RELA/MGST1/ADAMTS13/PPARD	12
BP	GO:1903706	regulation of hemopoiesis	12/137	367/18723	1.6595e-05	0.000266162	0.000160845	ACVR1B/HMGB1/SMAD7/TGFB1/PRKCA/IFNA2/PTPN6/HSF1/STAT3/ZFP36/CREB1/ADIPOQ	12
BP	GO:1903201	regulation of oxidative stress-induced cell death	6/137	74/18723	1.69345e-05	0.000270301	0.000163346	HSPB1/NFE2L2/NOX1/SIRT1/SLC7A11/P4HB	6
BP	GO:0001938	positive regulation of endothelial cell proliferation	7/137	111/18723	1.73656e-05	0.000275855	0.000166702	HMGB1/SIRT1/PRKCA/STAT3/NR4A1/SIRT6/RICTOR	7
BP	GO:0052548	regulation of endopeptidase activity	13/137	432/18723	1.7555e-05	0.000277536	0.000167718	PEBP1/HMGB1/SIRT1/POR/MDM2/DPEP1/HSF1/STAT3/PML/NR4A1/SENP1/SOX2/FURIN	13
BP	GO:0060965	negative regulation of gene silencing by miRNA	4/137	22/18723	1.8116e-05	0.000282372	0.000170641	TP53/TGFB1/STAT3/TERT	4
BP	GO:1900543	negative regulation of purine nucleotide metabolic process	4/137	22/18723	1.8116e-05	0.000282372	0.000170641	H19/STAT3/PPARA/NUPR1	4
BP	GO:1901522	positive regulation of transcription from RNA polymerase II promoter involved in cellular response to chemical stimulus	4/137	22/18723	1.8116e-05	0.000282372	0.000170641	NFE2L2/TP53/SESN2/RELA	4
BP	GO:2000379	positive regulation of reactive oxygen species metabolic process	6/137	76/18723	1.97472e-05	0.000306358	0.000185136	NFE2L2/TP53/EGFR/TGFB1/H19/CDKN1A	6
BP	GO:0018108	peptidyl-tyrosine phosphorylation	12/137	375/18723	2.05365e-05	0.000317122	0.000191641	TP53/EGFR/MAPK3/TGFB1/IFNA2/DDR2/PTPN6/HSF1/PARP9/PARP14/ADIPOQ/RICTOR	12
BP	GO:0045980	negative regulation of nucleotide metabolic process	4/137	23/18723	2.18057e-05	0.00033274	0.000201079	H19/STAT3/PPARA/NUPR1	4
BP	GO:2001169	regulation of ATP biosynthetic process	4/137	23/18723	2.18057e-05	0.00033274	0.000201079	H19/STAT3/PPARA/TMSB4X	4
BP	GO:0046916	cellular transition metal ion homeostasis	7/137	115/18723	2.18654e-05	0.00033274	0.000201079	SLC40A1/NOX5/TFR2/MT1G/FTMT/FTL/FXN	7
BP	GO:0006959	humoral immune response	11/137	317/18723	2.19488e-05	0.00033274	0.000201079	IFNA2/IFNA5/IFNA6/IFNA7/IFNA13/IFNA16/IFNA17/IFNA21/PTPN6/PLA2G6/RARRES2	11
BP	GO:0018212	peptidyl-tyrosine modification	12/137	378/18723	2.22125e-05	0.000335206	0.000202569	TP53/EGFR/MAPK3/TGFB1/IFNA2/DDR2/PTPN6/HSF1/PARP9/PARP14/ADIPOQ/RICTOR	12
BP	GO:0045637	regulation of myeloid cell differentiation	9/137	210/18723	2.4554e-05	0.000368865	0.000222909	ACVR1B/HMGB1/TGFB1/PRKCA/HSF1/STAT3/ZFP36/CREB1/ADIPOQ	9
BP	GO:0050730	regulation of peptidyl-tyrosine phosphorylation	10/137	264/18723	2.49885e-05	0.000373702	0.000225832	TP53/EGFR/TGFB1/IFNA2/PTPN6/HSF1/PARP9/PARP14/ADIPOQ/RICTOR	10
BP	GO:0043491	protein kinase B signaling	9/137	211/18723	2.54907e-05	0.000379503	0.000229338	EGFR/SIRT1/TGFB1/H19/SESN2/STK11/GDF15/PPARA/RICTOR	9
BP	GO:0033032	regulation of myeloid cell apoptotic process	4/137	24/18723	2.60187e-05	0.000380538	0.000229964	CDKN2A/SIRT1/SLC7A11/ADIPOQ	4
BP	GO:0045649	regulation of macrophage differentiation	4/137	24/18723	2.60187e-05	0.000380538	0.000229964	TGFB1/PRKCA/HSF1/ADIPOQ	4
BP	GO:0060149	negative regulation of posttranscriptional gene silencing	4/137	24/18723	2.60187e-05	0.000380538	0.000229964	TP53/TGFB1/STAT3/TERT	4
BP	GO:0060967	negative regulation of gene silencing by RNA	4/137	24/18723	2.60187e-05	0.000380538	0.000229964	TP53/TGFB1/STAT3/TERT	4
BP	GO:0006469	negative regulation of protein kinase activity	9/137	212/18723	2.64577e-05	0.000385262	0.000232818	HSPB1/CDKN2A/TNFAIP3/SIRT1/WWTR1/PTPN6/CDKN1A/TRIB2/ADIPOQ	9
BP	GO:0044773	mitotic DNA damage checkpoint signaling	6/137	81/18723	2.84512e-05	0.000410686	0.000248183	TP53/MDM2/FOXO4/MUC1/PML/CDKN1A	6
BP	GO:0060968	regulation of gene silencing	6/137	81/18723	2.84512e-05	0.000410686	0.000248183	TP53/EGFR/TGFB1/STAT3/ZFP36/TERT	6
BP	GO:0030225	macrophage differentiation	5/137	49/18723	2.87017e-05	0.000412509	0.000249284	SIRT1/TGFB1/PRKCA/HSF1/ADIPOQ	5
BP	GO:0071214	cellular response to abiotic stimulus	11/137	331/18723	3.26211e-05	0.000464815	0.000280893	NOX1/TP53/EGFR/MAPK3/SIRT1/AQP5/MDM2/YAP1/HSF1/CDKN1A/STK11	11
BP	GO:0104004	cellular response to environmental stimulus	11/137	331/18723	3.26211e-05	0.000464815	0.000280893	NOX1/TP53/EGFR/MAPK3/SIRT1/AQP5/MDM2/YAP1/HSF1/CDKN1A/STK11	11
BP	GO:1902806	regulation of cell cycle G1/S phase transition	8/137	168/18723	3.33087e-05	0.000472585	0.000285589	TP53/EGFR/MDM2/PTPN6/MUC1/PML/CDKN1A/TERT	8
BP	GO:0052547	regulation of peptidase activity	13/137	461/18723	3.45246e-05	0.000487751	0.000294754	PEBP1/HMGB1/SIRT1/POR/MDM2/DPEP1/HSF1/STAT3/PML/NR4A1/SENP1/SOX2/FURIN	13
BP	GO:0010660	regulation of muscle cell apoptotic process	6/137	84/18723	3.50013e-05	0.000492391	0.000297558	NFE2L2/TP53/CDKN2A/SIRT1/HSF1/NUPR1	6
BP	GO:1903829	positive regulation of cellular protein localization	10/137	276/18723	3.64689e-05	0.000510873	0.000308726	EGFR/BAP1/TGFB1/WWTR1/YAP1/SQSTM1/SESN2/STK11/PARP9/TERT	10
BP	GO:0044774	mitotic DNA integrity checkpoint signaling	6/137	85/18723	3.74352e-05	0.00052002	0.000314254	TP53/MDM2/FOXO4/MUC1/PML/CDKN1A	6
BP	GO:2000779	regulation of double-strand break repair	6/137	85/18723	3.74352e-05	0.00052002	0.000314254	HSF1/PML/OTUB1/PARP3/PARP9/SIRT6	6
BP	GO:0001819	positive regulation of cytokine production	13/137	467/18723	3.94396e-05	0.000545582	0.000329701	HSPB1/NOX1/NOX5/ALOX15B/HMGB1/SIRT1/TGFB1/H19/STAT3/RELA/CREB1/ADIPOQ/FURIN	13
BP	GO:0034103	regulation of tissue remodeling	6/137	86/18723	4.0003e-05	0.000551079	0.000333024	TP53/EGFR/TNFAIP3/TGFB1/PRKCA/DDR2	6
BP	GO:1903578	regulation of ATP metabolic process	6/137	87/18723	4.27102e-05	0.000581941	0.000351674	TP53/H19/STAT3/PPARA/NUPR1/TMSB4X	6
BP	GO:0001659	temperature homeostasis	8/137	174/18723	4.27691e-05	0.000581941	0.000351674	NOX3/EPAS1/LPIN1/HSF1/STAT3/STK11/SIRT6/ADIPOQ	8
BP	GO:0007584	response to nutrient	8/137	174/18723	4.27691e-05	0.000581941	0.000351674	EGFR/POR/AQP3/MDM2/HSF1/RELA/PPARD/ADIPOQ	8
BP	GO:0034356	NAD biosynthesis via nicotinamide riboside salvage pathway	3/137	10/18723	4.42964e-05	0.000596329	0.000360369	PARP9/PARP10/PARP16	3
BP	GO:0045898	regulation of RNA polymerase II transcription preinitiation complex assembly	3/137	10/18723	4.42964e-05	0.000596329	0.000360369	TP53/HMGB1/CREB1	3
BP	GO:0048771	tissue remodeling	8/137	175/18723	4.4545e-05	0.000596329	0.000360369	TP53/EGFR/EPAS1/TNFAIP3/TGFB1/MDM2/PRKCA/DDR2	8
BP	GO:0052126	movement in host environment	8/137	175/18723	4.4545e-05	0.000596329	0.000360369	SLC1A5/EGFR/IFNA2/TRIM21/TRIM26/SLC3A2/PML/P4HB	8
BP	GO:0034101	erythrocyte homeostasis	7/137	129/18723	4.58252e-05	0.000611002	0.000369236	G6PD/ACVR1B/EPAS1/KLF2/STAT3/ZFP36/PRDX1	7
BP	GO:0043534	blood vessel endothelial cell migration	8/137	176/18723	4.63821e-05	0.000615954	0.000372228	HSPB1/NFE2L2/HMGB1/SIRT1/TGFB1/PRKCA/NR4A1/TMSB4X	8
BP	GO:0030324	lung development	8/137	177/18723	4.82819e-05	0.000637295	0.000385125	EGFR/MAPK3/EPAS1/HMGB1/KLF2/SLC7A11/YAP1/CREB1	8
BP	GO:0010657	muscle cell apoptotic process	6/137	89/18723	4.85649e-05	0.000637295	0.000385125	NFE2L2/TP53/CDKN2A/SIRT1/HSF1/NUPR1	6
BP	GO:0014910	regulation of smooth muscle cell migration	6/137	89/18723	4.85649e-05	0.000637295	0.000385125	NFE2L2/MDM2/FOXO4/PPARD/ADIPOQ/TERT	6
BP	GO:0071280	cellular response to copper ion	4/137	28/18723	4.90094e-05	0.000640595	0.000387119	NFE2L2/MAP1LC3A/HSF1/MT1G	4
BP	GO:0043470	regulation of carbohydrate catabolic process	5/137	56/18723	5.51843e-05	0.000713778	0.000431345	TP53/HMGB1/STAT3/PPARA/NUPR1	5
BP	GO:0010595	positive regulation of endothelial cell migration	7/137	133/18723	5.56701e-05	0.000713778	0.000431345	HSPB1/NFE2L2/HMGB1/SIRT1/TGFB1/PRKCA/TMSB4X	7
BP	GO:0019082	viral protein processing	4/137	29/18723	5.65293e-05	0.000713778	0.000431345	PARP9/PARP10/PARP16/FURIN	4
BP	GO:0033028	myeloid cell apoptotic process	4/137	29/18723	5.65293e-05	0.000713778	0.000431345	CDKN2A/SIRT1/SLC7A11/ADIPOQ	4
BP	GO:0060969	negative regulation of gene silencing	4/137	29/18723	5.65293e-05	0.000713778	0.000431345	TP53/TGFB1/STAT3/TERT	4
BP	GO:1902253	regulation of intrinsic apoptotic signaling pathway by p53 class mediator	4/137	29/18723	5.65293e-05	0.000713778	0.000431345	TP53/SIRT1/MDM2/MUC1	4
BP	GO:0030323	respiratory tube development	8/137	181/18723	5.65433e-05	0.000713778	0.000431345	EGFR/MAPK3/EPAS1/HMGB1/KLF2/SLC7A11/YAP1/CREB1	8
BP	GO:0045766	positive regulation of angiogenesis	8/137	181/18723	5.65433e-05	0.000713778	0.000431345	HSPB1/NFE2L2/HMGB1/SIRT1/PRKCA/STAT3/SIRT6/TERT	8
BP	GO:1904018	positive regulation of vasculature development	8/137	181/18723	5.65433e-05	0.000713778	0.000431345	HSPB1/NFE2L2/HMGB1/SIRT1/PRKCA/STAT3/SIRT6/TERT	8
BP	GO:0016236	macroautophagy	10/137	291/18723	5.69247e-05	0.000715871	0.000432609	TP53/MAP1LC3A/WIPI1/MAPK3/SIRT1/SNX5/QSOX1/SQSTM1/SESN2/NUPR1	10
BP	GO:0048525	negative regulation of viral process	6/137	92/18723	5.85349e-05	0.000733343	0.000443168	IFNA2/TRIM21/TRIM26/PML/ZFP36/PARP10	6
BP	GO:0006754	ATP biosynthetic process	5/137	57/18723	6.01374e-05	0.000750587	0.000453589	TGFB1/H19/STAT3/PPARA/TMSB4X	5
BP	GO:0043619	regulation of transcription from RNA polymerase II promoter in response to oxidative stress	3/137	11/18723	6.05813e-05	0.000753296	0.000455226	NFE2L2/EPAS1/SESN2	3
BP	GO:0048738	cardiac muscle tissue development	9/137	236/18723	6.1007e-05	0.000754047	0.00045568	G6PD/SMAD7/TGFB1/YAP1/FZD7/PPP1R13L/PPARA/CREB1/SIRT6	9
BP	GO:0002819	regulation of adaptive immune response	8/137	183/18723	6.1096e-05	0.000754047	0.00045568	HMGB1/TNFAIP3/SIRT1/SMAD7/TGFB1/IFNA2/PTPN6/PARP3	8
BP	GO:0032088	negative regulation of NF-kappaB transcription factor activity	6/137	93/18723	6.21992e-05	0.000761998	0.000460485	CDKN2A/TNFAIP3/SIRT1/TRIM21/PARP10/TMSB4X	6
BP	GO:0090398	cellular senescence	6/137	93/18723	6.21992e-05	0.000761998	0.000460485	TP53/CDKN2A/SIRT1/PML/CDKN1A/TERT	6
BP	GO:0033673	negative regulation of kinase activity	9/137	237/18723	6.30268e-05	0.000769298	0.000464896	HSPB1/CDKN2A/TNFAIP3/SIRT1/WWTR1/PTPN6/CDKN1A/TRIB2/ADIPOQ	9
BP	GO:1900180	regulation of protein localization to nucleus	7/137	136/18723	6.41375e-05	0.000779987	0.000471355	TGFB1/WWTR1/YAP1/SESN2/STK11/PARP9/TERT	7
BP	GO:0043433	negative regulation of DNA-binding transcription factor activity	8/137	185/18723	6.59498e-05	0.000794449	0.000480095	CDKN2A/TNFAIP3/SIRT1/SMAD7/TRIM21/NUPR1/PARP10/TMSB4X	8
BP	GO:0051896	regulation of protein kinase B signaling	8/137	185/18723	6.59498e-05	0.000794449	0.000480095	EGFR/SIRT1/TGFB1/H19/STK11/GDF15/PPARA/RICTOR	8
BP	GO:0019080	viral gene expression	6/137	94/18723	6.60445e-05	0.000794449	0.000480095	TRIM21/ZFP36/PARP9/PARP10/PARP16/FURIN	6
BP	GO:0044772	mitotic cell cycle phase transition	12/137	424/18723	6.7555e-05	0.000809685	0.000489302	TP53/EGFR/CDKN2A/ACVR1B/MDM2/FOXO4/PTPN6/MUC1/PML/CDKN1A/BRD4/TERT	12
BP	GO:1901990	regulation of mitotic cell cycle phase transition	10/137	299/18723	7.13653e-05	0.000852276	0.00051504	TP53/EGFR/MDM2/FOXO4/PTPN6/MUC1/PML/CDKN1A/BRD4/TERT	10
BP	GO:0051098	regulation of binding	11/137	363/18723	7.49679e-05	0.000892092	0.000539102	MAPK3/HMGB1/TGFB1/TRIM21/HSF1/CDKN1A/PPARA/PARP9/TMSB4X/ADIPOQ/TERT	11
BP	GO:0014909	smooth muscle cell migration	6/137	97/18723	7.87318e-05	0.000933535	0.000564146	NFE2L2/MDM2/FOXO4/PPARD/ADIPOQ/TERT	6
BP	GO:0007162	negative regulation of cell adhesion	10/137	303/18723	7.96834e-05	0.000941455	0.000568933	CDKN2A/HMGB1/SMAD7/TGFB1/IFNA2/PTPN6/MUC1/FZD7/PPARA/ADIPOQ	10
BP	GO:0070213	protein auto-ADP-ribosylation	3/137	12/18723	8.03425e-05	0.000941914	0.00056921	PARP3/PARP10/PARP16	3
BP	GO:1903800	positive regulation of production of miRNAs involved in gene silencing by miRNA	3/137	12/18723	8.03425e-05	0.000941914	0.00056921	TP53/EGFR/TGFB1	3
BP	GO:0016241	regulation of macroautophagy	7/137	141/18723	8.05734e-05	0.000941914	0.00056921	TP53/MAPK3/SIRT1/SNX5/QSOX1/SESN2/NUPR1	7
BP	GO:0035767	endothelial cell chemotaxis	4/137	32/18723	8.4144e-05	0.000980203	0.000592349	HSPB1/HMGB1/NR4A1/TMSB4X	4
BP	GO:0008630	intrinsic apoptotic signaling pathway in response to DNA damage	6/137	99/18723	8.82178e-05	0.00102407	0.000618856	TP53/SIRT1/MUC1/PML/CDKN1A/NUPR1	6
BP	GO:0050731	positive regulation of peptidyl-tyrosine phosphorylation	8/137	193/18723	8.86932e-05	0.001026	0.000620023	TP53/TGFB1/IFNA2/HSF1/PARP9/PARP14/ADIPOQ/RICTOR	8
BP	GO:0050777	negative regulation of immune response	8/137	194/18723	9.19452e-05	0.00105335	0.000636552	TNFAIP3/SMAD7/IFNA2/TRIM21/PTPN6/PARP3/PARP14/FURIN	8
BP	GO:0046718	viral entry into host cell	7/137	144/18723	9.19825e-05	0.00105335	0.000636552	SLC1A5/EGFR/IFNA2/TRIM21/TRIM26/SLC3A2/P4HB	7
BP	GO:0043122	regulation of I-kappaB kinase/NF-kappaB signaling	9/137	249/18723	9.20095e-05	0.00105335	0.000636552	HSPB1/TNFAIP3/SIRT1/MIB2/TRIM21/SQSTM1/BRD4/RELA/ADIPOQ	9
BP	GO:0006006	glucose metabolic process	8/137	196/18723	9.87462e-05	0.00112659	0.000680811	G6PD/TP53/HMGB1/SIRT1/SESN2/PPARA/PPARD/ADIPOQ	8
BP	GO:0032042	mitochondrial DNA metabolic process	3/137	13/18723	0.000103886	0.00118117	0.000713796	TP53/LONP1/SESN2	3
BP	GO:0006749	glutathione metabolic process	5/137	64/18723	0.000105112	0.00119103	0.000719754	NFE2L2/G6PD/DPEP1/SLC7A11/GSTM1	5
BP	GO:0009165	nucleotide biosynthetic process	9/137	254/18723	0.000107022	0.00120855	0.000730342	TGFB1/H19/STAT3/PPARA/PARP9/PARP10/PARP16/TMSB4X/DHODH	9
BP	GO:1903362	regulation of cellular protein catabolic process	9/137	255/18723	0.000110259	0.00124088	0.000749877	NFE2L2/TNFAIP3/SMAD7/MDM2/PML/NUPR1/SIRT6/TRIB2/FURIN	9
BP	GO:0034976	response to endoplasmic reticulum stress	9/137	256/18723	0.000113577	0.00126898	0.000766859	NFE2L2/TP53/SIRT1/PML/SESN2/P4HB/PLA2G6/NUPR1/PARP16	9
BP	GO:1901293	nucleoside phosphate biosynthetic process	9/137	256/18723	0.000113577	0.00126898	0.000766859	TGFB1/H19/STAT3/PPARA/PARP9/PARP10/PARP16/TMSB4X/DHODH	9
BP	GO:0045834	positive regulation of lipid metabolic process	7/137	149/18723	0.000113902	0.00126898	0.000766859	POR/TGFB1/PLA2G6/PPARA/CREB1/PPARD/ADIPOQ	7
BP	GO:0000041	transition metal ion transport	6/137	105/18723	0.000122246	0.00135738	0.000820279	SLC40A1/NOX5/TFR2/SLC25A28/FTMT/FTL	6
BP	GO:0014706	striated muscle tissue development	11/137	384/18723	0.000123256	0.00136076	0.000822325	G6PD/SMAD7/TGFB1/YAP1/NR4A1/FZD7/PPP1R13L/PPARA/NUPR1/CREB1/SIRT6	11
BP	GO:0043535	regulation of blood vessel endothelial cell migration	7/137	151/18723	0.00012378	0.00136076	0.000822325	HSPB1/NFE2L2/HMGB1/SIRT1/TGFB1/PRKCA/TMSB4X	7
BP	GO:0044409	entry into host	7/137	151/18723	0.00012378	0.00136076	0.000822325	SLC1A5/EGFR/IFNA2/TRIM21/TRIM26/SLC3A2/P4HB	7
BP	GO:0009416	response to light stimulus	10/137	320/18723	0.000124857	0.00136357	0.000824021	TP53/EGFR/SIRT1/MDM2/SLC7A11/PML/CDKN1A/STK11/RELA/CREB1	10
BP	GO:0009895	negative regulation of catabolic process	10/137	320/18723	0.000124857	0.00136357	0.000824021	TP53/EGFR/QSOX1/STAT3/PML/ZFP36/PPARA/RELA/NUPR1/FURIN	10
BP	GO:0051701	biological process involved in interaction with host	8/137	203/18723	0.000125918	0.00136617	0.000825594	SLC1A5/EGFR/IFNA2/TRIM21/TRIM26/SLC3A2/PML/P4HB	8
BP	GO:0060541	respiratory system development	8/137	203/18723	0.000125918	0.00136617	0.000825594	EGFR/MAPK3/EPAS1/HMGB1/KLF2/SLC7A11/YAP1/CREB1	8
BP	GO:2000278	regulation of DNA biosynthetic process	6/137	106/18723	0.00012881	0.00139049	0.000840292	TP53/MAPK3/CDKN1A/PARP3/PARP4/ADIPOQ	6
BP	GO:0045860	positive regulation of protein kinase activity	11/137	386/18723	0.000128998	0.00139049	0.000840292	EGFR/HMGB1/SIRT1/MAP3K11/TGFB1/DDR2/CDKN1A/STK11/PARP16/ADIPOQ/RICTOR	11
BP	GO:0034616	response to laminar fluid shear stress	3/137	14/18723	0.000131511	0.00139941	0.000845683	NFE2L2/SMAD7/KLF2	3
BP	GO:0045820	negative regulation of glycolytic process	3/137	14/18723	0.000131511	0.00139941	0.000845683	STAT3/PPARA/NUPR1	3
BP	GO:1902187	negative regulation of viral release from host cell	3/137	14/18723	0.000131511	0.00139941	0.000845683	TRIM21/TRIM26/PML	3
BP	GO:2001171	positive regulation of ATP biosynthetic process	3/137	14/18723	0.000131511	0.00139941	0.000845683	STAT3/PPARA/TMSB4X	3
BP	GO:0009314	response to radiation	12/137	456/18723	0.00013414	0.00142283	0.000859832	TP53/EGFR/SIRT1/MDM2/SLC7A11/YAP1/HSF1/PML/CDKN1A/STK11/RELA/CREB1	12
BP	GO:0090322	regulation of superoxide metabolic process	4/137	36/18723	0.000134745	0.00142469	0.000860956	NFE2L2/EGFR/TGFB1/H19	4
BP	GO:0051341	regulation of oxidoreductase activity	6/137	107/18723	0.00013565	0.00142971	0.000863992	EGFR/POR/H19/FTMT/FXN/TERT	6
BP	GO:0008544	epidermis development	10/137	324/18723	0.000138173	0.00145169	0.000877273	ALOX15B/EGFR/ACVR1B/AQP3/LCE2C/YAP1/ZFP36/PPARA/RELA/PPARD	10
BP	GO:0043588	skin development	9/137	263/18723	0.00013923	0.00145818	0.000881198	ALOX15B/ALOXE3/EGFR/ACVR1B/AQP3/LCE2C/YAP1/ZFP36/RELA	9
BP	GO:0009206	purine ribonucleoside triphosphate biosynthetic process	5/137	68/18723	0.000140385	0.00146107	0.000882939	TGFB1/H19/STAT3/PPARA/TMSB4X	5
BP	GO:0046686	response to cadmium ion	5/137	68/18723	0.000140385	0.00146107	0.000882939	EGFR/MAPK3/HSF1/MT1G/TERT	5
BP	GO:0034440	lipid oxidation	6/137	108/18723	0.000142776	0.0014813	0.000895167	ALOX15B/POR/SESN2/PPARA/PPARD/ADIPOQ	6
BP	GO:0032868	response to insulin	9/137	264/18723	0.000143262	0.00148172	0.000895419	LPIN1/SIRT1/SNX5/FOXO4/SESN2/PPARA/RELA/ADIPOQ/RARRES2	9
BP	GO:0042176	regulation of protein catabolic process	11/137	391/18723	0.000144359	0.00148842	0.000899473	NFE2L2/EGFR/TNFAIP3/SMAD7/MDM2/PML/RELA/NUPR1/SIRT6/TRIB2/FURIN	11
BP	GO:0051147	regulation of muscle cell differentiation	7/137	155/18723	0.000145626	0.00149222	0.000901767	G6PD/SIRT1/TGFB1/MDM2/FOXO4/FZD7/PPARA	7
BP	GO:1903364	positive regulation of cellular protein catabolic process	7/137	155/18723	0.000145626	0.00149222	0.000901767	NFE2L2/TNFAIP3/SMAD7/MDM2/NUPR1/SIRT6/TRIB2	7
BP	GO:0009145	purine nucleoside triphosphate biosynthetic process	5/137	69/18723	0.000150471	0.00153712	0.000928899	TGFB1/H19/STAT3/PPARA/TMSB4X	5
BP	GO:0014812	muscle cell migration	6/137	110/18723	0.000157915	0.00160822	0.000971864	NFE2L2/MDM2/FOXO4/PPARD/ADIPOQ/TERT	6
BP	GO:0001894	tissue homeostasis	9/137	268/18723	0.000160381	0.00162342	0.000981055	HSPB1/EGFR/EPAS1/TNFAIP3/WWTR1/PRKCA/YAP1/STK11/PRDX1	9
BP	GO:0048638	regulation of developmental growth	10/137	330/18723	0.000160386	0.00162342	0.000981055	G6PD/SMAD7/YAP1/STAT3/CDKN1A/FXN/GDF15/PPARA/CREB1/PPARD	10
BP	GO:0019216	regulation of lipid metabolic process	10/137	331/18723	0.000164367	0.00165865	0.00100235	LPIN1/SIRT1/POR/TGFB1/PLA2G6/PPARA/CREB1/PPARD/ADIPOQ/RARRES2	10
BP	GO:0010742	macrophage derived foam cell differentiation	4/137	38/18723	0.000166949	0.00166448	0.00100586	ALOX15B/TGFB1/PPARA/ADIPOQ	4
BP	GO:0090077	foam cell differentiation	4/137	38/18723	0.000166949	0.00166448	0.00100586	ALOX15B/TGFB1/PPARA/ADIPOQ	4
BP	GO:1903580	positive regulation of ATP metabolic process	4/137	38/18723	0.000166949	0.00166448	0.00100586	STAT3/PPARA/NUPR1/TMSB4X	4
BP	GO:2000279	negative regulation of DNA biosynthetic process	4/137	38/18723	0.000166949	0.00166448	0.00100586	TP53/CDKN1A/PARP3/ADIPOQ	4
BP	GO:0001676	long-chain fatty acid metabolic process	6/137	112/18723	0.000174298	0.00173254	0.00104699	ACSF2/ALOX15B/ALOXE3/MAPK3/FADS2/GSTM1	6
BP	GO:0042246	tissue regeneration	5/137	72/18723	0.000184075	0.00181884	0.00109915	YAP1/CDKN1A/FZD7/SOX2/PPARD	5
BP	GO:0043903	regulation of biological process involved in symbiotic interaction	5/137	72/18723	0.000184075	0.00181884	0.00109915	IFNA2/TRIM21/TRIM26/PML/P4HB	5
BP	GO:0002701	negative regulation of production of molecular mediator of immune response	4/137	39/18723	0.000184979	0.00182235	0.00110126	SMAD7/TGFB1/IFNA2/PARP3	4
BP	GO:0060537	muscle tissue development	11/137	403/18723	0.00018771	0.00184377	0.00111422	G6PD/SMAD7/TGFB1/YAP1/NR4A1/FZD7/PPP1R13L/PPARA/NUPR1/CREB1/SIRT6	11
BP	GO:1901800	positive regulation of proteasomal protein catabolic process	6/137	114/18723	0.000191995	0.00188031	0.00113629	NFE2L2/SMAD7/MDM2/NUPR1/SIRT6/TRIB2	6
BP	GO:0001667	ameboidal-type cell migration	12/137	475/18723	0.000195766	0.0019116	0.0011552	HSPB1/NFE2L2/ACVR1B/HMGB1/SIRT1/TGFB1/PRKCA/DDR2/PML/NR4A1/TMSB4X/PPARD	12
BP	GO:0045739	positive regulation of DNA repair	5/137	73/18723	0.000196459	0.00191274	0.00115589	EGFR/HMGB1/SIRT1/PARP3/PARP9	5
BP	GO:0006978	DNA damage response, signal transduction by p53 class mediator resulting in transcription of p21 class mediator	3/137	16/18723	0.000200166	0.00193184	0.00116743	TP53/MUC1/CDKN1A	3
BP	GO:0009299	mRNA transcription	3/137	16/18723	0.000200166	0.00193184	0.00116743	TP53/HSF1/STAT3	3
BP	GO:0045651	positive regulation of macrophage differentiation	3/137	16/18723	0.000200166	0.00193184	0.00116743	TGFB1/PRKCA/HSF1	3
BP	GO:0000077	DNA damage checkpoint signaling	6/137	115/18723	0.00020136	0.00193773	0.00117099	TP53/MDM2/FOXO4/MUC1/PML/CDKN1A	6
BP	GO:0071276	cellular response to cadmium ion	4/137	40/18723	0.000204372	0.00196103	0.00118507	EGFR/MAPK3/HSF1/MT1G	4
BP	GO:0046034	ATP metabolic process	9/137	277/18723	0.000205216	0.00196345	0.00118654	TP53/TGFB1/H19/COX4I2/STAT3/FXN/PPARA/NUPR1/TMSB4X	9
BP	GO:0009201	ribonucleoside triphosphate biosynthetic process	5/137	74/18723	0.000209468	0.00199838	0.00120764	TGFB1/H19/STAT3/PPARA/TMSB4X	5
BP	GO:0033559	unsaturated fatty acid metabolic process	6/137	116/18723	0.000211082	0.002008	0.00121346	ALOX15B/ALOXE3/MAPK3/SIRT1/FADS2/GSTM1	6
BP	GO:1902105	regulation of leukocyte differentiation	9/137	279/18723	0.00021648	0.00205346	0.00124093	HMGB1/SMAD7/TGFB1/PRKCA/IFNA2/PTPN6/HSF1/CREB1/ADIPOQ	9
BP	GO:1900371	regulation of purine nucleotide biosynthetic process	4/137	41/18723	0.000225188	0.00212999	0.00128718	H19/STAT3/PPARA/TMSB4X	4
BP	GO:0007249	I-kappaB kinase/NF-kappaB signaling	9/137	281/18723	0.000228252	0.00215284	0.00130098	HSPB1/TNFAIP3/SIRT1/MIB2/TRIM21/SQSTM1/BRD4/RELA/ADIPOQ	9
BP	GO:0014823	response to activity	5/137	76/18723	0.000237446	0.0022332	0.00134955	HSF1/CREB1/PPARD/ADIPOQ/RARRES2	5
BP	GO:0002822	regulation of adaptive immune response based on somatic recombination of immune receptors built from immunoglobulin superfamily domains	7/137	168/18723	0.000239145	0.00224283	0.00135537	HMGB1/TNFAIP3/SMAD7/TGFB1/IFNA2/PTPN6/PARP3	7
BP	GO:0010224	response to UV-B	3/137	17/18723	0.00024176	0.00225461	0.00136249	CDKN1A/STK11/RELA	3
BP	GO:0042772	DNA damage response, signal transduction resulting in transcription	3/137	17/18723	0.00024176	0.00225461	0.00136249	TP53/MUC1/CDKN1A	3
BP	GO:0010906	regulation of glucose metabolic process	6/137	119/18723	0.000242484	0.00225504	0.00136275	TP53/HMGB1/SIRT1/SESN2/PPARA/ADIPOQ	6
BP	GO:0010677	negative regulation of cellular carbohydrate metabolic process	4/137	42/18723	0.000247488	0.00227607	0.00137546	STAT3/PPARA/NUPR1/ADIPOQ	4
BP	GO:0030808	regulation of nucleotide biosynthetic process	4/137	42/18723	0.000247488	0.00227607	0.00137546	H19/STAT3/PPARA/TMSB4X	4
BP	GO:0046596	regulation of viral entry into host cell	4/137	42/18723	0.000247488	0.00227607	0.00137546	IFNA2/TRIM21/TRIM26/P4HB	4
BP	GO:0046688	response to copper ion	4/137	42/18723	0.000247488	0.00227607	0.00137546	NFE2L2/MAP1LC3A/HSF1/MT1G	4
BP	GO:0030218	erythrocyte differentiation	6/137	120/18723	0.000253731	0.00232062	0.00140238	G6PD/ACVR1B/EPAS1/KLF2/STAT3/ZFP36	6
BP	GO:0071901	negative regulation of protein serine/threonine kinase activity	6/137	120/18723	0.000253731	0.00232062	0.00140238	CDKN2A/TNFAIP3/SIRT1/PTPN6/CDKN1A/ADIPOQ	6
BP	GO:0045931	positive regulation of mitotic cell cycle	6/137	121/18723	0.000265384	0.00242053	0.00146276	EGFR/MDM2/PRKCA/HSF1/BRD4/TERT	6
BP	GO:0044403	biological process involved in symbiotic interaction	9/137	290/18723	0.000288027	0.00261986	0.00158321	SLC1A5/EGFR/IFNA2/TRIM21/TRIM26/CFL1/SLC3A2/PML/P4HB	9
BP	GO:0006690	icosanoid metabolic process	6/137	123/18723	0.00028995	0.00262298	0.0015851	ALOX15B/ALOXE3/MAPK3/SIRT1/DPEP1/GSTM1	6
BP	GO:0031570	DNA integrity checkpoint signaling	6/137	123/18723	0.00028995	0.00262298	0.0015851	TP53/MDM2/FOXO4/MUC1/PML/CDKN1A	6
BP	GO:0010508	positive regulation of autophagy	6/137	124/18723	0.000302884	0.00273176	0.00165083	MAPK3/HMGB1/SIRT1/TRIM21/SESN2/STK11	6
BP	GO:0045732	positive regulation of protein catabolic process	8/137	231/18723	0.00030362	0.00273176	0.00165083	NFE2L2/TNFAIP3/SMAD7/MDM2/NUPR1/SIRT6/TRIB2/FURIN	8
BP	GO:0051053	negative regulation of DNA metabolic process	6/137	125/18723	0.000316267	0.00283786	0.00171495	TP53/HSF1/CDKN1A/OTUB1/PARP3/ADIPOQ	6
BP	GO:0010634	positive regulation of epithelial cell migration	7/137	176/18723	0.000317429	0.0028406	0.00171661	HSPB1/NFE2L2/HMGB1/SIRT1/TGFB1/PRKCA/TMSB4X	7
BP	GO:2001021	negative regulation of response to DNA damage stimulus	5/137	81/18723	0.000319827	0.00285437	0.00172493	SIRT1/MDM2/HSF1/MUC1/OTUB1	5
BP	GO:0009205	purine ribonucleoside triphosphate metabolic process	5/137	82/18723	0.000338613	0.00300587	0.00181648	TGFB1/H19/STAT3/PPARA/TMSB4X	5
BP	GO:0046364	monosaccharide biosynthetic process	5/137	82/18723	0.000338613	0.00300587	0.00181648	G6PD/SIRT1/SESN2/PPARA/ADIPOQ	5
BP	GO:0035265	organ growth	7/137	178/18723	0.000339903	0.0030079	0.00181771	G6PD/POR/DDR2/YAP1/FXN/PPARA/SIRT6	7
BP	GO:0045930	negative regulation of mitotic cell cycle	8/137	235/18723	0.000340654	0.0030079	0.00181771	TP53/EGFR/TGFB1/MDM2/FOXO4/MUC1/PML/CDKN1A	8
BP	GO:0001936	regulation of endothelial cell proliferation	7/137	179/18723	0.000351608	0.00309003	0.00186734	HMGB1/SIRT1/PRKCA/STAT3/NR4A1/SIRT6/RICTOR	7
BP	GO:0034198	cellular response to amino acid starvation	4/137	46/18723	0.000352748	0.00309003	0.00186734	MAP1LC3A/MAPK3/CDKN1A/SESN2	4
BP	GO:0035094	response to nicotine	4/137	46/18723	0.000352748	0.00309003	0.00186734	SLC7A11/PPARA/RELA/CREB1	4
BP	GO:0002683	negative regulation of immune system process	11/137	434/18723	0.000353684	0.00309008	0.00186737	HMGB1/TNFAIP3/SMAD7/TGFB1/IFNA2/TRIM21/PTPN6/PARP3/PARP14/ADIPOQ/FURIN	11
BP	GO:0031397	negative regulation of protein ubiquitination	5/137	83/18723	0.000358223	0.00312153	0.00188638	TNFAIP3/SMAD7/SQSTM1/OTUB1/PARP10	5
BP	GO:0017015	regulation of transforming growth factor beta receptor signaling pathway	6/137	128/18723	0.000359217	0.00312199	0.00188665	TP53/SIRT1/SMAD7/TGFB1/STK11/PPARA	6
BP	GO:0019318	hexose metabolic process	8/137	237/18723	0.000360508	0.00312503	0.00188849	G6PD/TP53/HMGB1/SIRT1/SESN2/PPARA/PPARD/ADIPOQ	8
BP	GO:0048732	gland development	11/137	436/18723	0.000367679	0.00317889	0.00192104	ALOX15B/EGFR/MAPK3/TNFAIP3/TGFB1/PML/STK11/RELA/CREB1/SOX2/DHODH	11
BP	GO:0007093	mitotic cell cycle checkpoint signaling	6/137	129/18723	0.000374504	0.00322554	0.00194923	TP53/MDM2/FOXO4/MUC1/PML/CDKN1A	6
BP	GO:0032640	tumor necrosis factor production	7/137	181/18723	0.000375989	0.00322554	0.00194923	HSPB1/HMGB1/TNFAIP3/PTPN6/STAT3/ZFP36/ADIPOQ	7
BP	GO:0032680	regulation of tumor necrosis factor production	7/137	181/18723	0.000375989	0.00322554	0.00194923	HSPB1/HMGB1/TNFAIP3/PTPN6/STAT3/ZFP36/ADIPOQ	7
BP	GO:1900542	regulation of purine nucleotide metabolic process	5/137	84/18723	0.00037868	0.00323192	0.00195309	H19/STAT3/PPARA/NUPR1/TMSB4X	5
BP	GO:2000134	negative regulation of G1/S transition of mitotic cell cycle	5/137	84/18723	0.00037868	0.00323192	0.00195309	TP53/MDM2/MUC1/PML/CDKN1A	5
BP	GO:0051403	stress-activated MAPK cascade	8/137	239/18723	0.000381295	0.0032459	0.00196154	NOX1/EGFR/MAPK3/HMGB1/MAP3K11/ZFP36/FZD7/PRDX1	8
BP	GO:0042311	vasodilation	4/137	47/18723	0.000383389	0.00324707	0.00196224	EGFR/KLF2/PLA2G6/PPARD	4
BP	GO:0051972	regulation of telomerase activity	4/137	47/18723	0.000383389	0.00324707	0.00196224	TP53/MAPK3/PARP3/PARP4	4
BP	GO:0043651	linoleic acid metabolic process	3/137	20/18723	0.000398841	0.00335229	0.00202583	ALOX15B/ALOXE3/FADS2	3
BP	GO:1902176	negative regulation of oxidative stress-induced intrinsic apoptotic signaling pathway	3/137	20/18723	0.000398841	0.00335229	0.00202583	HSPB1/NFE2L2/SIRT1	3
BP	GO:2000479	regulation of cAMP-dependent protein kinase activity	3/137	20/18723	0.000398841	0.00335229	0.00202583	SIRT1/SESN2/ADIPOQ	3
BP	GO:0009142	nucleoside triphosphate biosynthetic process	5/137	85/18723	0.000400008	0.0033536	0.00202662	TGFB1/H19/STAT3/PPARA/TMSB4X	5
BP	GO:1903844	regulation of cellular response to transforming growth factor beta stimulus	6/137	131/18723	0.000406604	0.00340031	0.00205485	TP53/SIRT1/SMAD7/TGFB1/STK11/PPARA	6
BP	GO:1903320	regulation of protein modification by small protein conjugation or removal	8/137	242/18723	0.000414299	0.00345596	0.00208848	EPAS1/TNFAIP3/SMAD7/TRIM21/SQSTM1/OTUB1/RELA/PARP10	8
BP	GO:0006111	regulation of gluconeogenesis	4/137	48/18723	0.000415885	0.0034605	0.00209122	SIRT1/SESN2/PPARA/ADIPOQ	4
BP	GO:0022411	cellular component disassembly	11/137	443/18723	0.000420394	0.00348927	0.00210861	TP53/MAP1LC3A/WIPI1/LPIN1/TGFB1/PRKCA/DDR2/CFL1/HSF1/SQSTM1/FURIN	11
BP	GO:0006140	regulation of nucleotide metabolic process	5/137	86/18723	0.000422231	0.00349577	0.00211254	H19/STAT3/PPARA/NUPR1/TMSB4X	5
BP	GO:0007569	cell aging	6/137	132/18723	0.000423439	0.00349706	0.00211331	TP53/CDKN2A/SIRT1/PML/CDKN1A/TERT	6
BP	GO:1903052	positive regulation of proteolysis involved in cellular protein catabolic process	6/137	133/18723	0.000440814	0.00362177	0.00218868	NFE2L2/SMAD7/MDM2/NUPR1/SIRT6/TRIB2	6
BP	GO:0071478	cellular response to radiation	7/137	186/18723	0.000442903	0.00362177	0.00218868	TP53/SIRT1/MDM2/YAP1/HSF1/CDKN1A/STK11	7
BP	GO:0071706	tumor necrosis factor superfamily cytokine production	7/137	186/18723	0.000442903	0.00362177	0.00218868	HSPB1/HMGB1/TNFAIP3/PTPN6/STAT3/ZFP36/ADIPOQ	7
BP	GO:1903555	regulation of tumor necrosis factor superfamily cytokine production	7/137	186/18723	0.000442903	0.00362177	0.00218868	HSPB1/HMGB1/TNFAIP3/PTPN6/STAT3/ZFP36/ADIPOQ	7
BP	GO:0052372	modulation by symbiont of entry into host	4/137	49/18723	0.000450302	0.00365526	0.00220892	IFNA2/TRIM21/TRIM26/P4HB	4
BP	GO:1904752	regulation of vascular associated smooth muscle cell migration	4/137	49/18723	0.000450302	0.00365526	0.00220892	NFE2L2/MDM2/ADIPOQ/TERT	4
BP	GO:1990928	response to amino acid starvation	4/137	49/18723	0.000450302	0.00365526	0.00220892	MAP1LC3A/MAPK3/CDKN1A/SESN2	4
BP	GO:0018205	peptidyl-lysine modification	10/137	376/18723	0.000453128	0.00366923	0.00221736	MAPK3/SIRT1/POR/BRPF1/MDM2/MUC1/PML/BRD4/RELA/SENP1	10
BP	GO:0000002	mitochondrial genome maintenance	3/137	21/18723	0.00046283	0.00371159	0.00224296	TP53/LONP1/SESN2	3
BP	GO:0006925	inflammatory cell apoptotic process	3/137	21/18723	0.00046283	0.00371159	0.00224296	CDKN2A/SIRT1/SLC7A11	3
BP	GO:0072243	metanephric nephron epithelium development	3/137	21/18723	0.00046283	0.00371159	0.00224296	WWTR1/YAP1/ADIPOQ	3
BP	GO:1902254	negative regulation of intrinsic apoptotic signaling pathway by p53 class mediator	3/137	21/18723	0.00046283	0.00371159	0.00224296	SIRT1/MDM2/MUC1	3
BP	GO:0009144	purine nucleoside triphosphate metabolic process	5/137	88/18723	0.000469457	0.00375566	0.00226959	TGFB1/H19/STAT3/PPARA/TMSB4X	5
BP	GO:0006575	cellular modified amino acid metabolic process	7/137	188/18723	0.000472194	0.00376847	0.00227733	NFE2L2/DUOX2/G6PD/POR/DPEP1/SLC7A11/GSTM1	7
BP	GO:0031098	stress-activated protein kinase signaling cascade	8/137	247/18723	0.000474448	0.00377738	0.00228272	NOX1/EGFR/MAPK3/HMGB1/MAP3K11/ZFP36/FZD7/PRDX1	8
BP	GO:0001101	response to acid chemical	6/137	135/18723	0.00047723	0.00379044	0.00229061	KLF2/HSF1/SESN2/RELA/CREB1/DHODH	6
BP	GO:0010665	regulation of cardiac muscle cell apoptotic process	4/137	50/18723	0.000486701	0.00384726	0.00232494	NFE2L2/TP53/HSF1/NUPR1	4
BP	GO:1904738	vascular associated smooth muscle cell migration	4/137	50/18723	0.000486701	0.00384726	0.00232494	NFE2L2/MDM2/ADIPOQ/TERT	4
BP	GO:0009199	ribonucleoside triphosphate metabolic process	5/137	89/18723	0.00049451	0.0038997	0.00235664	TGFB1/H19/STAT3/PPARA/TMSB4X	5
BP	GO:0046390	ribose phosphate biosynthetic process	7/137	190/18723	0.000503011	0.00395734	0.00239147	G6PD/TGFB1/H19/STAT3/PPARA/TMSB4X/DHODH	7
BP	GO:0060249	anatomical structure homeostasis	9/137	314/18723	0.000513499	0.0040303	0.00243556	HSPB1/EGFR/EPAS1/TNFAIP3/WWTR1/PRKCA/YAP1/STK11/PRDX1	9
BP	GO:0032436	positive regulation of proteasomal ubiquitin-dependent protein catabolic process	5/137	90/18723	0.000520556	0.00406646	0.00245741	NFE2L2/SMAD7/MDM2/SIRT6/TRIB2	5
BP	GO:0034644	cellular response to UV	5/137	90/18723	0.000520556	0.00406646	0.00245741	TP53/SIRT1/MDM2/CDKN1A/STK11	5
BP	GO:0006302	double-strand break repair	8/137	251/18723	0.000527513	0.00411114	0.00248441	TP53/HMGB1/HSF1/PML/OTUB1/PARP3/PARP9/SIRT6	8
BP	GO:0035357	peroxisome proliferator activated receptor signaling pathway	3/137	22/18723	0.000533049	0.00414455	0.0025046	ALOX15B/ALOXE3/SIRT1	3
BP	GO:0032872	regulation of stress-activated MAPK cascade	7/137	192/18723	0.000535411	0.00415319	0.00250982	NOX1/EGFR/MAPK3/HMGB1/MAP3K11/FZD7/PRDX1	7
BP	GO:0097305	response to alcohol	8/137	253/18723	0.000555794	0.00430125	0.0025993	G6PD/TGFB1/MDM2/KLF2/STAT3/CDKN1A/PPARA/ADIPOQ	8
BP	GO:0010662	regulation of striated muscle cell apoptotic process	4/137	52/18723	0.000565708	0.00436779	0.00263951	NFE2L2/TP53/HSF1/NUPR1	4
BP	GO:0031058	positive regulation of histone modification	5/137	92/18723	0.000575729	0.00443485	0.00268003	TP53/MAPK3/SIRT1/MUC1/BRD4	5
BP	GO:0070302	regulation of stress-activated protein kinase signaling cascade	7/137	195/18723	0.000587108	0.00451203	0.00272667	NOX1/EGFR/MAPK3/HMGB1/MAP3K11/FZD7/PRDX1	7
BP	GO:0090092	regulation of transmembrane receptor protein serine/threonine kinase signaling pathway	8/137	256/18723	0.000600508	0.00451857	0.00273063	TP53/ACVR1B/SIRT1/SMAD7/TGFB1/STK11/GDF15/PPARA	8
BP	GO:0050921	positive regulation of chemotaxis	6/137	141/18723	0.0006007	0.00451857	0.00273063	HSPB1/MAPK3/HMGB1/TGFB1/TMSB4X/RARRES2	6
BP	GO:1901987	regulation of cell cycle phase transition	10/137	390/18723	0.000601813	0.00451857	0.00273063	TP53/EGFR/MDM2/FOXO4/PTPN6/MUC1/PML/CDKN1A/BRD4/TERT	10
BP	GO:0033273	response to vitamin	5/137	93/18723	0.000604907	0.00451857	0.00273063	EGFR/AQP3/MDM2/RELA/PPARD	5
BP	GO:1901796	regulation of signal transduction by p53 class mediator	5/137	93/18723	0.000604907	0.00451857	0.00273063	TP53/SIRT1/MDM2/MUC1/STK11	5
BP	GO:1902807	negative regulation of cell cycle G1/S phase transition	5/137	93/18723	0.000604907	0.00451857	0.00273063	TP53/MDM2/MUC1/PML/CDKN1A	5
BP	GO:0022408	negative regulation of cell-cell adhesion	7/137	196/18723	0.000605195	0.00451857	0.00273063	HMGB1/SMAD7/TGFB1/IFNA2/PTPN6/PPARA/ADIPOQ	7
BP	GO:0043393	regulation of protein binding	7/137	196/18723	0.000605195	0.00451857	0.00273063	MAPK3/TRIM21/HSF1/CDKN1A/PPARA/ADIPOQ/TERT	7
BP	GO:0002707	negative regulation of lymphocyte mediated immunity	4/137	53/18723	0.000608444	0.00451857	0.00273063	SMAD7/IFNA2/PTPN6/PARP3	4
BP	GO:1903202	negative regulation of oxidative stress-induced cell death	4/137	53/18723	0.000608444	0.00451857	0.00273063	HSPB1/NFE2L2/SIRT1/SLC7A11	4
BP	GO:2000772	regulation of cellular senescence	4/137	53/18723	0.000608444	0.00451857	0.00273063	TP53/CDKN2A/SIRT1/TERT	4
BP	GO:0006833	water transport	3/137	23/18723	0.000609735	0.00451857	0.00273063	AQP3/AQP5/AQP8	3
BP	GO:0019430	removal of superoxide radicals	3/137	23/18723	0.000609735	0.00451857	0.00273063	NFE2L2/H19/PRDX1	3
BP	GO:0035988	chondrocyte proliferation	3/137	23/18723	0.000609735	0.00451857	0.00273063	SMAD7/DDR2/SIRT6	3
BP	GO:0060487	lung epithelial cell differentiation	3/137	23/18723	0.000609735	0.00451857	0.00273063	KLF2/YAP1/CREB1	3
BP	GO:2000737	negative regulation of stem cell differentiation	3/137	23/18723	0.000609735	0.00451857	0.00273063	NFE2L2/YAP1/STAT3	3
BP	GO:0005996	monosaccharide metabolic process	8/137	257/18723	0.000616043	0.00455515	0.00275273	G6PD/TP53/HMGB1/SIRT1/SESN2/PPARA/PPARD/ADIPOQ	8
BP	GO:0031348	negative regulation of defense response	8/137	258/18723	0.000631902	0.00466203	0.00281732	TNFAIP3/TRIM21/ZFP36/PPARA/PARP14/PPARD/ADIPOQ/FURIN	8
BP	GO:0031099	regeneration	7/137	198/18723	0.000642699	0.00473117	0.0028591	EGFR/LPIN1/YAP1/CDKN1A/FZD7/SOX2/PPARD	7
BP	GO:0033674	positive regulation of kinase activity	11/137	467/18723	0.000651836	0.00477832	0.0028876	EGFR/HMGB1/SIRT1/MAP3K11/TGFB1/DDR2/CDKN1A/STK11/PARP16/ADIPOQ/RICTOR	11
BP	GO:0002823	negative regulation of adaptive immune response based on somatic recombination of immune receptors built from immunoglobulin superfamily domains	4/137	54/18723	0.000653421	0.00477832	0.0028876	SMAD7/IFNA2/PTPN6/PARP3	4
BP	GO:0010659	cardiac muscle cell apoptotic process	4/137	54/18723	0.000653421	0.00477832	0.0028876	NFE2L2/TP53/HSF1/NUPR1	4
BP	GO:0106106	cold-induced thermogenesis	6/137	144/18723	0.000671063	0.00488581	0.00295255	EPAS1/LPIN1/HSF1/STK11/SIRT6/ADIPOQ	6
BP	GO:0120161	regulation of cold-induced thermogenesis	6/137	144/18723	0.000671063	0.00488581	0.00295255	EPAS1/LPIN1/HSF1/STK11/SIRT6/ADIPOQ	6
BP	GO:0071902	positive regulation of protein serine/threonine kinase activity	7/137	200/18723	0.000682025	0.00495475	0.00299422	EGFR/SIRT1/MAP3K11/TGFB1/PARP16/ADIPOQ/RICTOR	7
BP	GO:0030810	positive regulation of nucleotide biosynthetic process	3/137	24/18723	0.000693123	0.00498088	0.00301001	STAT3/PPARA/TMSB4X	3
BP	GO:0051123	RNA polymerase II preinitiation complex assembly	3/137	24/18723	0.000693123	0.00498088	0.00301001	TP53/HMGB1/CREB1	3
BP	GO:0060479	lung cell differentiation	3/137	24/18723	0.000693123	0.00498088	0.00301001	KLF2/YAP1/CREB1	3
BP	GO:0090343	positive regulation of cell aging	3/137	24/18723	0.000693123	0.00498088	0.00301001	TP53/CDKN2A/SIRT1	3
BP	GO:1900373	positive regulation of purine nucleotide biosynthetic process	3/137	24/18723	0.000693123	0.00498088	0.00301001	STAT3/PPARA/TMSB4X	3
BP	GO:0030111	regulation of Wnt signaling pathway	9/137	328/18723	0.000701403	0.0050295	0.00303939	EGFR/TNFAIP3/TGFB1/WWTR1/YAP1/FZD7/STK11/SOX2/TERT	9
BP	GO:0043255	regulation of carbohydrate biosynthetic process	5/137	97/18723	0.000732834	0.00523228	0.00316193	SIRT1/TGFB1/SESN2/PPARA/ADIPOQ	5
BP	GO:0120162	positive regulation of cold-induced thermogenesis	5/137	97/18723	0.000732834	0.00523228	0.00316193	EPAS1/LPIN1/HSF1/SIRT6/ADIPOQ	5
BP	GO:0032869	cellular response to insulin stimulus	7/137	203/18723	0.000744569	0.00530466	0.00320567	LPIN1/SIRT1/SNX5/FOXO4/RELA/ADIPOQ/RARRES2	7
BP	GO:0010658	striated muscle cell apoptotic process	4/137	56/18723	0.000750361	0.00533447	0.00322368	NFE2L2/TP53/HSF1/NUPR1	4
BP	GO:2001243	negative regulation of intrinsic apoptotic signaling pathway	5/137	98/18723	0.000767752	0.00544644	0.00329135	HSPB1/NFE2L2/SIRT1/MDM2/MUC1	5
BP	GO:0071450	cellular response to oxygen radical	3/137	25/18723	0.00078344	0.00548738	0.00331609	NFE2L2/H19/PRDX1	3
BP	GO:0071451	cellular response to superoxide	3/137	25/18723	0.00078344	0.00548738	0.00331609	NFE2L2/H19/PRDX1	3
BP	GO:0072202	cell differentiation involved in metanephros development	3/137	25/18723	0.00078344	0.00548738	0.00331609	WWTR1/YAP1/ADIPOQ	3
BP	GO:0072207	metanephric epithelium development	3/137	25/18723	0.00078344	0.00548738	0.00331609	WWTR1/YAP1/ADIPOQ	3
BP	GO:1904385	cellular response to angiotensin	3/137	25/18723	0.00078344	0.00548738	0.00331609	NFE2L2/HSF1/RELA	3
BP	GO:1905564	positive regulation of vascular endothelial cell proliferation	3/137	25/18723	0.00078344	0.00548738	0.00331609	HMGB1/STAT3/SIRT6	3
BP	GO:0033209	tumor necrosis factor-mediated signaling pathway	5/137	99/18723	0.000803897	0.00561882	0.00339552	TP53/TNFAIP3/RELA/TMSB4X/ADIPOQ	5
BP	GO:0017038	protein import	7/137	206/18723	0.000811573	0.00566055	0.00342074	TP53/PEX6/PEX3/TGFB1/STAT3/PML/CDKN1A	7
BP	GO:0009062	fatty acid catabolic process	5/137	100/18723	0.000841297	0.00585557	0.00353859	LPIN1/SESN2/PPARA/PPARD/ADIPOQ	5
BP	GO:0002763	positive regulation of myeloid leukocyte differentiation	4/137	58/18723	0.000857048	0.00591558	0.00357486	TGFB1/PRKCA/HSF1/CREB1	4
BP	GO:0043525	positive regulation of neuron apoptotic process	4/137	58/18723	0.000857048	0.00591558	0.00357486	TP53/MAP3K11/TFAP2A/NUPR1	4
BP	GO:2001244	positive regulation of intrinsic apoptotic signaling pathway	4/137	58/18723	0.000857048	0.00591558	0.00357486	NOX1/TP53/SIRT1/NUPR1	4
BP	GO:0002573	myeloid leukocyte differentiation	7/137	208/18723	0.000858829	0.00591558	0.00357486	SIRT1/TGFB1/PRKCA/HSF1/MT1G/CREB1/ADIPOQ	7
BP	GO:1901215	negative regulation of neuron death	7/137	208/18723	0.000858829	0.00591558	0.00357486	SIRT1/SLC7A11/HSF1/STAT3/PPARA/CREB1/TERT	7
BP	GO:0006325	chromatin organization	10/137	409/18723	0.000866263	0.00595444	0.00359834	TP53/HMGB1/SIRT1/PHF21A/BRD4/BRD2/BRD3/RELA/PARP10/SOX2	10
BP	GO:0009435	NAD biosynthetic process	3/137	26/18723	0.000880907	0.00601772	0.00363658	PARP9/PARP10/PARP16	3
BP	GO:1902186	regulation of viral release from host cell	3/137	26/18723	0.000880907	0.00601772	0.00363658	TRIM21/TRIM26/PML	3
BP	GO:2000108	positive regulation of leukocyte apoptotic process	3/137	26/18723	0.000880907	0.00601772	0.00363658	TP53/CDKN2A/SIRT1	3
BP	GO:0008643	carbohydrate transport	6/137	152/18723	0.000890138	0.00605586	0.00365963	NFE2L2/AQP3/SESN2/PPARD/ADIPOQ/TERT	6
BP	GO:0031056	regulation of histone modification	6/137	152/18723	0.000890138	0.00605586	0.00365963	TP53/MAPK3/SIRT1/MUC1/OTUB1/BRD4	6
BP	GO:0007623	circadian rhythm	7/137	210/18723	0.000908232	0.00616632	0.00372638	TP53/EGFR/SIRT1/PML/PPARA/CREB1/ADIPOQ	7
BP	GO:0002820	negative regulation of adaptive immune response	4/137	59/18723	0.00091421	0.00618162	0.00373563	SMAD7/IFNA2/PTPN6/PARP3	4
BP	GO:0051353	positive regulation of oxidoreductase activity	4/137	59/18723	0.00091421	0.00618162	0.00373563	POR/FTMT/FXN/TERT	4
BP	GO:0032677	regulation of interleukin-8 production	5/137	102/18723	0.000919972	0.00620794	0.00375153	HMGB1/STAT3/RELA/TMSB4X/ADIPOQ	5
BP	GO:0009117	nucleotide metabolic process	11/137	489/18723	0.000949293	0.00639281	0.00386325	ACSF2/TGFB1/H19/STAT3/PPARA/NUPR1/PARP9/PARP10/PARP16/TMSB4X/DHODH	11
BP	GO:0019395	fatty acid oxidation	5/137	103/18723	0.000961302	0.00644752	0.00389631	POR/SESN2/PPARA/PPARD/ADIPOQ	5
BP	GO:0032637	interleukin-8 production	5/137	103/18723	0.000961302	0.00644752	0.00389631	HMGB1/STAT3/RELA/TMSB4X/ADIPOQ	5
BP	GO:0006091	generation of precursor metabolites and energy	11/137	490/18723	0.000965118	0.00646006	0.00390389	G6PD/TP53/HMGB1/POR/COX4I2/STAT3/FXN/PPARA/NUPR1/PPARD/ADIPOQ	11
BP	GO:0031663	lipopolysaccharide-mediated signaling pathway	4/137	60/18723	0.000974005	0.00650643	0.00393192	MAPK3/TNFAIP3/TGFB1/PRKCA	4
BP	GO:0030336	negative regulation of cell migration	9/137	344/18723	0.000981427	0.00654285	0.00395392	NFE2L2/ALOX15B/HMGB1/SMAD7/TGFB1/DPEP1/STAT3/PPARD/ADIPOQ	9
BP	GO:0002719	negative regulation of cytokine production involved in immune response	3/137	27/18723	0.000985739	0.00654531	0.00395541	SMAD7/TGFB1/IFNA2	3
BP	GO:0060333	interferon-gamma-mediated signaling pathway	3/137	27/18723	0.000985739	0.00654531	0.00395541	TP53/PARP9/PARP14	3
BP	GO:0048661	positive regulation of smooth muscle cell proliferation	5/137	104/18723	0.001004	0.00665323	0.00402063	NOX1/EGFR/TGFB1/MDM2/TERT	5
BP	GO:0044242	cellular lipid catabolic process	7/137	214/18723	0.00101376	0.00670453	0.00405163	LPIN1/PRDX6/SESN2/PLA2G6/PPARA/PPARD/ADIPOQ	7
BP	GO:0035051	cardiocyte differentiation	6/137	156/18723	0.00101849	0.00672247	0.00406247	G6PD/EGFR/MAPK3/TGFB1/FZD7/PPARA	6
BP	GO:0040014	regulation of multicellular organism growth	4/137	61/18723	0.0010365	0.00681421	0.00411791	STAT3/FXN/GDF15/CREB1	4
BP	GO:0090342	regulation of cell aging	4/137	61/18723	0.0010365	0.00681421	0.00411791	TP53/CDKN2A/SIRT1/TERT	4
BP	GO:2001022	positive regulation of response to DNA damage stimulus	5/137	105/18723	0.00104808	0.00686633	0.00414941	EGFR/HMGB1/SIRT1/PARP3/PARP9	5
BP	GO:0043542	endothelial cell migration	8/137	279/18723	0.00104884	0.00686633	0.00414941	HSPB1/NFE2L2/HMGB1/SIRT1/TGFB1/PRKCA/NR4A1/TMSB4X	8
BP	GO:0051250	negative regulation of lymphocyte activation	6/137	157/18723	0.0010527	0.00686633	0.00414941	HMGB1/TNFAIP3/SMAD7/IFNA2/PTPN6/PARP3	6
BP	GO:1990845	adaptive thermogenesis	6/137	157/18723	0.0010527	0.00686633	0.00414941	EPAS1/LPIN1/HSF1/STK11/SIRT6/ADIPOQ	6
BP	GO:0006753	nucleoside phosphate metabolic process	11/137	497/18723	0.00108213	0.00704444	0.00425704	ACSF2/TGFB1/H19/STAT3/PPARA/NUPR1/PARP9/PARP10/PARP16/TMSB4X/DHODH	11
BP	GO:0072594	establishment of protein localization to organelle	10/137	422/18723	0.00109728	0.00710259	0.00429218	TP53/BAP1/TNFAIP3/PEX6/PEX3/TGFB1/STAT3/PML/CDKN1A/TERT	10
BP	GO:0000303	response to superoxide	3/137	28/18723	0.00109815	0.00710259	0.00429218	NFE2L2/H19/PRDX1	3
BP	GO:1990776	response to angiotensin	3/137	28/18723	0.00109815	0.00710259	0.00429218	NFE2L2/HSF1/RELA	3
BP	GO:0032757	positive regulation of interleukin-8 production	4/137	62/18723	0.00110176	0.00710259	0.00429218	HMGB1/STAT3/RELA/ADIPOQ	4
BP	GO:0060393	regulation of pathway-restricted SMAD protein phosphorylation	4/137	62/18723	0.00110176	0.00710259	0.00429218	ACVR1B/SMAD7/TGFB1/GDF15	4
BP	GO:0045861	negative regulation of proteolysis	9/137	351/18723	0.00112959	0.00726792	0.00439209	TP53/PEBP1/POR/MDM2/TRIM21/DPEP1/PML/NR4A1/FURIN	9
BP	GO:0042303	molting cycle	5/137	107/18723	0.00114055	0.00729601	0.00440906	EGFR/ACVR1B/PPP1R13L/RELA/TERT	5
BP	GO:0042633	hair cycle	5/137	107/18723	0.00114055	0.00729601	0.00440906	EGFR/ACVR1B/PPP1R13L/RELA/TERT	5
BP	GO:2000060	positive regulation of ubiquitin-dependent protein catabolic process	5/137	107/18723	0.00114055	0.00729601	0.00440906	NFE2L2/SMAD7/MDM2/SIRT6/TRIB2	5
BP	GO:0044262	cellular carbohydrate metabolic process	8/137	283/18723	0.00114879	0.00733461	0.00443239	TP53/HMGB1/SIRT1/STAT3/SESN2/PPARA/NUPR1/ADIPOQ	8
BP	GO:0097191	extrinsic apoptotic signaling pathway	7/137	219/18723	0.00115899	0.00738548	0.00446313	ACVR1B/TNFAIP3/TGFB1/YAP1/PML/RELA/TERT	7
BP	GO:0002704	negative regulation of leukocyte mediated immunity	4/137	63/18723	0.00116984	0.00744039	0.00449632	SMAD7/IFNA2/PTPN6/PARP3	4
BP	GO:0032103	positive regulation of response to external stimulus	10/137	427/18723	0.0011986	0.00760872	0.00459804	HSPB1/EGFR/MAPK3/HMGB1/TGFB1/PRKCA/NUPR1/PARP9/TMSB4X/RARRES2	10
BP	GO:0000305	response to oxygen radical	3/137	29/18723	0.00121833	0.00766073	0.00462947	NFE2L2/H19/PRDX1	3
BP	GO:0019359	nicotinamide nucleotide biosynthetic process	3/137	29/18723	0.00121833	0.00766073	0.00462947	PARP9/PARP10/PARP16	3
BP	GO:0019363	pyridine nucleotide biosynthetic process	3/137	29/18723	0.00121833	0.00766073	0.00462947	PARP9/PARP10/PARP16	3
BP	GO:0042759	long-chain fatty acid biosynthetic process	3/137	29/18723	0.00121833	0.00766073	0.00462947	ALOX15B/ALOXE3/GSTM1	3
BP	GO:2001032	regulation of double-strand break repair via nonhomologous end joining	3/137	29/18723	0.00121833	0.00766073	0.00462947	HSF1/PARP3/PARP9	3
BP	GO:1903050	regulation of proteolysis involved in cellular protein catabolic process	7/137	221/18723	0.00122145	0.00766583	0.00463255	NFE2L2/SMAD7/MDM2/PML/NUPR1/SIRT6/TRIB2	7
BP	GO:1903409	reactive oxygen species biosynthetic process	4/137	64/18723	0.00124083	0.00777272	0.00469715	DUOX2/H19/STAT3/PPARA	4
BP	GO:0010631	epithelial cell migration	9/137	357/18723	0.00127057	0.00794404	0.00480068	HSPB1/NFE2L2/HMGB1/SIRT1/TGFB1/PRKCA/NR4A1/TMSB4X/PPARD	9
BP	GO:0002698	negative regulation of immune effector process	5/137	110/18723	0.0012904	0.00800774	0.00483918	SMAD7/TGFB1/IFNA2/PTPN6/PARP3	5
BP	GO:0032611	interleukin-1 beta production	5/137	110/18723	0.0012904	0.00800774	0.00483918	HSPB1/HMGB1/TNFAIP3/STAT3/PML	5
BP	GO:0032651	regulation of interleukin-1 beta production	5/137	110/18723	0.0012904	0.00800774	0.00483918	HSPB1/HMGB1/TNFAIP3/STAT3/PML	5
BP	GO:1904659	glucose transmembrane transport	5/137	110/18723	0.0012904	0.00800774	0.00483918	NFE2L2/SESN2/PPARD/ADIPOQ/TERT	5
BP	GO:0045682	regulation of epidermis development	4/137	65/18723	0.00131477	0.00811344	0.00490305	ALOX15B/AQP3/ZFP36/PPARD	4
BP	GO:0048524	positive regulation of viral process	4/137	65/18723	0.00131477	0.00811344	0.00490305	TRIM21/P4HB/NR5A2/PPARA	4
BP	GO:0060389	pathway-restricted SMAD protein phosphorylation	4/137	65/18723	0.00131477	0.00811344	0.00490305	ACVR1B/SMAD7/TGFB1/GDF15	4
BP	GO:2000058	regulation of ubiquitin-dependent protein catabolic process	6/137	164/18723	0.0013175	0.00811523	0.00490413	NFE2L2/SMAD7/MDM2/PML/SIRT6/TRIB2	6
BP	GO:2000146	negative regulation of cell motility	9/137	359/18723	0.0013206	0.00811924	0.00490656	NFE2L2/ALOX15B/HMGB1/SMAD7/TGFB1/DPEP1/STAT3/PPARD/ADIPOQ	9
BP	GO:0090132	epithelium migration	9/137	360/18723	0.00134621	0.00824792	0.00498432	HSPB1/NFE2L2/HMGB1/SIRT1/TGFB1/PRKCA/NR4A1/TMSB4X/PPARD	9
BP	GO:0048147	negative regulation of fibroblast proliferation	3/137	30/18723	0.0013465	0.00824792	0.00498432	TP53/NUPR1/PARP10	3
BP	GO:0010001	glial cell differentiation	7/137	225/18723	0.00135429	0.0082804	0.00500394	EGFR/MAPK3/TGFB1/NDRG1/STAT3/RELA/SOX2	7
BP	GO:0006303	double-strand break repair via nonhomologous end joining	4/137	66/18723	0.00139174	0.00847011	0.00511859	HMGB1/HSF1/PARP3/PARP9	4
BP	GO:0045600	positive regulation of fat cell differentiation	4/137	66/18723	0.00139174	0.00847011	0.00511859	ZFP36/CREB1/PPARD/RARRES2	4
BP	GO:0009141	nucleoside triphosphate metabolic process	5/137	112/18723	0.00139808	0.00847011	0.00511859	TGFB1/H19/STAT3/PPARA/TMSB4X	5
BP	GO:0048640	negative regulation of developmental growth	5/137	112/18723	0.00139808	0.00847011	0.00511859	G6PD/CDKN1A/FXN/GDF15/PPARA	5
BP	GO:1901222	regulation of NIK/NF-kappaB signaling	5/137	112/18723	0.00139808	0.00847011	0.00511859	EGFR/HMGB1/RELA/PRDX1/TMSB4X	5
BP	GO:0046777	protein autophosphorylation	7/137	227/18723	0.00142482	0.00861639	0.00520699	EGFR/MAPK3/ACVR1B/MAP3K11/DDR2/STK11/ADIPOQ	7
BP	GO:0070527	platelet aggregation	4/137	67/18723	0.00147179	0.00888428	0.00536888	HSPB1/PRKCA/SLC7A11/PTPN6	4
BP	GO:0090130	tissue migration	9/137	365/18723	0.00148032	0.00891848	0.00538955	HSPB1/NFE2L2/HMGB1/SIRT1/TGFB1/PRKCA/NR4A1/TMSB4X/PPARD	9
BP	GO:1901797	negative regulation of signal transduction by p53 class mediator	3/137	31/18723	0.00148283	0.00891848	0.00538955	SIRT1/MDM2/MUC1	3
BP	GO:0002706	regulation of lymphocyte mediated immunity	6/137	168/18723	0.0014901	0.00894597	0.00540616	HMGB1/SMAD7/TGFB1/IFNA2/PTPN6/PARP3	6
BP	GO:0008645	hexose transmembrane transport	5/137	114/18723	0.00151224	0.00906251	0.00547658	NFE2L2/SESN2/PPARD/ADIPOQ/TERT	5
BP	GO:0000075	cell cycle checkpoint signaling	6/137	169/18723	0.00153582	0.00917711	0.00554584	TP53/MDM2/FOXO4/MUC1/PML/CDKN1A	6
BP	GO:0051271	negative regulation of cellular component movement	9/137	367/18723	0.00153689	0.00917711	0.00554584	NFE2L2/ALOX15B/HMGB1/SMAD7/TGFB1/DPEP1/STAT3/PPARD/ADIPOQ	9
BP	GO:0042531	positive regulation of tyrosine phosphorylation of STAT protein	4/137	68/18723	0.00155501	0.00923546	0.0055811	IFNA2/HSF1/PARP9/PARP14	4
BP	GO:0051148	negative regulation of muscle cell differentiation	4/137	68/18723	0.00155501	0.00923546	0.0055811	G6PD/FOXO4/FZD7/PPARA	4
BP	GO:0061912	selective autophagy	4/137	68/18723	0.00155501	0.00923546	0.0055811	TP53/MAPK3/SQSTM1/SESN2	4
BP	GO:0030278	regulation of ossification	5/137	115/18723	0.00157182	0.00931867	0.00563138	MAPK3/SMAD7/TGFB1/DDR2/TFAP2A	5
BP	GO:0031647	regulation of protein stability	8/137	298/18723	0.00159345	0.00943004	0.00569869	TP53/SIRT1/PEX6/SMAD7/MDM2/TRIM21/CREB1/TERT	8
BP	GO:0010594	regulation of endothelial cell migration	7/137	232/18723	0.00161373	0.0094624	0.00571824	HSPB1/NFE2L2/HMGB1/SIRT1/TGFB1/PRKCA/TMSB4X	7
BP	GO:0010667	negative regulation of cardiac muscle cell apoptotic process	3/137	32/18723	0.00162752	0.0094624	0.00571824	NFE2L2/HSF1/NUPR1	3
BP	GO:0010743	regulation of macrophage derived foam cell differentiation	3/137	32/18723	0.00162752	0.0094624	0.00571824	ALOX15B/PPARA/ADIPOQ	3
BP	GO:0042044	fluid transport	3/137	32/18723	0.00162752	0.0094624	0.00571824	AQP3/AQP5/AQP8	3
BP	GO:0042744	hydrogen peroxide catabolic process	3/137	32/18723	0.00162752	0.0094624	0.00571824	DUOX2/PRDX6/PRDX1	3
BP	GO:0045736	negative regulation of cyclin-dependent protein serine/threonine kinase activity	3/137	32/18723	0.00162752	0.0094624	0.00571824	CDKN2A/TNFAIP3/CDKN1A	3
BP	GO:0072525	pyridine-containing compound biosynthetic process	3/137	32/18723	0.00162752	0.0094624	0.00571824	PARP9/PARP10/PARP16	3
BP	GO:1901185	negative regulation of ERBB signaling pathway	3/137	32/18723	0.00162752	0.0094624	0.00571824	EGFR/SNX5/PTPN18	3
BP	GO:0046890	regulation of lipid biosynthetic process	6/137	171/18723	0.00163046	0.0094624	0.00571824	LPIN1/SIRT1/POR/PLA2G6/PPARA/CREB1	6
BP	GO:0008286	insulin receptor signaling pathway	5/137	116/18723	0.00163312	0.0094624	0.00571824	SIRT1/SNX5/FOXO4/RELA/RARRES2	5
BP	GO:0015749	monosaccharide transmembrane transport	5/137	116/18723	0.00163312	0.0094624	0.00571824	NFE2L2/SESN2/PPARD/ADIPOQ/TERT	5
BP	GO:0043200	response to amino acid	5/137	116/18723	0.00163312	0.0094624	0.00571824	HSF1/SESN2/RELA/CREB1/DHODH	5
BP	GO:0042063	gliogenesis	8/137	301/18723	0.00169687	0.00981467	0.00593113	EGFR/MAPK3/TGFB1/NDRG1/STAT3/RELA/CREB1/SOX2	8
BP	GO:0022407	regulation of cell-cell adhesion	10/137	448/18723	0.00171125	0.00988061	0.00597097	HMGB1/SMAD7/TGFB1/PRKCA/IFNA2/PTPN6/PPARA/RELA/SOX2/ADIPOQ	10
BP	GO:0051099	positive regulation of binding	6/137	173/18723	0.00172948	0.00996854	0.00602411	HMGB1/TGFB1/TRIM21/HSF1/PARP9/TERT	6
BP	GO:0034219	carbohydrate transmembrane transport	5/137	118/18723	0.00176095	0.0101323	0.0061231	NFE2L2/SESN2/PPARD/ADIPOQ/TERT	5
BP	GO:0046395	carboxylic acid catabolic process	7/137	236/18723	0.00177845	0.0101408	0.00612823	LPIN1/CBS/SESN2/BCAT2/PPARA/PPARD/ADIPOQ	7
BP	GO:0019362	pyridine nucleotide metabolic process	3/137	33/18723	0.00178076	0.0101408	0.00612823	PARP9/PARP10/PARP16	3
BP	GO:0046496	nicotinamide nucleotide metabolic process	3/137	33/18723	0.00178076	0.0101408	0.00612823	PARP9/PARP10/PARP16	3
BP	GO:0060260	regulation of transcription initiation from RNA polymerase II promoter	3/137	33/18723	0.00178076	0.0101408	0.00612823	TP53/HMGB1/CREB1	3
BP	GO:0071353	cellular response to interleukin-4	3/137	33/18723	0.00178076	0.0101408	0.00612823	PML/PARP14/ADAMTS13	3
BP	GO:1904030	negative regulation of cyclin-dependent protein kinase activity	3/137	33/18723	0.00178076	0.0101408	0.00612823	CDKN2A/TNFAIP3/CDKN1A	3
BP	GO:0050728	negative regulation of inflammatory response	6/137	176/18723	0.00188649	0.0107246	0.006481	TNFAIP3/ZFP36/PPARA/PPARD/ADIPOQ/FURIN	6
BP	GO:0002761	regulation of myeloid leukocyte differentiation	5/137	120/18723	0.00189598	0.0107417	0.00649136	TGFB1/PRKCA/HSF1/CREB1/ADIPOQ	5
BP	GO:0051897	positive regulation of protein kinase B signaling	5/137	120/18723	0.00189598	0.0107417	0.00649136	EGFR/TGFB1/H19/GDF15/RICTOR	5
BP	GO:0002534	cytokine production involved in inflammatory response	4/137	72/18723	0.0019207	0.0107676	0.00650697	BAP1/H19/STAT3/PPARA	4
BP	GO:1900015	regulation of cytokine production involved in inflammatory response	4/137	72/18723	0.0019207	0.0107676	0.00650697	BAP1/H19/STAT3/PPARA	4
BP	GO:0043405	regulation of MAP kinase activity	6/137	177/18723	0.00194116	0.0107676	0.00650697	EGFR/MAP3K11/TGFB1/PTPN6/TRIB2/ADIPOQ	6
BP	GO:0071466	cellular response to xenobiotic stimulus	6/137	177/18723	0.00194116	0.0107676	0.00650697	NFE2L2/EGFR/POR/DPEP1/ADIPOQ/GSTM1	6
BP	GO:0000096	sulfur amino acid metabolic process	3/137	34/18723	0.0019427	0.0107676	0.00650697	DPEP1/SLC7A11/CBS	3
BP	GO:0014072	response to isoquinoline alkaloid	3/137	34/18723	0.0019427	0.0107676	0.00650697	MAP1LC3A/MDM2/RELA	3
BP	GO:0016242	negative regulation of macroautophagy	3/137	34/18723	0.0019427	0.0107676	0.00650697	TP53/QSOX1/NUPR1	3
BP	GO:0019076	viral release from host cell	3/137	34/18723	0.0019427	0.0107676	0.00650697	TRIM21/TRIM26/PML	3
BP	GO:0035890	exit from host	3/137	34/18723	0.0019427	0.0107676	0.00650697	TRIM21/TRIM26/PML	3
BP	GO:0035891	exit from host cell	3/137	34/18723	0.0019427	0.0107676	0.00650697	TRIM21/TRIM26/PML	3
BP	GO:0043278	response to morphine	3/137	34/18723	0.0019427	0.0107676	0.00650697	MAP1LC3A/MDM2/RELA	3
BP	GO:0043516	regulation of DNA damage response, signal transduction by p53 class mediator	3/137	34/18723	0.0019427	0.0107676	0.00650697	TP53/SIRT1/MDM2	3
BP	GO:2000352	negative regulation of endothelial cell apoptotic process	3/137	34/18723	0.0019427	0.0107676	0.00650697	NFE2L2/TNFAIP3/TERT	3
BP	GO:0016054	organic acid catabolic process	7/137	240/18723	0.00195597	0.010823	0.00654049	LPIN1/CBS/SESN2/BCAT2/PPARA/PPARD/ADIPOQ	7
BP	GO:0003206	cardiac chamber morphogenesis	5/137	121/18723	0.00196626	0.0108619	0.00656397	TP53/SMAD7/TGFB1/MDM2/PPP1R13L	5
BP	GO:0035924	cellular response to vascular endothelial growth factor stimulus	4/137	73/18723	0.00202066	0.0111438	0.00673435	HSPB1/MT1G/NR4A1/RELA	4
BP	GO:0072329	monocarboxylic acid catabolic process	5/137	122/18723	0.00203844	0.0112232	0.00678233	LPIN1/SESN2/PPARA/PPARD/ADIPOQ	5
BP	GO:0010950	positive regulation of endopeptidase activity	6/137	179/18723	0.00205409	0.011272	0.00681181	HMGB1/SIRT1/HSF1/STAT3/PML/SENP1	6
BP	GO:1901991	negative regulation of mitotic cell cycle phase transition	6/137	179/18723	0.00205409	0.011272	0.00681181	TP53/MDM2/FOXO4/MUC1/PML/CDKN1A	6
BP	GO:0030168	platelet activation	5/137	123/18723	0.00211252	0.0114469	0.0069175	HSPB1/PRKCA/SLC7A11/PTPN6/ADAMTS13	5
BP	GO:0071482	cellular response to light stimulus	5/137	123/18723	0.00211252	0.0114469	0.0069175	TP53/SIRT1/MDM2/CDKN1A/STK11	5
BP	GO:0006739	NADP metabolic process	3/137	35/18723	0.00211354	0.0114469	0.0069175	NOX1/G6PD/TP53	3
BP	GO:0010664	negative regulation of striated muscle cell apoptotic process	3/137	35/18723	0.00211354	0.0114469	0.0069175	NFE2L2/HSF1/NUPR1	3
BP	GO:0034405	response to fluid shear stress	3/137	35/18723	0.00211354	0.0114469	0.0069175	NFE2L2/SMAD7/KLF2	3
BP	GO:0045454	cell redox homeostasis	3/137	35/18723	0.00211354	0.0114469	0.0069175	NFE2L2/PRDX6/PRDX1	3
BP	GO:0071108	protein K48-linked deubiquitination	3/137	35/18723	0.00211354	0.0114469	0.0069175	BAP1/TNFAIP3/OTUB1	3
BP	GO:1905207	regulation of cardiocyte differentiation	3/137	35/18723	0.00211354	0.0114469	0.0069175	EGFR/TGFB1/FZD7	3
BP	GO:0006635	fatty acid beta-oxidation	4/137	74/18723	0.00212416	0.011467	0.00692964	SESN2/PPARA/PPARD/ADIPOQ	4
BP	GO:0046323	glucose import	4/137	74/18723	0.00212416	0.011467	0.00692964	NFE2L2/SESN2/ADIPOQ/TERT	4
BP	GO:0045787	positive regulation of cell cycle	8/137	313/18723	0.00216494	0.0116682	0.00705121	EGFR/MDM2/PRKCA/TRIM21/HSF1/BRD4/NUPR1/TERT	8
BP	GO:1905952	regulation of lipid localization	6/137	181/18723	0.00217191	0.0116868	0.00706246	SIRT1/PLA2G6/PPARA/PPARD/ADIPOQ/FURIN	6
BP	GO:0016570	histone modification	10/137	463/18723	0.00217657	0.0116929	0.00706616	TP53/MAPK3/BAP1/SIRT1/BRPF1/PRKCA/MUC1/OTUB1/BRD4/SIRT6	10
BP	GO:0006094	gluconeogenesis	4/137	75/18723	0.00223126	0.0119365	0.00721337	SIRT1/SESN2/PPARA/ADIPOQ	4
BP	GO:0048662	negative regulation of smooth muscle cell proliferation	4/137	75/18723	0.00223126	0.0119365	0.00721337	TNFAIP3/CDKN1A/PPARD/ADIPOQ	4
BP	GO:0009260	ribonucleotide biosynthetic process	6/137	182/18723	0.0022327	0.0119365	0.00721337	TGFB1/H19/STAT3/PPARA/TMSB4X/DHODH	6
BP	GO:0003007	heart morphogenesis	7/137	246/18723	0.00224768	0.0119972	0.00725008	TP53/SMAD7/TGFB1/MDM2/YAP1/PPP1R13L/SIRT6	7
BP	GO:0070670	response to interleukin-4	3/137	36/18723	0.00229343	0.0121678	0.00735316	PML/PARP14/ADAMTS13	3
BP	GO:0070897	transcription preinitiation complex assembly	3/137	36/18723	0.00229343	0.0121678	0.00735316	TP53/HMGB1/CREB1	3
BP	GO:0032070	regulation of deoxyribonuclease activity	2/137	10/18723	0.00230162	0.0121678	0.00735316	HMGB1/SIRT1	2
BP	GO:0040015	negative regulation of multicellular organism growth	2/137	10/18723	0.00230162	0.0121678	0.00735316	FXN/GDF15	2
BP	GO:0051974	negative regulation of telomerase activity	2/137	10/18723	0.00230162	0.0121678	0.00735316	TP53/PARP3	2
BP	GO:2000121	regulation of removal of superoxide radicals	2/137	10/18723	0.00230162	0.0121678	0.00735316	NFE2L2/H19	2
BP	GO:2001235	positive regulation of apoptotic signaling pathway	5/137	126/18723	0.00234659	0.0123858	0.0074849	NOX1/TP53/SIRT1/PML/NUPR1	5
BP	GO:0040013	negative regulation of locomotion	9/137	391/18723	0.00236172	0.0124459	0.0075212	NFE2L2/ALOX15B/HMGB1/SMAD7/TGFB1/DPEP1/STAT3/PPARD/ADIPOQ	9
BP	GO:0016042	lipid catabolic process	8/137	320/18723	0.00248159	0.013	0.00785607	LPIN1/PRDX6/SESN2/PLA2G6/PPARA/PPARD/ADIPOQ/RARRES2	8
BP	GO:0032570	response to progesterone	3/137	37/18723	0.00248254	0.013	0.00785607	TGFB1/YAP1/RELA	3
BP	GO:0045616	regulation of keratinocyte differentiation	3/137	37/18723	0.00248254	0.013	0.00785607	ALOX15B/AQP3/ZFP36	3
BP	GO:0060428	lung epithelium development	3/137	37/18723	0.00248254	0.013	0.00785607	KLF2/YAP1/CREB1	3
BP	GO:0032612	interleukin-1 production	5/137	128/18723	0.00251277	0.013117	0.00792675	HSPB1/HMGB1/TNFAIP3/STAT3/PML	5
BP	GO:0032652	regulation of interleukin-1 production	5/137	128/18723	0.00251277	0.013117	0.00792675	HSPB1/HMGB1/TNFAIP3/STAT3/PML	5
BP	GO:0002695	negative regulation of leukocyte activation	6/137	187/18723	0.00255614	0.0133015	0.00803827	HMGB1/TNFAIP3/SMAD7/IFNA2/PTPN6/PARP3	6
BP	GO:0061136	regulation of proteasomal protein catabolic process	6/137	187/18723	0.00255614	0.0133015	0.00803827	NFE2L2/SMAD7/MDM2/NUPR1/SIRT6/TRIB2	6
BP	GO:0019693	ribose phosphate metabolic process	9/137	396/18723	0.0025713	0.013336	0.0080591	ACSF2/G6PD/TGFB1/H19/STAT3/PPARA/NUPR1/TMSB4X/DHODH	9
BP	GO:0019319	hexose biosynthetic process	4/137	78/18723	0.00257481	0.013336	0.0080591	SIRT1/SESN2/PPARA/ADIPOQ	4
BP	GO:0043154	negative regulation of cysteine-type endopeptidase activity involved in apoptotic process	4/137	78/18723	0.00257481	0.013336	0.0080591	POR/MDM2/DPEP1/NR4A1	4
BP	GO:0043280	positive regulation of cysteine-type endopeptidase activity involved in apoptotic process	5/137	129/18723	0.00259899	0.0134403	0.00812211	HMGB1/SIRT1/HSF1/PML/SENP1	5
BP	GO:0060828	regulation of canonical Wnt signaling pathway	7/137	253/18723	0.0026293	0.0135758	0.00820404	EGFR/TGFB1/WWTR1/YAP1/FZD7/STK11/SOX2	7
BP	GO:0001825	blastocyst formation	3/137	38/18723	0.00268101	0.0137786	0.00832657	YAP1/PTPN18/FURIN	3
BP	GO:0072524	pyridine-containing compound metabolic process	3/137	38/18723	0.00268101	0.0137786	0.00832657	PARP9/PARP10/PARP16	3
BP	GO:1901031	regulation of response to reactive oxygen species	3/137	38/18723	0.00268101	0.0137786	0.00832657	NFE2L2/H19/SESN2	3
BP	GO:0043467	regulation of generation of precursor metabolites and energy	5/137	130/18723	0.00268734	0.0137897	0.00833331	TP53/HMGB1/STAT3/PPARA/NUPR1	5
BP	GO:0000723	telomere maintenance	5/137	131/18723	0.00277784	0.0141473	0.00854939	MAPK3/PML/PARP3/SIRT6/TERT	5
BP	GO:0002725	negative regulation of T cell cytokine production	2/137	11/18723	0.00279963	0.0141473	0.00854939	SMAD7/IFNA2	2
BP	GO:0010887	negative regulation of cholesterol storage	2/137	11/18723	0.00279963	0.0141473	0.00854939	PPARA/PPARD	2
BP	GO:0019372	lipoxygenase pathway	2/137	11/18723	0.00279963	0.0141473	0.00854939	ALOX15B/ALOXE3	2
BP	GO:0033210	leptin-mediated signaling pathway	2/137	11/18723	0.00279963	0.0141473	0.00854939	SIRT1/STAT3	2
BP	GO:0046598	positive regulation of viral entry into host cell	2/137	11/18723	0.00279963	0.0141473	0.00854939	TRIM21/P4HB	2
BP	GO:0051081	nuclear membrane disassembly	2/137	11/18723	0.00279963	0.0141473	0.00854939	LPIN1/PRKCA	2
BP	GO:0071888	macrophage apoptotic process	2/137	11/18723	0.00279963	0.0141473	0.00854939	CDKN2A/SIRT1	2
BP	GO:0075294	positive regulation by symbiont of entry into host	2/137	11/18723	0.00279963	0.0141473	0.00854939	TRIM21/P4HB	2
BP	GO:1902915	negative regulation of protein polyubiquitination	2/137	11/18723	0.00279963	0.0141473	0.00854939	OTUB1/PARP10	2
BP	GO:0043410	positive regulation of MAPK cascade	10/137	480/18723	0.00282214	0.0142318	0.00860046	NOX1/EGFR/MAPK3/HMGB1/MAP3K11/TGFB1/PRKCA/FZD7/GDF15/SOX2	10
BP	GO:0002831	regulation of response to biotic stimulus	8/137	327/18723	0.0028335	0.0142318	0.00860046	MAPK3/HMGB1/TNFAIP3/PRKCA/TRIM21/PTPN6/PARP9/PARP14	8
BP	GO:0007517	muscle organ development	8/137	327/18723	0.0028335	0.0142318	0.00860046	SIRT1/SMAD7/TGFB1/FOXO4/NR4A1/NUPR1/CREB1/SIRT6	8
BP	GO:0051235	maintenance of location	8/137	327/18723	0.0028335	0.0142318	0.00860046	SIRT1/PTPN6/FTMT/PML/FTL/PPARA/TMSB4X/PPARD	8
BP	GO:0030217	T cell differentiation	7/137	257/18723	0.00286869	0.0143868	0.00869409	TP53/HMGB1/SMAD7/IFNA2/STAT3/FZD7/STK11	7
BP	GO:0045923	positive regulation of fatty acid metabolic process	3/137	39/18723	0.00288902	0.0144017	0.00870313	PPARA/PPARD/ADIPOQ	3
BP	GO:0046326	positive regulation of glucose import	3/137	39/18723	0.00288902	0.0144017	0.00870313	NFE2L2/ADIPOQ/TERT	3
BP	GO:0046621	negative regulation of organ growth	3/137	39/18723	0.00288902	0.0144017	0.00870313	G6PD/FXN/PPARA	3
BP	GO:0051154	negative regulation of striated muscle cell differentiation	3/137	39/18723	0.00288902	0.0144017	0.00870313	G6PD/FZD7/PPARA	3
BP	GO:0042593	glucose homeostasis	7/137	258/18723	0.00293107	0.0145894	0.00881656	SIRT1/STAT3/SESN2/PLA2G6/STK11/PPARD/ADIPOQ	7
BP	GO:0000422	autophagy of mitochondrion	4/137	81/18723	0.00295305	0.0146072	0.00882734	TP53/MAP1LC3A/WIPI1/SQSTM1	4
BP	GO:0030512	negative regulation of transforming growth factor beta receptor signaling pathway	4/137	81/18723	0.00295305	0.0146072	0.00882734	TP53/SIRT1/SMAD7/PPARA	4
BP	GO:0061726	mitochondrion disassembly	4/137	81/18723	0.00295305	0.0146072	0.00882734	TP53/MAP1LC3A/WIPI1/SQSTM1	4
BP	GO:2000106	regulation of leukocyte apoptotic process	4/137	81/18723	0.00295305	0.0146072	0.00882734	TP53/CDKN2A/SIRT1/SLC7A11	4
BP	GO:0010565	regulation of cellular ketone metabolic process	5/137	133/18723	0.00296545	0.0146072	0.00882734	SIRT1/SLC7A11/PPARA/PPARD/ADIPOQ	5
BP	GO:0046328	regulation of JNK cascade	5/137	133/18723	0.00296545	0.0146072	0.00882734	NOX1/EGFR/HMGB1/MAP3K11/FZD7	5
BP	GO:0046887	positive regulation of hormone secretion	5/137	133/18723	0.00296545	0.0146072	0.00882734	TFR2/EGFR/PLA2G6/CREB1/PPARD	5
BP	GO:0033500	carbohydrate homeostasis	7/137	259/18723	0.00299448	0.0147284	0.00890056	SIRT1/STAT3/SESN2/PLA2G6/STK11/PPARD/ADIPOQ	7
BP	GO:0032434	regulation of proteasomal ubiquitin-dependent protein catabolic process	5/137	134/18723	0.00306261	0.0150412	0.00908958	NFE2L2/SMAD7/MDM2/SIRT6/TRIB2	5
BP	GO:0046889	positive regulation of lipid biosynthetic process	4/137	82/18723	0.00308712	0.0151169	0.0091353	POR/PLA2G6/PPARA/CREB1	4
BP	GO:0060395	SMAD protein signal transduction	4/137	82/18723	0.00308712	0.0151169	0.0091353	SMAD7/TGFB1/WWTR1/GDF15	4
BP	GO:2000142	regulation of DNA-templated transcription, initiation	3/137	40/18723	0.00310669	0.0151903	0.00917968	TP53/HMGB1/CREB1	3
BP	GO:0001503	ossification	9/137	408/18723	0.00313486	0.0153055	0.0092493	EGFR/MAPK3/SMAD7/TGFB1/WWTR1/DDR2/YAP1/TFAP2A/SOX2	9
BP	GO:0031330	negative regulation of cellular catabolic process	7/137	262/18723	0.00319106	0.015557	0.00940127	TP53/QSOX1/STAT3/PML/ZFP36/NUPR1/FURIN	7
BP	GO:0010952	positive regulation of peptidase activity	6/137	197/18723	0.00330726	0.0160642	0.00970782	HMGB1/SIRT1/HSF1/STAT3/PML/SENP1	6
BP	GO:0010907	positive regulation of glucose metabolic process	3/137	41/18723	0.00333418	0.0160642	0.00970782	HMGB1/SIRT1/PPARA	3
BP	GO:0006534	cysteine metabolic process	2/137	12/18723	0.00334349	0.0160642	0.00970782	SLC7A11/CBS	2
BP	GO:0030397	membrane disassembly	2/137	12/18723	0.00334349	0.0160642	0.00970782	LPIN1/PRKCA	2
BP	GO:0042762	regulation of sulfur metabolic process	2/137	12/18723	0.00334349	0.0160642	0.00970782	NFE2L2/SLC7A11	2
BP	GO:0043471	regulation of cellular carbohydrate catabolic process	2/137	12/18723	0.00334349	0.0160642	0.00970782	TP53/HMGB1	2
BP	GO:0051095	regulation of helicase activity	2/137	12/18723	0.00334349	0.0160642	0.00970782	TP53/SIRT1	2
BP	GO:0061052	negative regulation of cell growth involved in cardiac muscle cell development	2/137	12/18723	0.00334349	0.0160642	0.00970782	G6PD/PPARA	2
BP	GO:0072182	regulation of nephron tubule epithelial cell differentiation	2/137	12/18723	0.00334349	0.0160642	0.00970782	WWTR1/YAP1	2
BP	GO:0072584	caveolin-mediated endocytosis	2/137	12/18723	0.00334349	0.0160642	0.00970782	MAPK3/PROM2	2
BP	GO:0010507	negative regulation of autophagy	4/137	85/18723	0.00351417	0.0168356	0.0101739	TP53/QSOX1/STAT3/NUPR1	4
BP	GO:0042509	regulation of tyrosine phosphorylation of STAT protein	4/137	85/18723	0.00351417	0.0168356	0.0101739	IFNA2/HSF1/PARP9/PARP14	4
BP	GO:0006790	sulfur compound metabolic process	8/137	339/18723	0.00352636	0.0168696	0.0101945	NFE2L2/ACSF2/G6PD/DPEP1/SLC7A11/CBS/FXN/GSTM1	8
BP	GO:0014912	negative regulation of smooth muscle cell migration	3/137	42/18723	0.00357162	0.017037	0.0102957	NFE2L2/PPARD/ADIPOQ	3
BP	GO:0033574	response to testosterone	3/137	42/18723	0.00357162	0.017037	0.0102957	SIRT1/HSF1/CA9	3
BP	GO:0030216	keratinocyte differentiation	5/137	139/18723	0.00358318	0.0170677	0.0103142	ALOX15B/AQP3/LCE2C/YAP1/ZFP36	5
BP	GO:0006473	protein acetylation	6/137	201/18723	0.00364972	0.0173597	0.0104907	MAPK3/SIRT1/POR/BRPF1/MUC1/NUPR1	6
BP	GO:2000117	negative regulation of cysteine-type endopeptidase activity	4/137	86/18723	0.003665	0.0174074	0.0105195	POR/MDM2/DPEP1/NR4A1	4
BP	GO:0030177	positive regulation of Wnt signaling pathway	5/137	140/18723	0.00369446	0.0175223	0.0105889	EGFR/TNFAIP3/TGFB1/YAP1/TERT	5
BP	GO:0016051	carbohydrate biosynthetic process	6/137	202/18723	0.0037393	0.0177097	0.0107022	G6PD/SIRT1/TGFB1/SESN2/PPARA/ADIPOQ	6
BP	GO:0034341	response to interferon-gamma	5/137	141/18723	0.00380821	0.0179391	0.0108408	TP53/TRIM21/PARP9/PARP14/ADAMTS13	5
BP	GO:1903038	negative regulation of leukocyte cell-cell adhesion	5/137	141/18723	0.00380821	0.0179391	0.0108408	HMGB1/SMAD7/IFNA2/PTPN6/PPARA	5
BP	GO:0045776	negative regulation of blood pressure	3/137	43/18723	0.00381914	0.0179391	0.0108408	SNX5/PPARA/ADIPOQ	3
BP	GO:0045981	positive regulation of nucleotide metabolic process	3/137	43/18723	0.00381914	0.0179391	0.0108408	STAT3/PPARA/TMSB4X	3
BP	GO:1900544	positive regulation of purine nucleotide metabolic process	3/137	43/18723	0.00381914	0.0179391	0.0108408	STAT3/PPARA/TMSB4X	3
BP	GO:0001776	leukocyte homeostasis	4/137	87/18723	0.00382016	0.0179391	0.0108408	BAP1/HMGB1/TNFAIP3/SLC7A11	4
BP	GO:0071383	cellular response to steroid hormone stimulus	6/137	204/18723	0.00392336	0.0182601	0.0110348	EGFR/SIRT1/YAP1/ZFP36/PPARA/PPARD	6
BP	GO:0010745	negative regulation of macrophage derived foam cell differentiation	2/137	13/18723	0.00393251	0.0182601	0.0110348	PPARA/ADIPOQ	2
BP	GO:0014842	regulation of skeletal muscle satellite cell proliferation	2/137	13/18723	0.00393251	0.0182601	0.0110348	STAT3/PPARD	2
BP	GO:0019755	one-carbon compound transport	2/137	13/18723	0.00393251	0.0182601	0.0110348	AQP3/AQP5	2
BP	GO:0034135	regulation of toll-like receptor 2 signaling pathway	2/137	13/18723	0.00393251	0.0182601	0.0110348	HMGB1/TNFAIP3	2
BP	GO:0061418	regulation of transcription from RNA polymerase II promoter in response to hypoxia	2/137	13/18723	0.00393251	0.0182601	0.0110348	NFE2L2/TP53	2
BP	GO:0061469	regulation of type B pancreatic cell proliferation	2/137	13/18723	0.00393251	0.0182601	0.0110348	NR4A1/NUPR1	2
BP	GO:1900044	regulation of protein K63-linked ubiquitination	2/137	13/18723	0.00393251	0.0182601	0.0110348	OTUB1/PARP10	2
BP	GO:0007260	tyrosine phosphorylation of STAT protein	4/137	88/18723	0.00397972	0.0184534	0.0111516	IFNA2/HSF1/PARP9/PARP14	4
BP	GO:0048608	reproductive structure development	9/137	424/18723	0.00403339	0.0186695	0.0112822	ALOX15B/MAPK3/EPAS1/SIRT1/PTPN6/STK11/NUPR1/MGST1/PPARD	9
BP	GO:0038061	NIK/NF-kappaB signaling	5/137	143/18723	0.00404319	0.0186695	0.0112822	EGFR/HMGB1/RELA/PRDX1/TMSB4X	5
BP	GO:0070555	response to interleukin-1	5/137	143/18723	0.00404319	0.0186695	0.0112822	MAPK3/PRKCA/KLF2/OTUB1/RELA	5
BP	GO:0032007	negative regulation of TOR signaling	3/137	44/18723	0.00407687	0.0187468	0.0113289	SIRT1/SESN2/STK11	3
BP	GO:0045124	regulation of bone resorption	3/137	44/18723	0.00407687	0.0187468	0.0113289	EGFR/TNFAIP3/PRKCA	3
BP	GO:0089718	amino acid import across plasma membrane	3/137	44/18723	0.00407687	0.0187468	0.0113289	SLC1A5/SLC7A11/SLC3A2	3
BP	GO:0048863	stem cell differentiation	6/137	206/18723	0.00411406	0.0188917	0.0114165	NFE2L2/TP53/MAPK3/FOXO4/YAP1/STAT3	6
BP	GO:0046330	positive regulation of JNK cascade	4/137	89/18723	0.00414373	0.0190016	0.0114829	NOX1/HMGB1/MAP3K11/FZD7	4
BP	GO:0010821	regulation of mitochondrion organization	5/137	144/18723	0.00416449	0.0190705	0.0115245	TP53/SQSTM1/PLA2G6/FXN/DHODH	5
BP	GO:0061458	reproductive system development	9/137	427/18723	0.00422232	0.0193087	0.0116685	ALOX15B/MAPK3/EPAS1/SIRT1/PTPN6/STK11/NUPR1/MGST1/PPARD	9
BP	GO:0034109	homotypic cell-cell adhesion	4/137	90/18723	0.00431225	0.0196388	0.0118679	HSPB1/PRKCA/SLC7A11/PTPN6	4
BP	GO:0046849	bone remodeling	4/137	90/18723	0.00431225	0.0196388	0.0118679	EGFR/TNFAIP3/TGFB1/PRKCA	4
BP	GO:1904705	regulation of vascular associated smooth muscle cell proliferation	4/137	90/18723	0.00431225	0.0196388	0.0118679	MDM2/CDKN1A/ADIPOQ/TERT	4
BP	GO:0006110	regulation of glycolytic process	3/137	45/18723	0.00434494	0.0197335	0.0119252	STAT3/PPARA/NUPR1	3
BP	GO:0071354	cellular response to interleukin-6	3/137	45/18723	0.00434494	0.0197335	0.0119252	YAP1/STAT3/RELA	3
BP	GO:1990874	vascular associated smooth muscle cell proliferation	4/137	91/18723	0.00448533	0.0203433	0.0122937	MDM2/CDKN1A/ADIPOQ/TERT	4
BP	GO:0050866	negative regulation of cell activation	6/137	210/18723	0.00451595	0.0204026	0.0123296	HMGB1/TNFAIP3/SMAD7/IFNA2/PTPN6/PARP3	6
BP	GO:0033212	iron import into cell	2/137	14/18723	0.00456601	0.0204026	0.0123296	NOX5/TFR2	2
BP	GO:0043249	erythrocyte maturation	2/137	14/18723	0.00456601	0.0204026	0.0123296	G6PD/KLF2	2
BP	GO:0044154	histone H3-K14 acetylation	2/137	14/18723	0.00456601	0.0204026	0.0123296	SIRT1/BRPF1	2
BP	GO:0050667	homocysteine metabolic process	2/137	14/18723	0.00456601	0.0204026	0.0123296	DPEP1/CBS	2
BP	GO:0060576	intestinal epithelial cell development	2/137	14/18723	0.00456601	0.0204026	0.0123296	YAP1/CDKN1A	2
BP	GO:0071236	cellular response to antibiotic	2/137	14/18723	0.00456601	0.0204026	0.0123296	TP53/MDM2	2
BP	GO:0072160	nephron tubule epithelial cell differentiation	2/137	14/18723	0.00456601	0.0204026	0.0123296	WWTR1/YAP1	2
BP	GO:0090239	regulation of histone H4 acetylation	2/137	14/18723	0.00456601	0.0204026	0.0123296	SIRT1/MUC1	2
BP	GO:1902166	negative regulation of intrinsic apoptotic signaling pathway in response to DNA damage by p53 class mediator	2/137	14/18723	0.00456601	0.0204026	0.0123296	SIRT1/MUC1	2
BP	GO:1905208	negative regulation of cardiocyte differentiation	2/137	14/18723	0.00456601	0.0204026	0.0123296	EGFR/FZD7	2
BP	GO:0042180	cellular ketone metabolic process	6/137	211/18723	0.0046208	0.0204939	0.0123847	SIRT1/SLC7A11/PPARA/PDSS2/PPARD/ADIPOQ	6
BP	GO:0001974	blood vessel remodeling	3/137	46/18723	0.00462347	0.0204939	0.0123847	EPAS1/TGFB1/MDM2	3
BP	GO:0010828	positive regulation of glucose transmembrane transport	3/137	46/18723	0.00462347	0.0204939	0.0123847	NFE2L2/ADIPOQ/TERT	3
BP	GO:0031648	protein destabilization	3/137	46/18723	0.00462347	0.0204939	0.0123847	SIRT1/MDM2/TRIM21	3
BP	GO:0043616	keratinocyte proliferation	3/137	46/18723	0.00462347	0.0204939	0.0123847	YAP1/ZFP36/PPARD	3
BP	GO:1900087	positive regulation of G1/S transition of mitotic cell cycle	3/137	46/18723	0.00462347	0.0204939	0.0123847	EGFR/MDM2/TERT	3
BP	GO:0014074	response to purine-containing compound	5/137	148/18723	0.00467577	0.020643	0.0124748	DUOX2/AQP8/RELA/DHODH/ADIPOQ	5
BP	GO:0051384	response to glucocorticoid	5/137	148/18723	0.00467577	0.020643	0.0124748	EGFR/HMGB1/CDKN1A/ZFP36/ADIPOQ	5
BP	GO:2001056	positive regulation of cysteine-type endopeptidase activity	5/137	148/18723	0.00467577	0.020643	0.0124748	HMGB1/SIRT1/HSF1/PML/SENP1	5
BP	GO:0002460	adaptive immune response based on somatic recombination of immune receptors built from immunoglobulin superfamily domains	8/137	356/18723	0.00472517	0.0207882	0.0125625	HMGB1/TNFAIP3/SMAD7/TGFB1/IFNA2/PTPN6/STAT3/PARP3	8
BP	GO:0030258	lipid modification	6/137	212/18723	0.00472743	0.0207882	0.0125625	ALOX15B/POR/SESN2/PPARA/PPARD/ADIPOQ	6
BP	GO:0043523	regulation of neuron apoptotic process	6/137	212/18723	0.00472743	0.0207882	0.0125625	G6PD/TP53/MAP3K11/TFAP2A/NUPR1/TERT	6
BP	GO:0032368	regulation of lipid transport	5/137	149/18723	0.00481027	0.0211245	0.0127658	SIRT1/PLA2G6/PPARA/ADIPOQ/FURIN	5
BP	GO:0007589	body fluid secretion	4/137	93/18723	0.00484543	0.0211669	0.0127914	EGFR/AQP5/CREB1/DHODH	4
BP	GO:0019217	regulation of fatty acid metabolic process	4/137	93/18723	0.00484543	0.0211669	0.0127914	SIRT1/PPARA/PPARD/ADIPOQ	4
BP	GO:0051591	response to cAMP	4/137	93/18723	0.00484543	0.0211669	0.0127914	DUOX2/AQP8/RELA/ADIPOQ	4
BP	GO:1901992	positive regulation of mitotic cell cycle phase transition	4/137	93/18723	0.00484543	0.0211669	0.0127914	EGFR/MDM2/BRD4/TERT	4
BP	GO:0010761	fibroblast migration	3/137	47/18723	0.00491256	0.0212643	0.0128503	TGFB1/DDR2/PML	3
BP	GO:0014911	positive regulation of smooth muscle cell migration	3/137	47/18723	0.00491256	0.0212643	0.0128503	MDM2/FOXO4/TERT	3
BP	GO:0035850	epithelial cell differentiation involved in kidney development	3/137	47/18723	0.00491256	0.0212643	0.0128503	WWTR1/YAP1/ADIPOQ	3
BP	GO:0045581	negative regulation of T cell differentiation	3/137	47/18723	0.00491256	0.0212643	0.0128503	HMGB1/SMAD7/IFNA2	3
BP	GO:0045646	regulation of erythrocyte differentiation	3/137	47/18723	0.00491256	0.0212643	0.0128503	ACVR1B/STAT3/ZFP36	3
BP	GO:0101023	vascular endothelial cell proliferation	3/137	47/18723	0.00491256	0.0212643	0.0128503	HMGB1/STAT3/SIRT6	3
BP	GO:1905562	regulation of vascular endothelial cell proliferation	3/137	47/18723	0.00491256	0.0212643	0.0128503	HMGB1/STAT3/SIRT6	3
BP	GO:0001959	regulation of cytokine-mediated signaling pathway	5/137	150/18723	0.00494749	0.0213876	0.0129248	TNFAIP3/PTPN6/PARP9/PARP14/ADIPOQ	5
BP	GO:0000079	regulation of cyclin-dependent protein serine/threonine kinase activity	4/137	94/18723	0.00503255	0.0216988	0.0131128	EGFR/CDKN2A/TNFAIP3/CDKN1A	4
BP	GO:0032091	negative regulation of protein binding	4/137	94/18723	0.00503255	0.0216988	0.0131128	MAPK3/CDKN1A/PPARA/ADIPOQ	4
BP	GO:0031497	chromatin assembly	5/137	151/18723	0.00508747	0.0218788	0.0132216	TP53/HMGB1/SIRT1/BRD2/PARP10	5
BP	GO:2001236	regulation of extrinsic apoptotic signaling pathway	5/137	151/18723	0.00508747	0.0218788	0.0132216	TNFAIP3/YAP1/PML/RELA/TERT	5
BP	GO:0042149	cellular response to glucose starvation	3/137	48/18723	0.00521234	0.0221192	0.0133669	NFE2L2/TP53/SESN2	3
BP	GO:0048146	positive regulation of fibroblast proliferation	3/137	48/18723	0.00521234	0.0221192	0.0133669	DDR2/PML/CDKN1A	3
BP	GO:0090199	regulation of release of cytochrome c from mitochondria	3/137	48/18723	0.00521234	0.0221192	0.0133669	TP53/PLA2G6/FXN	3
BP	GO:0002532	production of molecular mediator involved in inflammatory response	4/137	95/18723	0.00522446	0.0221192	0.0133669	BAP1/H19/STAT3/PPARA	4
BP	GO:0006098	pentose-phosphate shunt	2/137	15/18723	0.00524332	0.0221192	0.0133669	G6PD/TP53	2
BP	GO:0010763	positive regulation of fibroblast migration	2/137	15/18723	0.00524332	0.0221192	0.0133669	TGFB1/DDR2	2
BP	GO:0014841	skeletal muscle satellite cell proliferation	2/137	15/18723	0.00524332	0.0221192	0.0133669	STAT3/PPARD	2
BP	GO:0014857	regulation of skeletal muscle cell proliferation	2/137	15/18723	0.00524332	0.0221192	0.0133669	STAT3/PPARD	2
BP	GO:0032897	negative regulation of viral transcription	2/137	15/18723	0.00524332	0.0221192	0.0133669	TRIM21/ZFP36	2
BP	GO:0035358	regulation of peroxisome proliferator activated receptor signaling pathway	2/137	15/18723	0.00524332	0.0221192	0.0133669	ALOX15B/SIRT1	2
BP	GO:0043518	negative regulation of DNA damage response, signal transduction by p53 class mediator	2/137	15/18723	0.00524332	0.0221192	0.0133669	SIRT1/MDM2	2
BP	GO:0046321	positive regulation of fatty acid oxidation	2/137	15/18723	0.00524332	0.0221192	0.0133669	PPARA/PPARD	2
BP	GO:0098760	response to interleukin-7	2/137	15/18723	0.00524332	0.0221192	0.0133669	HMGB1/P4HB	2
BP	GO:0098761	cellular response to interleukin-7	2/137	15/18723	0.00524332	0.0221192	0.0133669	HMGB1/P4HB	2
BP	GO:2001028	positive regulation of endothelial cell chemotaxis	2/137	15/18723	0.00524332	0.0221192	0.0133669	HSPB1/TMSB4X	2
BP	GO:0007596	blood coagulation	6/137	217/18723	0.00528797	0.0222793	0.0134636	HSPB1/NFE2L2/PRKCA/SLC7A11/PTPN6/ADAMTS13	6
BP	GO:0045088	regulation of innate immune response	6/137	218/18723	0.00540569	0.0227464	0.0137459	HMGB1/TNFAIP3/TRIM21/PTPN6/PARP9/PARP14	6
BP	GO:0002718	regulation of cytokine production involved in immune response	4/137	96/18723	0.00542122	0.0227517	0.0137491	SIRT1/SMAD7/TGFB1/IFNA2	4
BP	GO:0055017	cardiac muscle tissue growth	4/137	96/18723	0.00542122	0.0227517	0.0137491	G6PD/YAP1/PPARA/SIRT6	4
BP	GO:0016055	Wnt signaling pathway	9/137	444/18723	0.00542752	0.0227517	0.0137491	EGFR/TNFAIP3/TGFB1/WWTR1/YAP1/FZD7/STK11/SOX2/TERT	9
BP	GO:0010862	positive regulation of pathway-restricted SMAD protein phosphorylation	3/137	49/18723	0.00552291	0.0230119	0.0139064	ACVR1B/TGFB1/GDF15	3
BP	GO:0070741	response to interleukin-6	3/137	49/18723	0.00552291	0.0230119	0.0139064	YAP1/STAT3/RELA	3
BP	GO:0070849	response to epidermal growth factor	3/137	49/18723	0.00552291	0.0230119	0.0139064	EGFR/MAPK3/ZFP36	3
BP	GO:0016052	carbohydrate catabolic process	5/137	154/18723	0.00552425	0.0230119	0.0139064	TP53/HMGB1/STAT3/PPARA/NUPR1	5
BP	GO:0030856	regulation of epithelial cell differentiation	5/137	154/18723	0.00552425	0.0230119	0.0139064	ALOX15B/AQP3/WWTR1/YAP1/ZFP36	5
BP	GO:0198738	cell-cell signaling by wnt	9/137	446/18723	0.00558523	0.0232368	0.0140423	EGFR/TNFAIP3/TGFB1/WWTR1/YAP1/FZD7/STK11/SOX2/TERT	9
BP	GO:1901216	positive regulation of neuron death	4/137	97/18723	0.00562287	0.0233349	0.0141016	TP53/MAP3K11/TFAP2A/NUPR1	4
BP	GO:2001237	negative regulation of extrinsic apoptotic signaling pathway	4/137	97/18723	0.00562287	0.0233349	0.0141016	TNFAIP3/YAP1/RELA/TERT	4
BP	GO:0006606	protein import into nucleus	5/137	155/18723	0.00567555	0.0235241	0.0142159	TP53/TGFB1/STAT3/PML/CDKN1A	5
BP	GO:0010632	regulation of epithelial cell migration	7/137	292/18723	0.00574347	0.023776	0.0143681	HSPB1/NFE2L2/HMGB1/SIRT1/TGFB1/PRKCA/TMSB4X	7
BP	GO:0002367	cytokine production involved in immune response	4/137	98/18723	0.00582947	0.024058	0.0145385	SIRT1/SMAD7/TGFB1/IFNA2	4
BP	GO:1904029	regulation of cyclin-dependent protein kinase activity	4/137	98/18723	0.00582947	0.024058	0.0145385	EGFR/CDKN2A/TNFAIP3/CDKN1A	4
BP	GO:0007599	hemostasis	6/137	222/18723	0.00589583	0.024058	0.0145385	HSPB1/NFE2L2/PRKCA/SLC7A11/PTPN6/ADAMTS13	6
BP	GO:0050817	coagulation	6/137	222/18723	0.00589583	0.024058	0.0145385	HSPB1/NFE2L2/PRKCA/SLC7A11/PTPN6/ADAMTS13	6
BP	GO:0002713	negative regulation of B cell mediated immunity	2/137	16/18723	0.00596377	0.024058	0.0145385	PTPN6/PARP3	2
BP	GO:0002890	negative regulation of immunoglobulin mediated immune response	2/137	16/18723	0.00596377	0.024058	0.0145385	PTPN6/PARP3	2
BP	GO:0006266	DNA ligation	2/137	16/18723	0.00596377	0.024058	0.0145385	HMGB1/PARP3	2
BP	GO:0006740	NADPH regeneration	2/137	16/18723	0.00596377	0.024058	0.0145385	G6PD/TP53	2
BP	GO:0006750	glutathione biosynthetic process	2/137	16/18723	0.00596377	0.024058	0.0145385	NFE2L2/SLC7A11	2
BP	GO:0006857	oligopeptide transport	2/137	16/18723	0.00596377	0.024058	0.0145385	SLC7A11/MGST1	2
BP	GO:0010225	response to UV-C	2/137	16/18723	0.00596377	0.024058	0.0145385	TP53/MDM2	2
BP	GO:0035864	response to potassium ion	2/137	16/18723	0.00596377	0.024058	0.0145385	HSF1/ADAMTS13	2
BP	GO:0045722	positive regulation of gluconeogenesis	2/137	16/18723	0.00596377	0.024058	0.0145385	SIRT1/PPARA	2
BP	GO:0051238	sequestering of metal ion	2/137	16/18723	0.00596377	0.024058	0.0145385	FTMT/FTL	2
BP	GO:0060330	regulation of response to interferon-gamma	2/137	16/18723	0.00596377	0.024058	0.0145385	PARP9/PARP14	2
BP	GO:0060334	regulation of interferon-gamma-mediated signaling pathway	2/137	16/18723	0.00596377	0.024058	0.0145385	PARP9/PARP14	2
BP	GO:0070431	nucleotide-binding oligomerization domain containing 2 signaling pathway	2/137	16/18723	0.00596377	0.024058	0.0145385	TNFAIP3/RELA	2
BP	GO:0071639	positive regulation of monocyte chemotactic protein-1 production	2/137	16/18723	0.00596377	0.024058	0.0145385	HMGB1/ADIPOQ	2
BP	GO:0097284	hepatocyte apoptotic process	2/137	16/18723	0.00596377	0.024058	0.0145385	H19/PPARA	2
BP	GO:1902165	regulation of intrinsic apoptotic signaling pathway in response to DNA damage by p53 class mediator	2/137	16/18723	0.00596377	0.024058	0.0145385	SIRT1/MUC1	2
BP	GO:2001034	positive regulation of double-strand break repair via nonhomologous end joining	2/137	16/18723	0.00596377	0.024058	0.0145385	PARP3/PARP9	2
BP	GO:0070646	protein modification by small protein removal	5/137	157/18723	0.0059869	0.0240636	0.0145419	BAP1/TNFAIP3/TRIM21/OTUB1/SENP1	5
BP	GO:1902107	positive regulation of leukocyte differentiation	5/137	157/18723	0.0059869	0.0240636	0.0145419	HMGB1/TGFB1/PRKCA/HSF1/CREB1	5
BP	GO:1903708	positive regulation of hemopoiesis	5/137	157/18723	0.0059869	0.0240636	0.0145419	HMGB1/TGFB1/PRKCA/HSF1/CREB1	5
BP	GO:0050920	regulation of chemotaxis	6/137	223/18723	0.00602328	0.0241805	0.0146126	HSPB1/MAPK3/HMGB1/TGFB1/TMSB4X/RARRES2	6
BP	GO:0051153	regulation of striated muscle cell differentiation	4/137	99/18723	0.00604107	0.0242227	0.014638	G6PD/TGFB1/FZD7/PPARA	4
BP	GO:0018393	internal peptidyl-lysine acetylation	5/137	158/18723	0.006147	0.0246177	0.0148767	MAPK3/SIRT1/POR/BRPF1/MUC1	5
BP	GO:0006636	unsaturated fatty acid biosynthetic process	3/137	51/18723	0.00617682	0.0246183	0.0148771	ALOX15B/SIRT1/FADS2	3
BP	GO:0010656	negative regulation of muscle cell apoptotic process	3/137	51/18723	0.00617682	0.0246183	0.0148771	NFE2L2/HSF1/NUPR1	3
BP	GO:0043124	negative regulation of I-kappaB kinase/NF-kappaB signaling	3/137	51/18723	0.00617682	0.0246183	0.0148771	TNFAIP3/SIRT1/ADIPOQ	3
BP	GO:0046850	regulation of bone remodeling	3/137	51/18723	0.00617682	0.0246183	0.0148771	EGFR/TNFAIP3/PRKCA	3
BP	GO:0032200	telomere organization	5/137	159/18723	0.00631009	0.0250892	0.0151617	MAPK3/PML/PARP3/SIRT6/TERT	5
BP	GO:0051170	import into nucleus	5/137	159/18723	0.00631009	0.0250892	0.0151617	TP53/TGFB1/STAT3/PML/CDKN1A	5
BP	GO:0010720	positive regulation of cell development	7/137	298/18723	0.00639853	0.0253801	0.0153375	EGFR/SMAD7/TGFB1/P4HB/STK11/RELA/ADIPOQ	7
BP	GO:0048511	rhythmic process	7/137	298/18723	0.00639853	0.0253801	0.0153375	TP53/EGFR/SIRT1/PML/PPARA/CREB1/ADIPOQ	7
BP	GO:0002703	regulation of leukocyte mediated immunity	6/137	226/18723	0.00641769	0.0254257	0.015365	HMGB1/SMAD7/TGFB1/IFNA2/PTPN6/PARP3	6
BP	GO:0006475	internal protein amino acid acetylation	5/137	160/18723	0.0064762	0.0256269	0.0154867	MAPK3/SIRT1/POR/BRPF1/MUC1	5
BP	GO:0044282	small molecule catabolic process	8/137	376/18723	0.00651181	0.0256792	0.0155183	TP53/LPIN1/CBS/SESN2/BCAT2/PPARA/PPARD/ADIPOQ	8
BP	GO:0032206	positive regulation of telomere maintenance	3/137	52/18723	0.00652036	0.0256792	0.0155183	MAPK3/PML/SIRT6	3
BP	GO:0043090	amino acid import	3/137	52/18723	0.00652036	0.0256792	0.0155183	SLC1A5/SLC7A11/SLC3A2	3
BP	GO:1903426	regulation of reactive oxygen species biosynthetic process	3/137	52/18723	0.00652036	0.0256792	0.0155183	H19/STAT3/PPARA	3
BP	GO:0003205	cardiac chamber development	5/137	161/18723	0.00664536	0.0260896	0.0157662	TP53/SMAD7/TGFB1/MDM2/PPP1R13L	5
BP	GO:1902106	negative regulation of leukocyte differentiation	4/137	102/18723	0.00670641	0.0260896	0.0157662	HMGB1/SMAD7/IFNA2/ADIPOQ	4
BP	GO:0001780	neutrophil homeostasis	2/137	17/18723	0.00672671	0.0260896	0.0157662	HMGB1/SLC7A11	2
BP	GO:0010715	regulation of extracellular matrix disassembly	2/137	17/18723	0.00672671	0.0260896	0.0157662	TGFB1/DDR2	2
BP	GO:0010934	macrophage cytokine production	2/137	17/18723	0.00672671	0.0260896	0.0157662	SIRT1/TGFB1	2
BP	GO:0010935	regulation of macrophage cytokine production	2/137	17/18723	0.00672671	0.0260896	0.0157662	SIRT1/TGFB1	2
BP	GO:0014856	skeletal muscle cell proliferation	2/137	17/18723	0.00672671	0.0260896	0.0157662	STAT3/PPARD	2
BP	GO:0034349	glial cell apoptotic process	2/137	17/18723	0.00672671	0.0260896	0.0157662	TP53/PRKCA	2
BP	GO:0035729	cellular response to hepatocyte growth factor stimulus	2/137	17/18723	0.00672671	0.0260896	0.0157662	RELA/CREB1	2
BP	GO:0070293	renal absorption	2/137	17/18723	0.00672671	0.0260896	0.0157662	AQP3/ADIPOQ	2
BP	GO:1900034	regulation of cellular response to heat	2/137	17/18723	0.00672671	0.0260896	0.0157662	SIRT1/HSF1	2
BP	GO:1904262	negative regulation of TORC1 signaling	2/137	17/18723	0.00672671	0.0260896	0.0157662	SESN2/STK11	2
BP	GO:2000696	regulation of epithelial cell differentiation involved in kidney development	2/137	17/18723	0.00672671	0.0260896	0.0157662	WWTR1/YAP1	2
BP	GO:0042886	amide transport	7/137	301/18723	0.00674623	0.0261347	0.0157935	TFR2/EGFR/AQP3/SLC7A11/PLA2G6/MGST1/PPARD	7
BP	GO:0051100	negative regulation of binding	5/137	162/18723	0.0068176	0.0263497	0.0159235	MAPK3/CDKN1A/PPARA/TMSB4X/ADIPOQ	5
BP	GO:0060759	regulation of response to cytokine stimulus	5/137	162/18723	0.0068176	0.0263497	0.0159235	TNFAIP3/PTPN6/PARP9/PARP14/ADIPOQ	5
BP	GO:0016925	protein sumoylation	3/137	53/18723	0.00687507	0.026541	0.016039	MDM2/PML/RELA	3
BP	GO:0090277	positive regulation of peptide hormone secretion	4/137	103/18723	0.00693854	0.0267549	0.0161683	TFR2/EGFR/PLA2G6/PPARD	4
BP	GO:0060070	canonical Wnt signaling pathway	7/137	303/18723	0.00698572	0.0269021	0.0162573	EGFR/TGFB1/WWTR1/YAP1/FZD7/STK11/SOX2	7
BP	GO:0006633	fatty acid biosynthetic process	5/137	163/18723	0.00699294	0.0269021	0.0162573	ALOX15B/ALOXE3/SIRT1/FADS2/GSTM1	5
BP	GO:0002700	regulation of production of molecular mediator of immune response	5/137	164/18723	0.00717141	0.0274787	0.0166057	SIRT1/SMAD7/TGFB1/IFNA2/PARP3	5
BP	GO:0050680	negative regulation of epithelial cell proliferation	5/137	164/18723	0.00717141	0.0274787	0.0166057	TGFB1/STK11/NUPR1/SOX2/PPARD	5
BP	GO:0032006	regulation of TOR signaling	4/137	104/18723	0.00717592	0.0274787	0.0166057	SIRT1/SESN2/STK11/RICTOR	4
BP	GO:0060419	heart growth	4/137	104/18723	0.00717592	0.0274787	0.0166057	G6PD/YAP1/PPARA/SIRT6	4
BP	GO:0035065	regulation of histone acetylation	3/137	54/18723	0.00724105	0.0276962	0.0167371	MAPK3/SIRT1/MUC1	3
BP	GO:0032635	interleukin-6 production	5/137	165/18723	0.00735304	0.0280342	0.0169414	HMGB1/TNFAIP3/KLF2/PTPN6/STAT3	5
BP	GO:0032675	regulation of interleukin-6 production	5/137	165/18723	0.00735304	0.0280342	0.0169414	HMGB1/TNFAIP3/KLF2/PTPN6/STAT3	5
BP	GO:0042692	muscle cell differentiation	8/137	384/18723	0.00735477	0.0280342	0.0169414	G6PD/SIRT1/TGFB1/MDM2/FOXO4/FZD7/GDF15/PPARA	8
BP	GO:0009259	ribonucleotide metabolic process	8/137	385/18723	0.00746567	0.0284243	0.0171772	ACSF2/TGFB1/H19/STAT3/PPARA/NUPR1/TMSB4X/DHODH	8
BP	GO:0006625	protein targeting to peroxisome	2/137	18/18723	0.00753147	0.0284465	0.0171906	PEX6/PEX3	2
BP	GO:0019184	nonribosomal peptide biosynthetic process	2/137	18/18723	0.00753147	0.0284465	0.0171906	NFE2L2/SLC7A11	2
BP	GO:0034134	toll-like receptor 2 signaling pathway	2/137	18/18723	0.00753147	0.0284465	0.0171906	HMGB1/TNFAIP3	2
BP	GO:0050665	hydrogen peroxide biosynthetic process	2/137	18/18723	0.00753147	0.0284465	0.0171906	DUOX2/STAT3	2
BP	GO:0072234	metanephric nephron tubule development	2/137	18/18723	0.00753147	0.0284465	0.0171906	WWTR1/YAP1	2
BP	GO:0072662	protein localization to peroxisome	2/137	18/18723	0.00753147	0.0284465	0.0171906	PEX6/PEX3	2
BP	GO:0072663	establishment of protein localization to peroxisome	2/137	18/18723	0.00753147	0.0284465	0.0171906	PEX6/PEX3	2
BP	GO:0003229	ventricular cardiac muscle tissue development	3/137	55/18723	0.00761838	0.0286769	0.0173298	SMAD7/TGFB1/PPP1R13L	3
BP	GO:0010676	positive regulation of cellular carbohydrate metabolic process	3/137	55/18723	0.00761838	0.0286769	0.0173298	HMGB1/SIRT1/PPARA	3
BP	GO:0045620	negative regulation of lymphocyte differentiation	3/137	55/18723	0.00761838	0.0286769	0.0173298	HMGB1/SMAD7/IFNA2	3
BP	GO:0002793	positive regulation of peptide secretion	4/137	106/18723	0.00766664	0.0287283	0.0173608	TFR2/EGFR/PLA2G6/PPARD	4
BP	GO:0046620	regulation of organ growth	4/137	106/18723	0.00766664	0.0287283	0.0173608	G6PD/YAP1/FXN/PPARA	4
BP	GO:0071887	leukocyte apoptotic process	4/137	106/18723	0.00766664	0.0287283	0.0173608	TP53/CDKN2A/SIRT1/SLC7A11	4
BP	GO:1903707	negative regulation of hemopoiesis	4/137	106/18723	0.00766664	0.0287283	0.0173608	HMGB1/SMAD7/IFNA2/ADIPOQ	4
BP	GO:0007254	JNK cascade	5/137	167/18723	0.0077259	0.0288851	0.0174556	NOX1/EGFR/HMGB1/MAP3K11/FZD7	5
BP	GO:0031960	response to corticosteroid	5/137	167/18723	0.0077259	0.0288851	0.0174556	EGFR/HMGB1/CDKN1A/ZFP36/ADIPOQ	5
BP	GO:0070372	regulation of ERK1 and ERK2 cascade	7/137	309/18723	0.0077422	0.0289135	0.0174728	EGFR/MAPK3/HMGB1/TGFB1/PRKCA/PTPN6/ADIPOQ	7
BP	GO:0051047	positive regulation of secretion	7/137	310/18723	0.00787395	0.0293395	0.0177302	TFR2/EGFR/TGFB1/SNX5/PLA2G6/CREB1/PPARD	7
BP	GO:0060326	cell chemotaxis	7/137	310/18723	0.00787395	0.0293395	0.0177302	HSPB1/MAPK3/HMGB1/DPEP1/NR4A1/TMSB4X/RARRES2	7
BP	GO:0032526	response to retinoic acid	4/137	107/18723	0.00792009	0.0294783	0.0178141	AQP3/YAP1/FZD7/CREB1	4
BP	GO:0070534	protein K63-linked ubiquitination	3/137	56/18723	0.00800713	0.029769	0.0179897	TRIM21/OTUB1/PARP10	3
BP	GO:0009152	purine ribonucleotide biosynthetic process	5/137	169/18723	0.00811174	0.0300905	0.018184	TGFB1/H19/STAT3/PPARA/TMSB4X	5
BP	GO:0018394	peptidyl-lysine acetylation	5/137	169/18723	0.00811174	0.0300905	0.018184	MAPK3/SIRT1/POR/BRPF1/MUC1	5
BP	GO:0010759	positive regulation of macrophage chemotaxis	2/137	19/18723	0.00837743	0.0308691	0.0186546	MAPK3/RARRES2	2
BP	GO:0010885	regulation of cholesterol storage	2/137	19/18723	0.00837743	0.0308691	0.0186546	PPARA/PPARD	2
BP	GO:0035728	response to hepatocyte growth factor	2/137	19/18723	0.00837743	0.0308691	0.0186546	RELA/CREB1	2
BP	GO:0044320	cellular response to leptin stimulus	2/137	19/18723	0.00837743	0.0308691	0.0186546	SIRT1/STAT3	2
BP	GO:0045780	positive regulation of bone resorption	2/137	19/18723	0.00837743	0.0308691	0.0186546	EGFR/PRKCA	2
BP	GO:0046782	regulation of viral transcription	2/137	19/18723	0.00837743	0.0308691	0.0186546	TRIM21/ZFP36	2
BP	GO:0010883	regulation of lipid storage	3/137	57/18723	0.00840739	0.0309109	0.0186798	SIRT1/PPARA/PPARD	3
BP	GO:0061005	cell differentiation involved in kidney development	3/137	57/18723	0.00840739	0.0309109	0.0186798	WWTR1/YAP1/ADIPOQ	3
BP	GO:0046394	carboxylic acid biosynthetic process	7/137	314/18723	0.00841758	0.0309141	0.0186818	ALOX15B/ALOXE3/SIRT1/FADS2/CBS/BCAT2/GSTM1	7
BP	GO:0016053	organic acid biosynthetic process	7/137	316/18723	0.00869955	0.0319144	0.0192862	ALOX15B/ALOXE3/SIRT1/FADS2/CBS/BCAT2/GSTM1	7
BP	GO:0045604	regulation of epidermal cell differentiation	3/137	58/18723	0.00881923	0.0322465	0.019487	ALOX15B/AQP3/ZFP36	3
BP	GO:1902808	positive regulation of cell cycle G1/S phase transition	3/137	58/18723	0.00881923	0.0322465	0.019487	EGFR/MDM2/TERT	3
BP	GO:2000736	regulation of stem cell differentiation	3/137	58/18723	0.00881923	0.0322465	0.019487	NFE2L2/YAP1/STAT3	3
BP	GO:0014066	regulation of phosphatidylinositol 3-kinase signaling	4/137	111/18723	0.00898879	0.0328303	0.0198398	EGFR/SIRT1/PTPN6/PPARD	4
BP	GO:0043543	protein acylation	6/137	243/18723	0.00901582	0.0328929	0.0198776	MAPK3/SIRT1/POR/BRPF1/MUC1/NUPR1	6
BP	GO:0001836	release of cytochrome c from mitochondria	3/137	59/18723	0.00924271	0.0333944	0.0201807	TP53/PLA2G6/FXN	3
BP	GO:0019369	arachidonic acid metabolic process	3/137	59/18723	0.00924271	0.0333944	0.0201807	ALOX15B/ALOXE3/MAPK3	3
BP	GO:0032768	regulation of monooxygenase activity	3/137	59/18723	0.00924271	0.0333944	0.0201807	EGFR/POR/TERT	3
BP	GO:0046324	regulation of glucose import	3/137	59/18723	0.00924271	0.0333944	0.0201807	NFE2L2/ADIPOQ/TERT	3
BP	GO:0090303	positive regulation of wound healing	3/137	59/18723	0.00924271	0.0333944	0.0201807	NFE2L2/DUOX2/HMGB1	3
BP	GO:2000351	regulation of endothelial cell apoptotic process	3/137	59/18723	0.00924271	0.0333944	0.0201807	NFE2L2/TNFAIP3/TERT	3
BP	GO:0015919	peroxisomal membrane transport	2/137	20/18723	0.00926394	0.0333944	0.0201807	PEX6/PEX3	2
BP	GO:0032332	positive regulation of chondrocyte differentiation	2/137	20/18723	0.00926394	0.0333944	0.0201807	POR/SMAD7	2
BP	GO:0032495	response to muramyl dipeptide	2/137	20/18723	0.00926394	0.0333944	0.0201807	TNFAIP3/RELA	2
BP	GO:0032930	positive regulation of superoxide anion generation	2/137	20/18723	0.00926394	0.0333944	0.0201807	EGFR/TGFB1	2
BP	GO:0070932	histone H3 deacetylation	2/137	20/18723	0.00926394	0.0333944	0.0201807	SIRT1/SIRT6	2
BP	GO:0051402	neuron apoptotic process	6/137	246/18723	0.00954244	0.0343611	0.0207648	G6PD/TP53/MAP3K11/TFAP2A/NUPR1/TERT	6
BP	GO:0071347	cellular response to interleukin-1	4/137	113/18723	0.00955674	0.0343753	0.0207734	MAPK3/KLF2/OTUB1/RELA	4
BP	GO:0002712	regulation of B cell mediated immunity	3/137	60/18723	0.00967791	0.0346609	0.020946	TGFB1/PTPN6/PARP3	3
BP	GO:0002889	regulation of immunoglobulin mediated immune response	3/137	60/18723	0.00967791	0.0346609	0.020946	TGFB1/PTPN6/PARP3	3
BP	GO:0006289	nucleotide-excision repair	3/137	60/18723	0.00967791	0.0346609	0.020946	TP53/HMGB1/SIRT1	3
BP	GO:0055008	cardiac muscle tissue morphogenesis	3/137	60/18723	0.00967791	0.0346609	0.020946	SMAD7/TGFB1/SIRT6	3
BP	GO:0006333	chromatin assembly or disassembly	5/137	177/18723	0.00978919	0.0350217	0.021164	TP53/HMGB1/SIRT1/BRD2/PARP10	5
BP	GO:0002244	hematopoietic progenitor cell differentiation	4/137	114/18723	0.00984926	0.035123	0.0212253	NFE2L2/TP53/TGFB1/PTPN6	4
BP	GO:0090100	positive regulation of transmembrane receptor protein serine/threonine kinase signaling pathway	4/137	114/18723	0.00984926	0.035123	0.0212253	ACVR1B/TGFB1/STK11/GDF15	4
BP	GO:1903008	organelle disassembly	4/137	114/18723	0.00984926	0.035123	0.0212253	TP53/MAP1LC3A/WIPI1/SQSTM1	4
BP	GO:0010498	proteasomal protein catabolic process	9/137	490/18723	0.0100417	0.0357633	0.0216122	NFE2L2/SIRT1/SMAD7/MDM2/WWTR1/PML/NUPR1/SIRT6/TRIB2	9
BP	GO:0046883	regulation of hormone secretion	6/137	249/18723	0.0100907	0.0357633	0.0216122	TFR2/EGFR/PLA2G6/CREB1/PPARD/ADIPOQ	6
BP	GO:1901988	negative regulation of cell cycle phase transition	6/137	249/18723	0.0100907	0.0357633	0.0216122	TP53/MDM2/FOXO4/MUC1/PML/CDKN1A	6
BP	GO:0043279	response to alkaloid	4/137	115/18723	0.0101475	0.0357633	0.0216122	MAP1LC3A/MDM2/RELA/DHODH	4
BP	GO:1901989	positive regulation of cell cycle phase transition	4/137	115/18723	0.0101475	0.0357633	0.0216122	EGFR/MDM2/BRD4/TERT	4
BP	GO:0010878	cholesterol storage	2/137	21/18723	0.0101904	0.0357633	0.0216122	PPARA/PPARD	2
BP	GO:0038083	peptidyl-tyrosine autophosphorylation	2/137	21/18723	0.0101904	0.0357633	0.0216122	EGFR/MAPK3	2
BP	GO:0044342	type B pancreatic cell proliferation	2/137	21/18723	0.0101904	0.0357633	0.0216122	NR4A1/NUPR1	2
BP	GO:0046597	negative regulation of viral entry into host cell	2/137	21/18723	0.0101904	0.0357633	0.0216122	IFNA2/TRIM26	2
BP	GO:0071498	cellular response to fluid shear stress	2/137	21/18723	0.0101904	0.0357633	0.0216122	NFE2L2/KLF2	2
BP	GO:0071605	monocyte chemotactic protein-1 production	2/137	21/18723	0.0101904	0.0357633	0.0216122	HMGB1/ADIPOQ	2
BP	GO:0071637	regulation of monocyte chemotactic protein-1 production	2/137	21/18723	0.0101904	0.0357633	0.0216122	HMGB1/ADIPOQ	2
BP	GO:0072170	metanephric tubule development	2/137	21/18723	0.0101904	0.0357633	0.0216122	WWTR1/YAP1	2
BP	GO:1903427	negative regulation of reactive oxygen species biosynthetic process	2/137	21/18723	0.0101904	0.0357633	0.0216122	STAT3/PPARA	2
BP	GO:2000774	positive regulation of cellular senescence	2/137	21/18723	0.0101904	0.0357633	0.0216122	CDKN2A/SIRT1	2
BP	GO:0006720	isoprenoid metabolic process	4/137	116/18723	0.0104516	0.0366028	0.0221195	EGFR/PDSS2/PPARD/RARRES2	4
BP	GO:0018107	peptidyl-threonine phosphorylation	4/137	116/18723	0.0104516	0.0366028	0.0221195	ACVR1B/SMAD7/TGFB1/PRKCA	4
BP	GO:0003015	heart process	6/137	251/18723	0.0104684	0.036623	0.0221317	EPAS1/SMAD7/MDM2/WWTR1/YAP1/PPP1R13L	6
BP	GO:0032613	interleukin-10 production	3/137	62/18723	0.0105837	0.0368707	0.0222814	HMGB1/STAT3/TRIB2	3
BP	GO:0032653	regulation of interleukin-10 production	3/137	62/18723	0.0105837	0.0368707	0.0222814	HMGB1/STAT3/TRIB2	3
BP	GO:0032731	positive regulation of interleukin-1 beta production	3/137	62/18723	0.0105837	0.0368707	0.0222814	HSPB1/HMGB1/STAT3	3
BP	GO:0060135	maternal process involved in female pregnancy	3/137	62/18723	0.0105837	0.0368707	0.0222814	MAPK3/PLA2G6/PPARD	3
BP	GO:0010951	negative regulation of endopeptidase activity	6/137	252/18723	0.010661	0.0370237	0.0223739	PEBP1/POR/MDM2/DPEP1/NR4A1/FURIN	6
BP	GO:0061448	connective tissue development	6/137	252/18723	0.010661	0.0370237	0.0223739	MAPK3/SIRT1/POR/SMAD7/TGFB1/PPARD	6
BP	GO:0090257	regulation of muscle system process	6/137	252/18723	0.010661	0.0370237	0.0223739	G6PD/SMAD7/PRKCA/NR4A1/PPARA/PROK2	6
BP	GO:0070371	ERK1 and ERK2 cascade	7/137	330/18723	0.0108718	0.0377161	0.0227923	EGFR/MAPK3/HMGB1/TGFB1/PRKCA/PTPN6/ADIPOQ	7
BP	GO:0043161	proteasome-mediated ubiquitin-dependent protein catabolic process	8/137	412/18723	0.0109649	0.0379996	0.0229636	NFE2L2/SIRT1/SMAD7/MDM2/WWTR1/PML/SIRT6/TRIB2	8
BP	GO:0016239	positive regulation of macroautophagy	3/137	63/18723	0.0110544	0.0380661	0.0230038	MAPK3/SIRT1/SESN2	3
BP	GO:0022617	extracellular matrix disassembly	3/137	63/18723	0.0110544	0.0380661	0.0230038	TGFB1/DDR2/FURIN	3
BP	GO:0070059	intrinsic apoptotic signaling pathway in response to endoplasmic reticulum stress	3/137	63/18723	0.0110544	0.0380661	0.0230038	TP53/SIRT1/PML	3
BP	GO:2000756	regulation of peptidyl-lysine acetylation	3/137	63/18723	0.0110544	0.0380661	0.0230038	MAPK3/SIRT1/MUC1	3
BP	GO:0071346	cellular response to interferon-gamma	4/137	118/18723	0.0110774	0.0380661	0.0230038	TP53/PARP9/PARP14/ADAMTS13	4
BP	GO:0006907	pinocytosis	2/137	22/18723	0.0111561	0.0380661	0.0230038	SNX5/PROM2	2
BP	GO:0032069	regulation of nuclease activity	2/137	22/18723	0.0111561	0.0380661	0.0230038	HMGB1/SIRT1	2
BP	GO:0034755	iron ion transmembrane transport	2/137	22/18723	0.0111561	0.0380661	0.0230038	SLC40A1/SLC25A28	2
BP	GO:0043371	negative regulation of CD4-positive, alpha-beta T cell differentiation	2/137	22/18723	0.0111561	0.0380661	0.0230038	HMGB1/SMAD7	2
BP	GO:0043574	peroxisomal transport	2/137	22/18723	0.0111561	0.0380661	0.0230038	PEX6/PEX3	2
BP	GO:0046628	positive regulation of insulin receptor signaling pathway	2/137	22/18723	0.0111561	0.0380661	0.0230038	SIRT1/SNX5	2
BP	GO:0055093	response to hyperoxia	2/137	22/18723	0.0111561	0.0380661	0.0230038	NOX1/CDKN1A	2
BP	GO:1901032	negative regulation of response to reactive oxygen species	2/137	22/18723	0.0111561	0.0380661	0.0230038	NFE2L2/H19	2
BP	GO:2000725	regulation of cardiac muscle cell differentiation	2/137	22/18723	0.0111561	0.0380661	0.0230038	TGFB1/FZD7	2
BP	GO:2000773	negative regulation of cellular senescence	2/137	22/18723	0.0111561	0.0380661	0.0230038	SIRT1/TERT	2
BP	GO:1900076	regulation of cellular response to insulin stimulus	3/137	64/18723	0.011537	0.0393253	0.0237648	SIRT1/SNX5/RELA	3
BP	GO:0045165	cell fate commitment	6/137	258/18723	0.0118698	0.0404183	0.0244252	TP53/EPAS1/STAT3/PML/FZD7/SOX2	6
BP	GO:0008217	regulation of blood pressure	5/137	186/18723	0.0119455	0.0405928	0.0245307	NOX1/SNX5/PPARA/ADIPOQ/RARRES2	5
BP	GO:0043123	positive regulation of I-kappaB kinase/NF-kappaB signaling	5/137	186/18723	0.0119455	0.0405928	0.0245307	MIB2/TRIM21/BRD4/RELA/ADIPOQ	5
BP	GO:0045453	bone resorption	3/137	65/18723	0.0120316	0.0406575	0.0245698	EGFR/TNFAIP3/PRKCA	3
BP	GO:0072577	endothelial cell apoptotic process	3/137	65/18723	0.0120316	0.0406575	0.0245698	NFE2L2/TNFAIP3/TERT	3
BP	GO:1902475	L-alpha-amino acid transmembrane transport	3/137	65/18723	0.0120316	0.0406575	0.0245698	SLC1A5/SLC7A11/SLC3A2	3
BP	GO:0038127	ERBB signaling pathway	4/137	121/18723	0.0120605	0.0406575	0.0245698	EGFR/TGFB1/SNX5/PTPN18	4
BP	GO:0042177	negative regulation of protein catabolic process	4/137	121/18723	0.0120605	0.0406575	0.0245698	EGFR/PML/RELA/FURIN	4
BP	GO:0042752	regulation of circadian rhythm	4/137	121/18723	0.0120605	0.0406575	0.0245698	TP53/PML/PPARA/CREB1	4
BP	GO:0045927	positive regulation of growth	6/137	259/18723	0.0120803	0.0406575	0.0245698	EGFR/SMAD7/YAP1/FXN/CREB1/PPARD	6
BP	GO:0010888	negative regulation of lipid storage	2/137	23/18723	0.0121605	0.0406575	0.0245698	PPARA/PPARD	2
BP	GO:0045662	negative regulation of myoblast differentiation	2/137	23/18723	0.0121605	0.0406575	0.0245698	TGFB1/PPARD	2
BP	GO:0050765	negative regulation of phagocytosis	2/137	23/18723	0.0121605	0.0406575	0.0245698	HMGB1/ADIPOQ	2
BP	GO:0051349	positive regulation of lyase activity	2/137	23/18723	0.0121605	0.0406575	0.0245698	FTMT/FXN	2
BP	GO:0060396	growth hormone receptor signaling pathway	2/137	23/18723	0.0121605	0.0406575	0.0245698	STAT3/GDF15	2
BP	GO:0060575	intestinal epithelial cell differentiation	2/137	23/18723	0.0121605	0.0406575	0.0245698	YAP1/CDKN1A	2
BP	GO:0061050	regulation of cell growth involved in cardiac muscle cell development	2/137	23/18723	0.0121605	0.0406575	0.0245698	G6PD/PPARA	2
BP	GO:0071636	positive regulation of transforming growth factor beta production	2/137	23/18723	0.0121605	0.0406575	0.0245698	CREB1/FURIN	2
BP	GO:1900273	positive regulation of long-term synaptic potentiation	2/137	23/18723	0.0121605	0.0406575	0.0245698	SQSTM1/CREB1	2
BP	GO:0032102	negative regulation of response to external stimulus	8/137	420/18723	0.0122036	0.0407605	0.024632	TNFAIP3/TRIM21/ZFP36/PPARA/PARP14/PPARD/ADIPOQ/FURIN	8
BP	GO:0001655	urogenital system development	7/137	338/18723	0.0122774	0.0409658	0.0247561	ALOX15B/SMAD7/WWTR1/YAP1/STK11/TFAP2A/ADIPOQ	7
BP	GO:0051091	positive regulation of DNA-binding transcription factor activity	6/137	260/18723	0.0122934	0.040978	0.0247635	DDR2/TRIM21/TRIM26/HSF1/STAT3/RELA	6
BP	GO:0050868	negative regulation of T cell activation	4/137	122/18723	0.0124002	0.0412926	0.0249536	HMGB1/SMAD7/IFNA2/PTPN6	4
BP	GO:0002697	regulation of immune effector process	7/137	339/18723	0.0124619	0.04142	0.0250306	HMGB1/SIRT1/SMAD7/TGFB1/IFNA2/PTPN6/PARP3	7
BP	GO:0002562	somatic diversification of immune receptors via germline recombination within a single locus	3/137	66/18723	0.0125383	0.04142	0.0250306	HMGB1/TGFB1/PARP3	3
BP	GO:0014015	positive regulation of gliogenesis	3/137	66/18723	0.0125383	0.04142	0.0250306	EGFR/TGFB1/RELA	3
BP	GO:0016444	somatic cell DNA recombination	3/137	66/18723	0.0125383	0.04142	0.0250306	HMGB1/TGFB1/PARP3	3
BP	GO:0032715	negative regulation of interleukin-6 production	3/137	66/18723	0.0125383	0.04142	0.0250306	TNFAIP3/KLF2/PTPN6	3
BP	GO:0042093	T-helper cell differentiation	3/137	66/18723	0.0125383	0.04142	0.0250306	HMGB1/SMAD7/STAT3	3
BP	GO:0046626	regulation of insulin receptor signaling pathway	3/137	66/18723	0.0125383	0.04142	0.0250306	SIRT1/SNX5/RELA	3
BP	GO:0071300	cellular response to retinoic acid	3/137	66/18723	0.0125383	0.04142	0.0250306	YAP1/FZD7/CREB1	3
BP	GO:0010466	negative regulation of peptidase activity	6/137	262/18723	0.0127275	0.0420034	0.0253832	PEBP1/POR/MDM2/DPEP1/NR4A1/FURIN	6
BP	GO:0003231	cardiac ventricle development	4/137	123/18723	0.012746	0.0420227	0.0253948	SMAD7/TGFB1/MDM2/PPP1R13L	4
BP	GO:0003018	vascular process in circulatory system	6/137	263/18723	0.0129486	0.0426482	0.0257728	SLC1A5/EGFR/TGFB1/KLF2/PLA2G6/PPARD	6
BP	GO:0009755	hormone-mediated signaling pathway	5/137	190/18723	0.013	0.042775	0.0258494	SIRT1/YAP1/NR5A2/PPARA/PPARD	5
BP	GO:0015833	peptide transport	6/137	264/18723	0.0131723	0.0431437	0.0260723	TFR2/EGFR/SLC7A11/PLA2G6/MGST1/PPARD	6
BP	GO:0032928	regulation of superoxide anion generation	2/137	24/18723	0.013203	0.0431437	0.0260723	EGFR/TGFB1	2
BP	GO:0044321	response to leptin	2/137	24/18723	0.013203	0.0431437	0.0260723	SIRT1/STAT3	2
BP	GO:0051156	glucose 6-phosphate metabolic process	2/137	24/18723	0.013203	0.0431437	0.0260723	G6PD/TP53	2
BP	GO:0071294	cellular response to zinc ion	2/137	24/18723	0.013203	0.0431437	0.0260723	MT1G/CREB1	2
BP	GO:0071378	cellular response to growth hormone stimulus	2/137	24/18723	0.013203	0.0431437	0.0260723	STAT3/GDF15	2
BP	GO:2001026	regulation of endothelial cell chemotaxis	2/137	24/18723	0.013203	0.0431437	0.0260723	HSPB1/TMSB4X	2
BP	GO:0006164	purine nucleotide biosynthetic process	5/137	191/18723	0.0132731	0.0433302	0.0261849	TGFB1/H19/STAT3/PPARA/TMSB4X	5
BP	GO:0048568	embryonic organ development	8/137	427/18723	0.0133695	0.0436019	0.0263492	TP53/MAPK3/EPAS1/TGFB1/YAP1/TFAP2A/PPP1R13L/RARRES2	8
BP	GO:0018210	peptidyl-threonine modification	4/137	125/18723	0.013456	0.043798	0.0264676	ACVR1B/SMAD7/TGFB1/PRKCA	4
BP	GO:0055007	cardiac muscle cell differentiation	4/137	125/18723	0.013456	0.043798	0.0264676	G6PD/TGFB1/FZD7/PPARA	4
BP	GO:0002294	CD4-positive, alpha-beta T cell differentiation involved in immune response	3/137	68/18723	0.0135879	0.0440976	0.0266487	HMGB1/SMAD7/STAT3	3
BP	GO:0032922	circadian regulation of gene expression	3/137	68/18723	0.0135879	0.0440976	0.0266487	SIRT1/PML/PPARA	3
BP	GO:0060411	cardiac septum morphogenesis	3/137	68/18723	0.0135879	0.0440976	0.0266487	TP53/SMAD7/MDM2	3
BP	GO:0031929	TOR signaling	4/137	126/18723	0.0138203	0.0447553	0.0270461	SIRT1/SESN2/STK11/RICTOR	4
BP	GO:0032874	positive regulation of stress-activated MAPK cascade	4/137	126/18723	0.0138203	0.0447553	0.0270461	NOX1/HMGB1/MAP3K11/FZD7	4
BP	GO:0007565	female pregnancy	5/137	193/18723	0.013831	0.0447553	0.0270461	MAPK3/ACVR1B/PLA2G6/PPARD/DHODH	5
BP	GO:0002287	alpha-beta T cell activation involved in immune response	3/137	69/18723	0.0141309	0.0454159	0.0274454	HMGB1/SMAD7/STAT3	3
BP	GO:0002293	alpha-beta T cell differentiation involved in immune response	3/137	69/18723	0.0141309	0.0454159	0.0274454	HMGB1/SMAD7/STAT3	3
BP	GO:0010611	regulation of cardiac muscle hypertrophy	3/137	69/18723	0.0141309	0.0454159	0.0274454	G6PD/PRKCA/PPARA	3
BP	GO:0015807	L-amino acid transport	3/137	69/18723	0.0141309	0.0454159	0.0274454	SLC1A5/SLC7A11/SLC3A2	3
BP	GO:0034605	cellular response to heat	3/137	69/18723	0.0141309	0.0454159	0.0274454	SIRT1/HSF1/CDKN1A	3
BP	GO:0045669	positive regulation of osteoblast differentiation	3/137	69/18723	0.0141309	0.0454159	0.0274454	WWTR1/DDR2/YAP1	3
BP	GO:1901224	positive regulation of NIK/NF-kappaB signaling	3/137	69/18723	0.0141309	0.0454159	0.0274454	EGFR/HMGB1/RELA	3
BP	GO:0048565	digestive tract development	4/137	127/18723	0.0141907	0.045421	0.0274484	EGFR/YAP1/CDKN1A/RARRES2	4
BP	GO:0031664	regulation of lipopolysaccharide-mediated signaling pathway	2/137	25/18723	0.014283	0.045421	0.0274484	TNFAIP3/PRKCA	2
BP	GO:0032925	regulation of activin receptor signaling pathway	2/137	25/18723	0.014283	0.045421	0.0274484	ACVR1B/SMAD7	2
BP	GO:0035902	response to immobilization stress	2/137	25/18723	0.014283	0.045421	0.0274484	MDM2/FOXO4	2
BP	GO:0060261	positive regulation of transcription initiation from RNA polymerase II promoter	2/137	25/18723	0.014283	0.045421	0.0274484	TP53/CREB1	2
BP	GO:0070423	nucleotide-binding oligomerization domain containing signaling pathway	2/137	25/18723	0.014283	0.045421	0.0274484	TNFAIP3/RELA	2
BP	GO:1900078	positive regulation of cellular response to insulin stimulus	2/137	25/18723	0.014283	0.045421	0.0274484	SIRT1/SNX5	2
BP	GO:1903055	positive regulation of extracellular matrix organization	2/137	25/18723	0.014283	0.045421	0.0274484	TGFB1/DDR2	2
BP	GO:1903901	negative regulation of viral life cycle	2/137	25/18723	0.014283	0.045421	0.0274484	IFNA2/TRIM26	2
BP	GO:1904753	negative regulation of vascular associated smooth muscle cell migration	2/137	25/18723	0.014283	0.045421	0.0274484	NFE2L2/ADIPOQ	2
BP	GO:1904754	positive regulation of vascular associated smooth muscle cell migration	2/137	25/18723	0.014283	0.045421	0.0274484	MDM2/TERT	2
BP	GO:0070304	positive regulation of stress-activated protein kinase signaling cascade	4/137	128/18723	0.0145674	0.0462812	0.0279683	NOX1/HMGB1/MAP3K11/FZD7	4
BP	GO:0002449	lymphocyte mediated immunity	7/137	350/18723	0.0146258	0.0464222	0.0280535	HMGB1/SMAD7/TGFB1/IFNA2/PTPN6/PRDX1/PARP3	7
BP	GO:0060415	muscle tissue morphogenesis	3/137	70/18723	0.0146861	0.0465692	0.0281423	SMAD7/TGFB1/SIRT6	3
BP	GO:0003208	cardiac ventricle morphogenesis	3/137	71/18723	0.0152536	0.0480973	0.0290657	SMAD7/TGFB1/PPP1R13L	3
BP	GO:0032722	positive regulation of chemokine production	3/137	71/18723	0.0152536	0.0480973	0.0290657	ALOX15B/HMGB1/ADIPOQ	3
BP	GO:0045824	negative regulation of innate immune response	3/137	71/18723	0.0152536	0.0480973	0.0290657	TNFAIP3/TRIM21/PARP14	3
BP	GO:0061515	myeloid cell development	3/137	71/18723	0.0152536	0.0480973	0.0290657	G6PD/KLF2/PTPN6	3
BP	GO:0050864	regulation of B cell activation	5/137	198/18723	0.0152943	0.0480973	0.0290657	TNFAIP3/TGFB1/PTPN6/CDKN1A/PARP3	5
BP	GO:0006352	DNA-templated transcription, initiation	4/137	130/18723	0.0153397	0.0480973	0.0290657	TP53/HMGB1/TFAM/CREB1	4
BP	GO:0042476	odontogenesis	4/137	130/18723	0.0153397	0.0480973	0.0290657	AQP3/AQP5/TFAP2A/PPARA	4
BP	GO:0002710	negative regulation of T cell mediated immunity	2/137	26/18723	0.0153998	0.0480973	0.0290657	SMAD7/IFNA2	2
BP	GO:0003416	endochondral bone growth	2/137	26/18723	0.0153998	0.0480973	0.0290657	POR/DDR2	2
BP	GO:0010875	positive regulation of cholesterol efflux	2/137	26/18723	0.0153998	0.0480973	0.0290657	SIRT1/ADIPOQ	2
BP	GO:0035872	nucleotide-binding domain, leucine rich repeat containing receptor signaling pathway	2/137	26/18723	0.0153998	0.0480973	0.0290657	TNFAIP3/RELA	2
BP	GO:0046639	negative regulation of alpha-beta T cell differentiation	2/137	26/18723	0.0153998	0.0480973	0.0290657	HMGB1/SMAD7	2
BP	GO:0046697	decidualization	2/137	26/18723	0.0153998	0.0480973	0.0290657	MAPK3/PPARD	2
BP	GO:0070102	interleukin-6-mediated signaling pathway	2/137	26/18723	0.0153998	0.0480973	0.0290657	YAP1/STAT3	2
BP	GO:1900017	positive regulation of cytokine production involved in inflammatory response	2/137	26/18723	0.0153998	0.0480973	0.0290657	H19/STAT3	2
BP	GO:1905523	positive regulation of macrophage migration	2/137	26/18723	0.0153998	0.0480973	0.0290657	MAPK3/RARRES2	2
BP	GO:0006323	DNA packaging	5/137	199/18723	0.0155989	0.0486733	0.0294139	TP53/HMGB1/SIRT1/BRD2/PARP10	5
BP	GO:0019827	stem cell population maintenance	4/137	131/18723	0.0157354	0.048961	0.0295877	YAP1/STAT3/FZD7/SOX2	4
BP	GO:0046683	response to organophosphorus	4/137	131/18723	0.0157354	0.048961	0.0295877	DUOX2/AQP8/RELA/ADIPOQ	4
BP	GO:0090101	negative regulation of transmembrane receptor protein serine/threonine kinase signaling pathway	4/137	131/18723	0.0157354	0.048961	0.0295877	TP53/SIRT1/SMAD7/PPARA	4
BP	GO:0014743	regulation of muscle hypertrophy	3/137	72/18723	0.0158333	0.0491275	0.0296883	G6PD/PRKCA/PPARA	3
BP	GO:0055021	regulation of cardiac muscle tissue growth	3/137	72/18723	0.0158333	0.0491275	0.0296883	G6PD/YAP1/PPARA	3
BP	GO:1903036	positive regulation of response to wounding	3/137	72/18723	0.0158333	0.0491275	0.0296883	NFE2L2/DUOX2/HMGB1	3
BP	GO:0072522	purine-containing compound biosynthetic process	5/137	200/18723	0.0159076	0.049312	0.0297998	TGFB1/H19/STAT3/PPARA/TMSB4X	5
BP	GO:0032732	positive regulation of interleukin-1 production	3/137	73/18723	0.0164252	0.0508692	0.0307409	HSPB1/HMGB1/STAT3	3
BP	GO:0009913	epidermal cell differentiation	5/137	202/18723	0.0165371	0.050885	0.0307504	ALOX15B/AQP3/LCE2C/YAP1/ZFP36	5
BP	GO:0006997	nucleus organization	4/137	133/18723	0.0165458	0.050885	0.0307504	LPIN1/SIRT1/PRKCA/PML	4
BP	GO:0010758	regulation of macrophage chemotaxis	2/137	27/18723	0.0165529	0.050885	0.0307504	MAPK3/RARRES2	2
BP	GO:0032703	negative regulation of interleukin-2 production	2/137	27/18723	0.0165529	0.050885	0.0307504	TNFAIP3/ZFP36	2
BP	GO:0034143	regulation of toll-like receptor 4 signaling pathway	2/137	27/18723	0.0165529	0.050885	0.0307504	HMGB1/TNFAIP3	2
BP	GO:0034505	tooth mineralization	2/137	27/18723	0.0165529	0.050885	0.0307504	TFAP2A/PPARA	2
BP	GO:1902883	negative regulation of response to oxidative stress	2/137	27/18723	0.0165529	0.050885	0.0307504	NFE2L2/H19	2
BP	GO:1902914	regulation of protein polyubiquitination	2/137	27/18723	0.0165529	0.050885	0.0307504	OTUB1/PARP10	2
BP	GO:0061041	regulation of wound healing	4/137	134/18723	0.0169607	0.052042	0.0314496	NFE2L2/DUOX2/HMGB1/TNFAIP3	4
BP	GO:0098727	maintenance of cell number	4/137	134/18723	0.0169607	0.052042	0.0314496	YAP1/STAT3/FZD7/SOX2	4
BP	GO:0002292	T cell differentiation involved in immune response	3/137	75/18723	0.0176461	0.0538416	0.0325371	HMGB1/SMAD7/STAT3	3
BP	GO:0033077	T cell differentiation in thymus	3/137	75/18723	0.0176461	0.0538416	0.0325371	TP53/FZD7/STK11	3
BP	GO:0045913	positive regulation of carbohydrate metabolic process	3/137	75/18723	0.0176461	0.0538416	0.0325371	HMGB1/SIRT1/PPARA	3
BP	GO:1903532	positive regulation of secretion by cell	6/137	282/18723	0.0176766	0.0538416	0.0325371	TFR2/EGFR/TGFB1/PLA2G6/CREB1/PPARD	6
BP	GO:0000423	mitophagy	2/137	28/18723	0.0177418	0.0538416	0.0325371	TP53/SQSTM1	2
BP	GO:0002507	tolerance induction	2/137	28/18723	0.0177418	0.0538416	0.0325371	HMGB1/TNFAIP3	2
BP	GO:0010575	positive regulation of vascular endothelial growth factor production	2/137	28/18723	0.0177418	0.0538416	0.0325371	NOX1/TGFB1	2
BP	GO:0032801	receptor catabolic process	2/137	28/18723	0.0177418	0.0538416	0.0325371	TGFB1/FURIN	2
BP	GO:0042059	negative regulation of epidermal growth factor receptor signaling pathway	2/137	28/18723	0.0177418	0.0538416	0.0325371	EGFR/SNX5	2
BP	GO:0061082	myeloid leukocyte cytokine production	2/137	28/18723	0.0177418	0.0538416	0.0325371	SIRT1/TGFB1	2
BP	GO:0090200	positive regulation of release of cytochrome c from mitochondria	2/137	28/18723	0.0177418	0.0538416	0.0325371	TP53/PLA2G6	2
BP	GO:0090344	negative regulation of cell aging	2/137	28/18723	0.0177418	0.0538416	0.0325371	SIRT1/TERT	2
BP	GO:0043401	steroid hormone mediated signaling pathway	4/137	136/18723	0.0178098	0.0539495	0.0326023	SIRT1/YAP1/PPARA/PPARD	4
BP	GO:0072073	kidney epithelium development	4/137	136/18723	0.0178098	0.0539495	0.0326023	SMAD7/WWTR1/YAP1/ADIPOQ	4
BP	GO:0003012	muscle system process	8/137	452/18723	0.018205	0.0549575	0.0332115	G6PD/SMAD7/PRKCA/NR4A1/PLA2G6/PPP1R13L/PPARA/PROK2	8
BP	GO:0006986	response to unfolded protein	4/137	137/18723	0.0182442	0.0549575	0.0332115	HSPB1/NFE2L2/HSF1/PARP16	4
BP	GO:0045471	response to ethanol	4/137	137/18723	0.0182442	0.0549575	0.0332115	G6PD/STAT3/PPARA/ADIPOQ	4
BP	GO:0050714	positive regulation of protein secretion	4/137	137/18723	0.0182442	0.0549575	0.0332115	EGFR/TGFB1/PLA2G6/PPARD	4
BP	GO:0055123	digestive system development	4/137	137/18723	0.0182442	0.0549575	0.0332115	EGFR/YAP1/CDKN1A/RARRES2	4
BP	GO:0014855	striated muscle cell proliferation	3/137	76/18723	0.018275	0.0549575	0.0332115	YAP1/STAT3/PPARD	3
BP	GO:0031100	animal organ regeneration	3/137	76/18723	0.018275	0.0549575	0.0332115	EGFR/LPIN1/CDKN1A	3
BP	GO:0032720	negative regulation of tumor necrosis factor production	3/137	76/18723	0.018275	0.0549575	0.0332115	TNFAIP3/PTPN6/ADIPOQ	3
BP	GO:0001701	in utero embryonic development	7/137	367/18723	0.01848	0.0555235	0.0335535	TP53/ACVR1B/EPAS1/KLF2/YAP1/PTPN18/FURIN	7
BP	GO:0009150	purine ribonucleotide metabolic process	7/137	368/18723	0.0187269	0.0562146	0.0339712	ACSF2/TGFB1/H19/STAT3/PPARA/NUPR1/TMSB4X	7
BP	GO:0002200	somatic diversification of immune receptors	3/137	77/18723	0.0189163	0.0562701	0.0340047	HMGB1/TGFB1/PARP3	3
BP	GO:0006367	transcription initiation from RNA polymerase II promoter	3/137	77/18723	0.0189163	0.0562701	0.0340047	TP53/HMGB1/CREB1	3
BP	GO:0010827	regulation of glucose transmembrane transport	3/137	77/18723	0.0189163	0.0562701	0.0340047	NFE2L2/ADIPOQ/TERT	3
BP	GO:0048644	muscle organ morphogenesis	3/137	77/18723	0.0189163	0.0562701	0.0340047	SMAD7/TGFB1/SIRT6	3
BP	GO:1901983	regulation of protein acetylation	3/137	77/18723	0.0189163	0.0562701	0.0340047	MAPK3/SIRT1/MUC1	3
BP	GO:0002360	T cell lineage commitment	2/137	29/18723	0.0189657	0.0562701	0.0340047	TP53/STAT3	2
BP	GO:0035066	positive regulation of histone acetylation	2/137	29/18723	0.0189657	0.0562701	0.0340047	MAPK3/MUC1	2
BP	GO:0043153	entrainment of circadian clock by photoperiod	2/137	29/18723	0.0189657	0.0562701	0.0340047	TP53/PML	2
BP	GO:0062098	regulation of programmed necrotic cell death	2/137	29/18723	0.0189657	0.0562701	0.0340047	TP53/NUPR1	2
BP	GO:0072539	T-helper 17 cell differentiation	2/137	29/18723	0.0189657	0.0562701	0.0340047	SMAD7/STAT3	2
BP	GO:0098868	bone growth	2/137	29/18723	0.0189657	0.0562701	0.0340047	POR/DDR2	2
BP	GO:1902230	negative regulation of intrinsic apoptotic signaling pathway in response to DNA damage	2/137	29/18723	0.0189657	0.0562701	0.0340047	SIRT1/MUC1	2
BP	GO:1903902	positive regulation of viral life cycle	2/137	29/18723	0.0189657	0.0562701	0.0340047	TRIM21/P4HB	2
BP	GO:0016579	protein deubiquitination	4/137	139/18723	0.0191325	0.0567143	0.0342731	BAP1/TNFAIP3/TRIM21/OTUB1	4
BP	GO:0031396	regulation of protein ubiquitination	5/137	210/18723	0.0192204	0.056924	0.0343998	TNFAIP3/SMAD7/SQSTM1/OTUB1/PARP10	5
BP	GO:0001654	eye development	7/137	371/18723	0.0194817	0.0576464	0.0348364	HMGB1/AQP5/SLC7A11/STAT3/TFAP2A/PPP1R13L/SOX2	7
BP	GO:0030500	regulation of bone mineralization	3/137	78/18723	0.01957	0.0577019	0.0348699	TGFB1/DDR2/TFAP2A	3
BP	GO:0032371	regulation of sterol transport	3/137	78/18723	0.01957	0.0577019	0.0348699	SIRT1/ADIPOQ/FURIN	3
BP	GO:0032374	regulation of cholesterol transport	3/137	78/18723	0.01957	0.0577019	0.0348699	SIRT1/ADIPOQ/FURIN	3
BP	GO:1903556	negative regulation of tumor necrosis factor superfamily cytokine production	3/137	78/18723	0.01957	0.0577019	0.0348699	TNFAIP3/PTPN6/ADIPOQ	3
BP	GO:0032355	response to estradiol	4/137	141/18723	0.0200473	0.0589522	0.0356255	EGFR/TGFB1/HSF1/STAT3	4
BP	GO:0035296	regulation of tube diameter	4/137	141/18723	0.0200473	0.0589522	0.0356255	EGFR/KLF2/PLA2G6/PPARD	4
BP	GO:0097746	blood vessel diameter maintenance	4/137	141/18723	0.0200473	0.0589522	0.0356255	EGFR/KLF2/PLA2G6/PPARD	4
BP	GO:0017145	stem cell division	2/137	30/18723	0.0202242	0.0589847	0.0356452	WWTR1/FZD7	2
BP	GO:0034390	smooth muscle cell apoptotic process	2/137	30/18723	0.0202242	0.0589847	0.0356452	CDKN2A/SIRT1	2
BP	GO:0034391	regulation of smooth muscle cell apoptotic process	2/137	30/18723	0.0202242	0.0589847	0.0356452	CDKN2A/SIRT1	2
BP	GO:0036296	response to increased oxygen levels	2/137	30/18723	0.0202242	0.0589847	0.0356452	NOX1/CDKN1A	2
BP	GO:0045070	positive regulation of viral genome replication	2/137	30/18723	0.0202242	0.0589847	0.0356452	NR5A2/PPARA	2
BP	GO:0060218	hematopoietic stem cell differentiation	2/137	30/18723	0.0202242	0.0589847	0.0356452	NFE2L2/TP53	2
BP	GO:0070498	interleukin-1-mediated signaling pathway	2/137	30/18723	0.0202242	0.0589847	0.0356452	MAPK3/RELA	2
BP	GO:0014068	positive regulation of phosphatidylinositol 3-kinase signaling	3/137	79/18723	0.020236	0.0589847	0.0356452	SIRT1/PTPN6/PPARD	3
BP	GO:0060420	regulation of heart growth	3/137	79/18723	0.020236	0.0589847	0.0356452	G6PD/YAP1/PPARA	3
BP	GO:1901184	regulation of ERBB signaling pathway	3/137	79/18723	0.020236	0.0589847	0.0356452	EGFR/SNX5/PTPN18	3
BP	GO:0060485	mesenchyme development	6/137	291/18723	0.0202845	0.059074	0.0356991	MAPK3/SMAD7/TGFB1/MDM2/WWTR1/YAP1	6
BP	GO:0035150	regulation of tube size	4/137	142/18723	0.0205146	0.0596581	0.0360521	EGFR/KLF2/PLA2G6/PPARD	4
BP	GO:0150063	visual system development	7/137	375/18723	0.020521	0.0596581	0.0360521	HMGB1/AQP5/SLC7A11/STAT3/TFAP2A/PPP1R13L/SOX2	7
BP	GO:0051651	maintenance of location in cell	5/137	214/18723	0.0206636	0.0599677	0.0362392	PTPN6/FTMT/PML/FTL/TMSB4X	5
BP	GO:0072330	monocarboxylic acid biosynthetic process	5/137	214/18723	0.0206636	0.0599677	0.0362392	ALOX15B/ALOXE3/SIRT1/FADS2/GSTM1	5
BP	GO:0032204	regulation of telomere maintenance	3/137	80/18723	0.0209144	0.0605898	0.0366152	MAPK3/PML/SIRT6	3
BP	GO:0071229	cellular response to acid chemical	3/137	80/18723	0.0209144	0.0605898	0.0366152	KLF2/HSF1/SESN2	3
BP	GO:0010948	negative regulation of cell cycle process	6/137	294/18723	0.021209	0.0613895	0.0370984	TP53/MDM2/FOXO4/MUC1/PML/CDKN1A	6
BP	GO:0014065	phosphatidylinositol 3-kinase signaling	4/137	144/18723	0.0214693	0.0618146	0.0373553	EGFR/SIRT1/PTPN6/PPARD	4
BP	GO:0043171	peptide catabolic process	2/137	31/18723	0.0215168	0.0618146	0.0373553	DPEP1/ADAMTS13	2
BP	GO:0048384	retinoic acid receptor signaling pathway	2/137	31/18723	0.0215168	0.0618146	0.0373553	KLF2/PML	2
BP	GO:0055022	negative regulation of cardiac muscle tissue growth	2/137	31/18723	0.0215168	0.0618146	0.0373553	G6PD/PPARA	2
BP	GO:0060390	regulation of SMAD protein signal transduction	2/137	31/18723	0.0215168	0.0618146	0.0373553	TGFB1/WWTR1	2
BP	GO:0060795	cell fate commitment involved in formation of primary germ layer	2/137	31/18723	0.0215168	0.0618146	0.0373553	FZD7/SOX2	2
BP	GO:0061117	negative regulation of heart growth	2/137	31/18723	0.0215168	0.0618146	0.0373553	G6PD/PPARA	2
BP	GO:2000144	positive regulation of DNA-templated transcription, initiation	2/137	31/18723	0.0215168	0.0618146	0.0373553	TP53/CREB1	2
BP	GO:0046879	hormone secretion	6/137	295/18723	0.0215234	0.0618146	0.0373553	TFR2/EGFR/PLA2G6/CREB1/PPARD/ADIPOQ	6
BP	GO:0001942	hair follicle development	3/137	81/18723	0.0216053	0.0618358	0.0373681	EGFR/ACVR1B/RELA	3
BP	GO:0006096	glycolytic process	3/137	81/18723	0.0216053	0.0618358	0.0373681	STAT3/PPARA/NUPR1	3
BP	GO:0048708	astrocyte differentiation	3/137	81/18723	0.0216053	0.0618358	0.0373681	EGFR/MAPK3/STAT3	3
BP	GO:0051149	positive regulation of muscle cell differentiation	3/137	81/18723	0.0216053	0.0618358	0.0373681	SIRT1/TGFB1/MDM2	3
BP	GO:0070374	positive regulation of ERK1 and ERK2 cascade	5/137	217/18723	0.0217913	0.0623144	0.0376573	EGFR/MAPK3/HMGB1/TGFB1/PRKCA	5
BP	GO:0048880	sensory system development	7/137	381/18723	0.0221516	0.0632904	0.0382471	HMGB1/AQP5/SLC7A11/STAT3/TFAP2A/PPP1R13L/SOX2	7
BP	GO:0006757	ATP generation from ADP	3/137	82/18723	0.0223085	0.0635199	0.0383858	STAT3/PPARA/NUPR1	3
BP	GO:0016575	histone deacetylation	3/137	82/18723	0.0223085	0.0635199	0.0383858	TP53/SIRT1/SIRT6	3
BP	GO:1905897	regulation of response to endoplasmic reticulum stress	3/137	82/18723	0.0223085	0.0635199	0.0383858	NFE2L2/SIRT1/NUPR1	3
BP	GO:2001252	positive regulation of chromosome organization	3/137	82/18723	0.0223085	0.0635199	0.0383858	MAPK3/PML/SIRT6	3
BP	GO:0034764	positive regulation of transmembrane transport	5/137	219/18723	0.0225649	0.064195	0.0387938	NFE2L2/G6PD/TMSB4X/ADIPOQ/TERT	5
BP	GO:0045684	positive regulation of epidermis development	2/137	32/18723	0.0228427	0.0645978	0.0390372	ALOX15B/PPARD	2
BP	GO:0046475	glycerophospholipid catabolic process	2/137	32/18723	0.0228427	0.0645978	0.0390372	PRDX6/PLA2G6	2
BP	GO:0050685	positive regulation of mRNA processing	2/137	32/18723	0.0228427	0.0645978	0.0390372	HSF1/PRDX6	2
BP	GO:0061036	positive regulation of cartilage development	2/137	32/18723	0.0228427	0.0645978	0.0390372	POR/SMAD7	2
BP	GO:0072337	modified amino acid transport	2/137	32/18723	0.0228427	0.0645978	0.0390372	SLC7A11/MGST1	2
BP	GO:2000191	regulation of fatty acid transport	2/137	32/18723	0.0228427	0.0645978	0.0390372	PLA2G6/PPARA	2
BP	GO:2000515	negative regulation of CD4-positive, alpha-beta T cell activation	2/137	32/18723	0.0228427	0.0645978	0.0390372	HMGB1/SMAD7	2
BP	GO:0044706	multi-multicellular organism process	5/137	220/18723	0.0229584	0.0648697	0.0392015	MAPK3/ACVR1B/PLA2G6/PPARD/DHODH	5
BP	GO:0043367	CD4-positive, alpha-beta T cell differentiation	3/137	83/18723	0.0230241	0.065	0.0392803	HMGB1/SMAD7/STAT3	3
BP	GO:0044272	sulfur compound biosynthetic process	4/137	148/18723	0.0234594	0.0660524	0.0399162	NFE2L2/SLC7A11/CBS/GSTM1	4
BP	GO:0006913	nucleocytoplasmic transport	6/137	301/18723	0.0234764	0.0660524	0.0399162	TP53/TGFB1/MDM2/STAT3/PML/CDKN1A	6
BP	GO:0030198	extracellular matrix organization	6/137	301/18723	0.0234764	0.0660524	0.0399162	NOX1/TGFB1/QSOX1/DDR2/ADAMTS13/FURIN	6
BP	GO:0051169	nuclear transport	6/137	301/18723	0.0234764	0.0660524	0.0399162	TP53/TGFB1/MDM2/STAT3/PML/CDKN1A	6
BP	GO:0006970	response to osmotic stress	3/137	84/18723	0.0237521	0.066546	0.0402146	TP53/EGFR/AQP5	3
BP	GO:0022404	molting cycle process	3/137	84/18723	0.0237521	0.066546	0.0402146	EGFR/ACVR1B/RELA	3
BP	GO:0022405	hair cycle process	3/137	84/18723	0.0237521	0.066546	0.0402146	EGFR/ACVR1B/RELA	3
BP	GO:0032370	positive regulation of lipid transport	3/137	84/18723	0.0237521	0.066546	0.0402146	SIRT1/PLA2G6/ADIPOQ	3
BP	GO:0045445	myoblast differentiation	3/137	84/18723	0.0237521	0.066546	0.0402146	EPAS1/TGFB1/PPARD	3
BP	GO:0043062	extracellular structure organization	6/137	302/18723	0.0238132	0.0666608	0.0402839	NOX1/TGFB1/QSOX1/DDR2/ADAMTS13/FURIN	6
BP	GO:0015849	organic acid transport	6/137	303/18723	0.0241531	0.0672378	0.0406326	SLC1A5/SLC7A11/SLC3A2/PLA2G6/PPARA/PPARD	6
BP	GO:0051222	positive regulation of protein transport	6/137	303/18723	0.0241531	0.0672378	0.0406326	EGFR/BAP1/TGFB1/MDM2/PLA2G6/PPARD	6
BP	GO:0009648	photoperiodism	2/137	33/18723	0.0242015	0.0672378	0.0406326	TP53/PML	2
BP	GO:0010165	response to X-ray	2/137	33/18723	0.0242015	0.0672378	0.0406326	TP53/CDKN1A	2
BP	GO:0045648	positive regulation of erythrocyte differentiation	2/137	33/18723	0.0242015	0.0672378	0.0406326	ACVR1B/STAT3	2
BP	GO:0046320	regulation of fatty acid oxidation	2/137	33/18723	0.0242015	0.0672378	0.0406326	PPARA/PPARD	2
BP	GO:0046685	response to arsenic-containing substance	2/137	33/18723	0.0242015	0.0672378	0.0406326	HSF1/CDKN1A	2
BP	GO:0071763	nuclear membrane organization	2/137	33/18723	0.0242015	0.0672378	0.0406326	LPIN1/PRKCA	2
BP	GO:1904031	positive regulation of cyclin-dependent protein kinase activity	2/137	33/18723	0.0242015	0.0672378	0.0406326	EGFR/CDKN1A	2
BP	GO:0001656	metanephros development	3/137	85/18723	0.0244925	0.0676603	0.0408879	WWTR1/YAP1/ADIPOQ	3
BP	GO:0002709	regulation of T cell mediated immunity	3/137	85/18723	0.0244925	0.0676603	0.0408879	HMGB1/SMAD7/IFNA2	3
BP	GO:0032092	positive regulation of protein binding	3/137	85/18723	0.0244925	0.0676603	0.0408879	TRIM21/HSF1/TERT	3
BP	GO:0045069	regulation of viral genome replication	3/137	85/18723	0.0244925	0.0676603	0.0408879	NR5A2/PPARA/PARP10	3
BP	GO:0098773	skin epidermis development	3/137	85/18723	0.0244925	0.0676603	0.0408879	EGFR/ACVR1B/RELA	3
BP	GO:0045229	external encapsulating structure organization	6/137	304/18723	0.0244963	0.0676603	0.0408879	NOX1/TGFB1/QSOX1/DDR2/ADAMTS13/FURIN	6
BP	GO:0090287	regulation of cellular response to growth factor stimulus	6/137	304/18723	0.0244963	0.0676603	0.0408879	TP53/SIRT1/SMAD7/TGFB1/STK11/PPARA	6
BP	GO:0009914	hormone transport	6/137	306/18723	0.0251925	0.0695253	0.042015	TFR2/EGFR/PLA2G6/CREB1/PPARD/ADIPOQ	6
BP	GO:0015908	fatty acid transport	3/137	86/18723	0.0252453	0.0696134	0.0420682	PLA2G6/PPARA/PPARD	3
BP	GO:0016573	histone acetylation	4/137	152/18723	0.0255582	0.0699324	0.042261	MAPK3/SIRT1/BRPF1/MUC1	4
BP	GO:0030509	BMP signaling pathway	4/137	152/18723	0.0255582	0.0699324	0.042261	MAPK3/SMAD7/TGFB1/GDF15	4
BP	GO:0007095	mitotic G2 DNA damage checkpoint signaling	2/137	34/18723	0.0255927	0.0699324	0.042261	FOXO4/CDKN1A	2
BP	GO:0009649	entrainment of circadian clock	2/137	34/18723	0.0255927	0.0699324	0.042261	TP53/PML	2
BP	GO:0010614	negative regulation of cardiac muscle hypertrophy	2/137	34/18723	0.0255927	0.0699324	0.042261	G6PD/PPARA	2
BP	GO:0010661	positive regulation of muscle cell apoptotic process	2/137	34/18723	0.0255927	0.0699324	0.042261	TP53/CDKN2A	2
BP	GO:0032770	positive regulation of monooxygenase activity	2/137	34/18723	0.0255927	0.0699324	0.042261	POR/TERT	2
BP	GO:0050869	negative regulation of B cell activation	2/137	34/18723	0.0255927	0.0699324	0.042261	TNFAIP3/PARP3	2
BP	GO:1990000	amyloid fibril formation	2/137	34/18723	0.0255927	0.0699324	0.042261	MDM2/FURIN	2
BP	GO:2000758	positive regulation of peptidyl-lysine acetylation	2/137	34/18723	0.0255927	0.0699324	0.042261	MAPK3/MUC1	2
BP	GO:2000780	negative regulation of double-strand break repair	2/137	34/18723	0.0255927	0.0699324	0.042261	HSF1/OTUB1	2
BP	GO:0098657	import into cell	5/137	227/18723	0.0258373	0.0705427	0.0426298	NOX5/TFR2/SLC1A5/SLC7A11/SLC3A2	5
BP	GO:0016101	diterpenoid metabolic process	3/137	87/18723	0.0260105	0.070899	0.0428451	EGFR/PPARD/RARRES2	3
BP	GO:0019915	lipid storage	3/137	87/18723	0.0260105	0.070899	0.0428451	SIRT1/PPARA/PPARD	3
BP	GO:0120254	olefinic compound metabolic process	4/137	153/18723	0.0261	0.0710845	0.0429572	ALOX15B/ALOXE3/MAPK3/FADS2	4
BP	GO:0006163	purine nucleotide metabolic process	7/137	396/18723	0.0266177	0.0724352	0.0437734	ACSF2/TGFB1/H19/STAT3/PPARA/NUPR1/TMSB4X	7
BP	GO:0000731	DNA synthesis involved in DNA repair	2/137	35/18723	0.0270157	0.0728612	0.0440309	SIRT1/PARP10	2
BP	GO:0001893	maternal placenta development	2/137	35/18723	0.0270157	0.0728612	0.0440309	MAPK3/PPARD	2
BP	GO:0003298	physiological muscle hypertrophy	2/137	35/18723	0.0270157	0.0728612	0.0440309	G6PD/PPARA	2
BP	GO:0003301	physiological cardiac muscle hypertrophy	2/137	35/18723	0.0270157	0.0728612	0.0440309	G6PD/PPARA	2
BP	GO:0010837	regulation of keratinocyte proliferation	2/137	35/18723	0.0270157	0.0728612	0.0440309	YAP1/ZFP36	2
BP	GO:0031076	embryonic camera-type eye development	2/137	35/18723	0.0270157	0.0728612	0.0440309	TFAP2A/PPP1R13L	2
BP	GO:0044273	sulfur compound catabolic process	2/137	35/18723	0.0270157	0.0728612	0.0440309	DPEP1/CBS	2
BP	GO:0048821	erythrocyte development	2/137	35/18723	0.0270157	0.0728612	0.0440309	G6PD/KLF2	2
BP	GO:0061049	cell growth involved in cardiac muscle cell development	2/137	35/18723	0.0270157	0.0728612	0.0440309	G6PD/PPARA	2
BP	GO:0098801	regulation of renal system process	2/137	35/18723	0.0270157	0.0728612	0.0440309	SNX5/ADIPOQ	2
BP	GO:1905898	positive regulation of response to endoplasmic reticulum stress	2/137	35/18723	0.0270157	0.0728612	0.0440309	NFE2L2/SIRT1	2
BP	GO:0046031	ADP metabolic process	3/137	90/18723	0.0283803	0.0761646	0.0460272	STAT3/PPARA/NUPR1	3
BP	GO:0007031	peroxisome organization	2/137	36/18723	0.02847	0.0761646	0.0460272	PEX6/PEX3	2
BP	GO:0010762	regulation of fibroblast migration	2/137	36/18723	0.02847	0.0761646	0.0460272	TGFB1/DDR2	2
BP	GO:0014741	negative regulation of muscle hypertrophy	2/137	36/18723	0.02847	0.0761646	0.0460272	G6PD/PPARA	2
BP	GO:0035774	positive regulation of insulin secretion involved in cellular response to glucose stimulus	2/137	36/18723	0.02847	0.0761646	0.0460272	PLA2G6/PPARD	2
BP	GO:0042755	eating behavior	2/137	36/18723	0.02847	0.0761646	0.0460272	STAT3/GDF15	2
BP	GO:0045191	regulation of isotype switching	2/137	36/18723	0.02847	0.0761646	0.0460272	TGFB1/PARP3	2
BP	GO:0045738	negative regulation of DNA repair	2/137	36/18723	0.02847	0.0761646	0.0460272	HSF1/OTUB1	2
BP	GO:0060251	regulation of glial cell proliferation	2/137	36/18723	0.02847	0.0761646	0.0460272	EGFR/CREB1	2
BP	GO:1902229	regulation of intrinsic apoptotic signaling pathway in response to DNA damage	2/137	36/18723	0.02847	0.0761646	0.0460272	SIRT1/MUC1	2
BP	GO:0048588	developmental cell growth	5/137	234/18723	0.0289383	0.0773553	0.0467468	G6PD/SMAD7/STK11/PPARA/SIRT6	5
BP	GO:0060191	regulation of lipase activity	3/137	91/18723	0.0291949	0.0779783	0.0471232	EGFR/POR/FURIN	3
BP	GO:0035966	response to topologically incorrect protein	4/137	159/18723	0.0294958	0.0787186	0.0475706	HSPB1/NFE2L2/HSF1/PARP16	4
BP	GO:0000209	protein polyubiquitination	5/137	236/18723	0.0298658	0.0794332	0.0480025	TNFAIP3/MDM2/TRIM21/OTUB1/PARP10	5
BP	GO:0002369	T cell cytokine production	2/137	37/18723	0.0299549	0.0794332	0.0480025	SMAD7/IFNA2	2
BP	GO:0002724	regulation of T cell cytokine production	2/137	37/18723	0.0299549	0.0794332	0.0480025	SMAD7/IFNA2	2
BP	GO:0016202	regulation of striated muscle tissue development	2/137	37/18723	0.0299549	0.0794332	0.0480025	TGFB1/CREB1	2
BP	GO:0043368	positive T cell selection	2/137	37/18723	0.0299549	0.0794332	0.0480025	STAT3/STK11	2
BP	GO:0043403	skeletal muscle tissue regeneration	2/137	37/18723	0.0299549	0.0794332	0.0480025	FZD7/PPARD	2
BP	GO:0046473	phosphatidic acid metabolic process	2/137	37/18723	0.0299549	0.0794332	0.0480025	LPIN1/PLA2G6	2
BP	GO:0060416	response to growth hormone	2/137	37/18723	0.0299549	0.0794332	0.0480025	STAT3/GDF15	2
BP	GO:1904951	positive regulation of establishment of protein localization	6/137	319/18723	0.0300414	0.0795988	0.0481025	EGFR/BAP1/TGFB1/MDM2/PLA2G6/PPARD	6
BP	GO:1901617	organic hydroxy compound biosynthetic process	5/137	237/18723	0.0303365	0.0803167	0.0485363	G6PD/ALOX15B/SIRT1/POR/SLC7A11	5
BP	GO:0034250	positive regulation of cellular amide metabolic process	4/137	162/18723	0.0312874	0.0827683	0.0500179	NFE2L2/MAPK3/PLA2G6/RELA	4
BP	GO:0032373	positive regulation of sterol transport	2/137	38/18723	0.0314702	0.08279	0.050031	SIRT1/ADIPOQ	2
BP	GO:0032376	positive regulation of cholesterol transport	2/137	38/18723	0.0314702	0.08279	0.050031	SIRT1/ADIPOQ	2
BP	GO:0032941	secretion by tissue	2/137	38/18723	0.0314702	0.08279	0.050031	EGFR/AQP5	2
BP	GO:0048246	macrophage chemotaxis	2/137	38/18723	0.0314702	0.08279	0.050031	MAPK3/RARRES2	2
BP	GO:0071392	cellular response to estradiol stimulus	2/137	38/18723	0.0314702	0.08279	0.050031	EGFR/HSF1	2
BP	GO:0072538	T-helper 17 type immune response	2/137	38/18723	0.0314702	0.08279	0.050031	SMAD7/STAT3	2
BP	GO:0098926	postsynaptic signal transduction	2/137	38/18723	0.0314702	0.08279	0.050031	STAT3/RELA	2
BP	GO:0002690	positive regulation of leukocyte chemotaxis	3/137	94/18723	0.0317125	0.0832955	0.0503364	MAPK3/HMGB1/RARRES2	3
BP	GO:0010389	regulation of G2/M transition of mitotic cell cycle	3/137	94/18723	0.0317125	0.0832955	0.0503364	FOXO4/CDKN1A/BRD4	3
BP	GO:0016572	histone phosphorylation	2/137	39/18723	0.0330151	0.0865799	0.0523212	MAPK3/PRKCA	2
BP	GO:1901861	regulation of muscle tissue development	2/137	39/18723	0.0330151	0.0865799	0.0523212	TGFB1/CREB1	2
BP	GO:0071772	response to BMP	4/137	165/18723	0.033142	0.0867755	0.0524395	MAPK3/SMAD7/TGFB1/GDF15	4
BP	GO:0071773	cellular response to BMP stimulus	4/137	165/18723	0.033142	0.0867755	0.0524395	MAPK3/SMAD7/TGFB1/GDF15	4
BP	GO:0034620	cellular response to unfolded protein	3/137	96/18723	0.0334522	0.0874498	0.052847	NFE2L2/HSF1/PARP16	3
BP	GO:1901655	cellular response to ketone	3/137	96/18723	0.0334522	0.0874498	0.052847	EGFR/SIRT1/KLF2	3
BP	GO:0072521	purine-containing compound metabolic process	7/137	416/18723	0.0334804	0.0874546	0.0528499	ACSF2/TGFB1/H19/STAT3/PPARA/NUPR1/TMSB4X	7
BP	GO:0070663	regulation of leukocyte proliferation	5/137	245/18723	0.0342708	0.0894489	0.054055	MAPK3/HMGB1/TNFAIP3/PTPN6/CDKN1A	5
BP	GO:0006721	terpenoid metabolic process	3/137	97/18723	0.0343404	0.0894898	0.0540798	EGFR/PPARD/RARRES2	3
BP	GO:0070167	regulation of biomineral tissue development	3/137	97/18723	0.0343404	0.0894898	0.0540798	TGFB1/DDR2/TFAP2A	3
BP	GO:1903034	regulation of response to wounding	4/137	167/18723	0.0344134	0.089506	0.0540896	NFE2L2/DUOX2/HMGB1/TNFAIP3	4
BP	GO:0009069	serine family amino acid metabolic process	2/137	40/18723	0.0345892	0.089506	0.0540896	SLC7A11/CBS	2
BP	GO:0014037	Schwann cell differentiation	2/137	40/18723	0.0345892	0.089506	0.0540896	NDRG1/RELA	2
BP	GO:0030501	positive regulation of bone mineralization	2/137	40/18723	0.0345892	0.089506	0.0540896	TGFB1/TFAP2A	2
BP	GO:0032094	response to food	2/137	40/18723	0.0345892	0.089506	0.0540896	G6PD/PPARA	2
BP	GO:0035329	hippo signaling	2/137	40/18723	0.0345892	0.089506	0.0540896	WWTR1/YAP1	2
BP	GO:0044275	cellular carbohydrate catabolic process	2/137	40/18723	0.0345892	0.089506	0.0540896	TP53/HMGB1	2
BP	GO:1901223	negative regulation of NIK/NF-kappaB signaling	2/137	40/18723	0.0345892	0.089506	0.0540896	RELA/TMSB4X	2
BP	GO:2000781	positive regulation of double-strand break repair	2/137	40/18723	0.0345892	0.089506	0.0540896	PARP3/PARP9	2
BP	GO:2000241	regulation of reproductive process	4/137	168/18723	0.0350596	0.0906527	0.0547825	NOX5/ACVR1B/STK11/NUPR1	4
BP	GO:0003333	amino acid transmembrane transport	3/137	98/18723	0.0352407	0.0909084	0.0549371	SLC1A5/SLC7A11/SLC3A2	3
BP	GO:0032642	regulation of chemokine production	3/137	98/18723	0.0352407	0.0909084	0.0549371	ALOX15B/HMGB1/ADIPOQ	3
BP	GO:0043502	regulation of muscle adaptation	3/137	98/18723	0.0352407	0.0909084	0.0549371	G6PD/PRKCA/PPARA	3
BP	GO:0031214	biomineral tissue development	4/137	169/18723	0.0357129	0.0920551	0.05563	TGFB1/DDR2/TFAP2A/PPARA	4
BP	GO:0000045	autophagosome assembly	3/137	99/18723	0.0361532	0.0920748	0.0556419	MAP1LC3A/WIPI1/NUPR1	3
BP	GO:0003300	cardiac muscle hypertrophy	3/137	99/18723	0.0361532	0.0920748	0.0556419	G6PD/PRKCA/PPARA	3
BP	GO:0006165	nucleoside diphosphate phosphorylation	3/137	99/18723	0.0361532	0.0920748	0.0556419	STAT3/PPARA/NUPR1	3
BP	GO:0010717	regulation of epithelial to mesenchymal transition	3/137	99/18723	0.0361532	0.0920748	0.0556419	SMAD7/TGFB1/WWTR1	3
BP	GO:0032602	chemokine production	3/137	99/18723	0.0361532	0.0920748	0.0556419	ALOX15B/HMGB1/ADIPOQ	3
BP	GO:0110149	regulation of biomineralization	3/137	99/18723	0.0361532	0.0920748	0.0556419	TGFB1/DDR2/TFAP2A	3
BP	GO:0031062	positive regulation of histone methylation	2/137	41/18723	0.036192	0.0920748	0.0556419	SIRT1/BRD4	2
BP	GO:0032733	positive regulation of interleukin-10 production	2/137	41/18723	0.036192	0.0920748	0.0556419	HMGB1/STAT3	2
BP	GO:0032735	positive regulation of interleukin-12 production	2/137	41/18723	0.036192	0.0920748	0.0556419	HMGB1/RELA	2
BP	GO:0048286	lung alveolus development	2/137	41/18723	0.036192	0.0920748	0.0556419	SLC7A11/CREB1	2
BP	GO:0048634	regulation of muscle organ development	2/137	41/18723	0.036192	0.0920748	0.0556419	TGFB1/CREB1	2
BP	GO:0050691	regulation of defense response to virus by host	2/137	41/18723	0.036192	0.0920748	0.0556419	TNFAIP3/PARP9	2
BP	GO:0050856	regulation of T cell receptor signaling pathway	2/137	41/18723	0.036192	0.0920748	0.0556419	PTPN6/RELA	2
BP	GO:0060612	adipose tissue development	2/137	41/18723	0.036192	0.0920748	0.0556419	SIRT1/PPARD	2
BP	GO:0071634	regulation of transforming growth factor beta production	2/137	41/18723	0.036192	0.0920748	0.0556419	CREB1/FURIN	2
BP	GO:1902116	negative regulation of organelle assembly	2/137	41/18723	0.036192	0.0920748	0.0556419	YAP1/NUPR1	2
BP	GO:1905521	regulation of macrophage migration	2/137	41/18723	0.036192	0.0920748	0.0556419	MAPK3/RARRES2	2
BP	GO:0048469	cell maturation	4/137	171/18723	0.0370406	0.0940894	0.0568594	G6PD/EPAS1/KLF2/CDKN1A	4
BP	GO:0110148	biomineralization	4/137	171/18723	0.0370406	0.0940894	0.0568594	TGFB1/DDR2/TFAP2A/PPARA	4
BP	GO:0046545	development of primary female sexual characteristics	3/137	100/18723	0.0370778	0.0941119	0.0568729	ACVR1B/SIRT1/NUPR1	3
BP	GO:1903037	regulation of leukocyte cell-cell adhesion	6/137	336/18723	0.0372564	0.0944929	0.0571032	HMGB1/SMAD7/IFNA2/PTPN6/PPARA/RELA	6
BP	GO:0032386	regulation of intracellular transport	6/137	337/18723	0.0377125	0.0952751	0.0575759	MAPK3/BAP1/TGFB1/MDM2/STK11/ADIPOQ	6
BP	GO:0010939	regulation of necrotic cell death	2/137	42/18723	0.0378231	0.0952751	0.0575759	TP53/NUPR1	2
BP	GO:0032691	negative regulation of interleukin-1 beta production	2/137	42/18723	0.0378231	0.0952751	0.0575759	TNFAIP3/PML	2
BP	GO:0032965	regulation of collagen biosynthetic process	2/137	42/18723	0.0378231	0.0952751	0.0575759	TGFB1/PPARD	2
BP	GO:0035019	somatic stem cell population maintenance	2/137	42/18723	0.0378231	0.0952751	0.0575759	YAP1/SOX2	2
BP	GO:0045687	positive regulation of glial cell differentiation	2/137	42/18723	0.0378231	0.0952751	0.0575759	TGFB1/RELA	2
BP	GO:0055090	acylglycerol homeostasis	2/137	42/18723	0.0378231	0.0952751	0.0575759	SIRT1/SESN2	2
BP	GO:0070328	triglyceride homeostasis	2/137	42/18723	0.0378231	0.0952751	0.0575759	SIRT1/SESN2	2
BP	GO:1903432	regulation of TORC1 signaling	2/137	42/18723	0.0378231	0.0952751	0.0575759	SESN2/STK11	2
BP	GO:0006476	protein deacetylation	3/137	101/18723	0.0380145	0.0956122	0.0577796	TP53/SIRT1/SIRT6	3
BP	GO:0046939	nucleotide phosphorylation	3/137	101/18723	0.0380145	0.0956122	0.0577796	STAT3/PPARA/NUPR1	3
BP	GO:0043254	regulation of protein-containing complex assembly	7/137	428/18723	0.0381197	0.0958044	0.0578957	TP53/HMGB1/TGFB1/HSF1/CREB1/TMSB4X/RICTOR	7
BP	GO:0014897	striated muscle hypertrophy	3/137	102/18723	0.0389632	0.0977023	0.0590427	G6PD/PRKCA/PPARA	3
BP	GO:0035710	CD4-positive, alpha-beta T cell activation	3/137	102/18723	0.0389632	0.0977023	0.0590427	HMGB1/SMAD7/STAT3	3
BP	GO:1902749	regulation of cell cycle G2/M phase transition	3/137	102/18723	0.0389632	0.0977023	0.0590427	FOXO4/CDKN1A/BRD4	3
BP	GO:0045619	regulation of lymphocyte differentiation	4/137	174/18723	0.039085	0.0978599	0.0591379	HMGB1/SMAD7/IFNA2/PTPN6	4
BP	GO:0048639	positive regulation of developmental growth	4/137	174/18723	0.039085	0.0978599	0.0591379	SMAD7/YAP1/CREB1/PPARD	4
BP	GO:0021983	pituitary gland development	2/137	43/18723	0.0394818	0.098482	0.0595139	CREB1/SOX2	2
BP	GO:0034142	toll-like receptor 4 signaling pathway	2/137	43/18723	0.0394818	0.098482	0.0595139	HMGB1/TNFAIP3	2
BP	GO:0046636	negative regulation of alpha-beta T cell activation	2/137	43/18723	0.0394818	0.098482	0.0595139	HMGB1/SMAD7	2
BP	GO:0071604	transforming growth factor beta production	2/137	43/18723	0.0394818	0.098482	0.0595139	CREB1/FURIN	2
BP	GO:1904706	negative regulation of vascular associated smooth muscle cell proliferation	2/137	43/18723	0.0394818	0.098482	0.0595139	CDKN1A/ADIPOQ	2
BP	GO:1905475	regulation of protein localization to membrane	4/137	175/18723	0.0397806	0.0989899	0.0598208	EGFR/TGFB1/SLC7A11/SQSTM1	4
BP	GO:0003279	cardiac septum development	3/137	103/18723	0.039924	0.0989899	0.0598208	TP53/SMAD7/MDM2	3
BP	GO:0009135	purine nucleoside diphosphate metabolic process	3/137	103/18723	0.039924	0.0989899	0.0598208	STAT3/PPARA/NUPR1	3
BP	GO:0009179	purine ribonucleoside diphosphate metabolic process	3/137	103/18723	0.039924	0.0989899	0.0598208	STAT3/PPARA/NUPR1	3
BP	GO:0014013	regulation of gliogenesis	3/137	103/18723	0.039924	0.0989899	0.0598208	EGFR/TGFB1/RELA	3
BP	GO:0019233	sensory perception of pain	3/137	103/18723	0.039924	0.0989899	0.0598208	ALOXE3/MAPK3/PROK2	3
BP	GO:0032760	positive regulation of tumor necrosis factor production	3/137	103/18723	0.039924	0.0989899	0.0598208	HSPB1/HMGB1/STAT3	3
BP	GO:1905037	autophagosome organization	3/137	103/18723	0.039924	0.0989899	0.0598208	MAP1LC3A/WIPI1/NUPR1	3
BP	GO:0014896	muscle hypertrophy	3/137	104/18723	0.0408967	0.101175	0.0611413	G6PD/PRKCA/PPARA	3
BP	GO:0032963	collagen metabolic process	3/137	104/18723	0.0408967	0.101175	0.0611413	TGFB1/PPARD/FURIN	3
BP	GO:1903076	regulation of protein localization to plasma membrane	3/137	104/18723	0.0408967	0.101175	0.0611413	EGFR/TGFB1/SQSTM1	3
BP	GO:0002066	columnar/cuboidal epithelial cell development	2/137	44/18723	0.0411677	0.101468	0.0613181	YAP1/CDKN1A	2
BP	GO:0008542	visual learning	2/137	44/18723	0.0411677	0.101468	0.0613181	SLC7A11/CREB1	2
BP	GO:0032881	regulation of polysaccharide metabolic process	2/137	44/18723	0.0411677	0.101468	0.0613181	HMGB1/TGFB1	2
BP	GO:0050999	regulation of nitric-oxide synthase activity	2/137	44/18723	0.0411677	0.101468	0.0613181	EGFR/TERT	2
BP	GO:0051150	regulation of smooth muscle cell differentiation	2/137	44/18723	0.0411677	0.101468	0.0613181	SIRT1/FOXO4	2
BP	GO:0045785	positive regulation of cell adhesion	7/137	437/18723	0.041865	0.10311	0.0623103	HMGB1/SMAD7/PRKCA/PTPN6/P4HB/RELA/SOX2	7
BP	GO:0048015	phosphatidylinositol-mediated signaling	4/137	178/18723	0.0419096	0.103143	0.0623306	EGFR/SIRT1/PTPN6/PPARD	4
BP	GO:0050804	modulation of chemical synaptic transmission	7/137	439/18723	0.0427287	0.104756	0.0633051	EGFR/SLC7A11/SQSTM1/STAT3/PLA2G6/CREB1/ADIPOQ	7
BP	GO:0001824	blastocyst development	3/137	106/18723	0.0428779	0.104756	0.0633051	YAP1/PTPN18/FURIN	3
BP	GO:0002062	chondrocyte differentiation	3/137	106/18723	0.0428779	0.104756	0.0633051	POR/SMAD7/TGFB1	3
BP	GO:0006090	pyruvate metabolic process	3/137	106/18723	0.0428779	0.104756	0.0633051	STAT3/PPARA/NUPR1	3
BP	GO:0009185	ribonucleoside diphosphate metabolic process	3/137	106/18723	0.0428779	0.104756	0.0633051	STAT3/PPARA/NUPR1	3
BP	GO:0090263	positive regulation of canonical Wnt signaling pathway	3/137	106/18723	0.0428779	0.104756	0.0633051	EGFR/TGFB1/YAP1	3
BP	GO:0030850	prostate gland development	2/137	45/18723	0.0428804	0.104756	0.0633051	ALOX15B/STK11	2
BP	GO:0071364	cellular response to epidermal growth factor stimulus	2/137	45/18723	0.0428804	0.104756	0.0633051	EGFR/ZFP36	2
BP	GO:0085029	extracellular matrix assembly	2/137	45/18723	0.0428804	0.104756	0.0633051	TGFB1/QSOX1	2
BP	GO:1901985	positive regulation of protein acetylation	2/137	45/18723	0.0428804	0.104756	0.0633051	MAPK3/MUC1	2
BP	GO:0002443	leukocyte mediated immunity	7/137	440/18723	0.0431648	0.105296	0.0636314	HMGB1/SMAD7/TGFB1/IFNA2/PTPN6/PRDX1/PARP3	7
BP	GO:0099177	regulation of trans-synaptic signaling	7/137	440/18723	0.0431648	0.105296	0.0636314	EGFR/SLC7A11/SQSTM1/STAT3/PLA2G6/CREB1/ADIPOQ	7
BP	GO:0000018	regulation of DNA recombination	3/137	107/18723	0.0438863	0.10682	0.0645526	TGFB1/PARP3/SIRT6	3
BP	GO:0008637	apoptotic mitochondrial changes	3/137	107/18723	0.0438863	0.10682	0.0645526	TP53/PLA2G6/FXN	3
BP	GO:1903557	positive regulation of tumor necrosis factor superfamily cytokine production	3/137	107/18723	0.0438863	0.10682	0.0645526	HSPB1/HMGB1/STAT3	3
BP	GO:0051960	regulation of nervous system development	7/137	443/18723	0.0444907	0.107971	0.0652482	TP53/EGFR/LPIN1/TGFB1/YAP1/STK11/RELA	7
BP	GO:0006984	ER-nucleus signaling pathway	2/137	46/18723	0.0446194	0.107971	0.0652482	NFE2L2/TP53	2
BP	GO:0031057	negative regulation of histone modification	2/137	46/18723	0.0446194	0.107971	0.0652482	SIRT1/OTUB1	2
BP	GO:0032924	activin receptor signaling pathway	2/137	46/18723	0.0446194	0.107971	0.0652482	ACVR1B/SMAD7	2
BP	GO:0042398	cellular modified amino acid biosynthetic process	2/137	46/18723	0.0446194	0.107971	0.0652482	NFE2L2/SLC7A11	2
BP	GO:0044818	mitotic G2/M transition checkpoint	2/137	46/18723	0.0446194	0.107971	0.0652482	FOXO4/CDKN1A	2
BP	GO:0055010	ventricular cardiac muscle tissue morphogenesis	2/137	46/18723	0.0446194	0.107971	0.0652482	SMAD7/TGFB1	2
BP	GO:1900271	regulation of long-term synaptic potentiation	2/137	46/18723	0.0446194	0.107971	0.0652482	SQSTM1/CREB1	2
BP	GO:0048017	inositol lipid-mediated signaling	4/137	182/18723	0.0448472	0.108429	0.0655248	EGFR/SIRT1/PTPN6/PPARD	4
BP	GO:0002832	negative regulation of response to biotic stimulus	3/137	108/18723	0.0449065	0.108429	0.0655248	TNFAIP3/TRIM21/PARP14	3
BP	GO:0007173	epidermal growth factor receptor signaling pathway	3/137	108/18723	0.0449065	0.108429	0.0655248	EGFR/TGFB1/SNX5	3
BP	GO:0002456	T cell mediated immunity	3/137	109/18723	0.0459384	0.110759	0.0669332	HMGB1/SMAD7/IFNA2	3
BP	GO:0072009	nephron epithelium development	3/137	109/18723	0.0459384	0.110759	0.0669332	WWTR1/YAP1/ADIPOQ	3
BP	GO:0006998	nuclear envelope organization	2/137	47/18723	0.0463841	0.111108	0.0671437	LPIN1/PRKCA	2
BP	GO:0007595	lactation	2/137	47/18723	0.0463841	0.111108	0.0671437	CREB1/DHODH	2
BP	GO:0010712	regulation of collagen metabolic process	2/137	47/18723	0.0463841	0.111108	0.0671437	TGFB1/PPARD	2
BP	GO:0010799	regulation of peptidyl-threonine phosphorylation	2/137	47/18723	0.0463841	0.111108	0.0671437	SMAD7/TGFB1	2
BP	GO:0010803	regulation of tumor necrosis factor-mediated signaling pathway	2/137	47/18723	0.0463841	0.111108	0.0671437	TNFAIP3/ADIPOQ	2
BP	GO:0045747	positive regulation of Notch signaling pathway	2/137	47/18723	0.0463841	0.111108	0.0671437	YAP1/STAT3	2
BP	GO:0046677	response to antibiotic	2/137	47/18723	0.0463841	0.111108	0.0671437	TP53/MDM2	2
BP	GO:0097300	programmed necrotic cell death	2/137	47/18723	0.0463841	0.111108	0.0671437	TP53/NUPR1	2
BP	GO:0120163	negative regulation of cold-induced thermogenesis	2/137	47/18723	0.0463841	0.111108	0.0671437	STK11/ADIPOQ	2
BP	GO:0003014	renal system process	3/137	110/18723	0.0469821	0.112216	0.0678137	AQP3/SNX5/ADIPOQ	3
BP	GO:0009408	response to heat	3/137	110/18723	0.0469821	0.112216	0.0678137	SIRT1/HSF1/CDKN1A	3
BP	GO:0018958	phenol-containing compound metabolic process	3/137	110/18723	0.0469821	0.112216	0.0678137	DUOX2/EPAS1/SLC7A11	3
BP	GO:1905954	positive regulation of lipid localization	3/137	110/18723	0.0469821	0.112216	0.0678137	SIRT1/PLA2G6/ADIPOQ	3
BP	GO:0007369	gastrulation	4/137	185/18723	0.0471244	0.112475	0.0679702	TP53/FZD7/SOX2/ADIPOQ	4
BP	GO:0015804	neutral amino acid transport	2/137	48/18723	0.0481742	0.114651	0.0692851	SLC1A5/SLC3A2	2
BP	GO:0033628	regulation of cell adhesion mediated by integrin	2/137	48/18723	0.0481742	0.114651	0.0692851	PTPN6/MUC1	2
BP	GO:0061647	histone H3-K9 modification	2/137	48/18723	0.0481742	0.114651	0.0692851	SIRT1/SIRT6	2
BP	GO:1903053	regulation of extracellular matrix organization	2/137	48/18723	0.0481742	0.114651	0.0692851	TGFB1/DDR2	2
BP	GO:0002526	acute inflammatory response	3/137	112/18723	0.0491045	0.116531	0.0704211	TFR2/STAT3/NUPR1	3
BP	GO:0035601	protein deacylation	3/137	112/18723	0.0491045	0.116531	0.0704211	TP53/SIRT1/SIRT6	3
BP	GO:0043406	positive regulation of MAP kinase activity	3/137	112/18723	0.0491045	0.116531	0.0704211	EGFR/MAP3K11/TGFB1	3
BP	GO:0046632	alpha-beta T cell differentiation	3/137	112/18723	0.0491045	0.116531	0.0704211	HMGB1/SMAD7/STAT3	3
BP	GO:0002204	somatic recombination of immunoglobulin genes involved in immune response	2/137	49/18723	0.0499892	0.117372	0.0709293	TGFB1/PARP3	2
BP	GO:0002208	somatic diversification of immunoglobulins involved in immune response	2/137	49/18723	0.0499892	0.117372	0.0709293	TGFB1/PARP3	2
BP	GO:0006692	prostanoid metabolic process	2/137	49/18723	0.0499892	0.117372	0.0709293	SIRT1/GSTM1	2
BP	GO:0006693	prostaglandin metabolic process	2/137	49/18723	0.0499892	0.117372	0.0709293	SIRT1/GSTM1	2
BP	GO:0006953	acute-phase response	2/137	49/18723	0.0499892	0.117372	0.0709293	TFR2/STAT3	2
BP	GO:0008206	bile acid metabolic process	2/137	49/18723	0.0499892	0.117372	0.0709293	SIRT1/NR5A2	2
BP	GO:0009395	phospholipid catabolic process	2/137	49/18723	0.0499892	0.117372	0.0709293	PRDX6/PLA2G6	2
BP	GO:0010823	negative regulation of mitochondrion organization	2/137	49/18723	0.0499892	0.117372	0.0709293	TP53/FXN	2
BP	GO:0014075	response to amine	2/137	49/18723	0.0499892	0.117372	0.0709293	NR4A1/ADAMTS13	2
BP	GO:0032692	negative regulation of interleukin-1 production	2/137	49/18723	0.0499892	0.117372	0.0709293	TNFAIP3/PML	2
BP	GO:0045190	isotype switching	2/137	49/18723	0.0499892	0.117372	0.0709293	TGFB1/PARP3	2
BP	GO:0045778	positive regulation of ossification	2/137	49/18723	0.0499892	0.117372	0.0709293	TGFB1/TFAP2A	2
BP	GO:0070169	positive regulation of biomineral tissue development	2/137	49/18723	0.0499892	0.117372	0.0709293	TGFB1/TFAP2A	2
BP	GO:0072091	regulation of stem cell proliferation	2/137	49/18723	0.0499892	0.117372	0.0709293	YAP1/TERT	2
BP	GO:1904707	positive regulation of vascular associated smooth muscle cell proliferation	2/137	49/18723	0.0499892	0.117372	0.0709293	MDM2/TERT	2
CC	GO:0045171	intercellular bridge	6/135	75/19550	1.32109e-05	0.00303851	0.00255875	QSOX1/PPP1R13L/NUPR1/PARP3/KIF20A/GSTM1	6
CC	GO:0005667	transcription regulator complex	12/135	413/19550	3.00221e-05	0.00345254	0.0029074	TP53/EPAS1/HMGB1/SMAD7/WWTR1/YAP1/STAT3/NR4A1/NR5A2/RELA/CREB1/SOX2	12
CC	GO:0044754	autolysosome	3/135	11/19550	5.10244e-05	0.00391187	0.00329421	MAP1LC3A/SQSTM1/FTL	3
CC	GO:0016605	PML body	6/135	103/19550	8.0115e-05	0.00460661	0.00387925	TP53/SIRT1/HSF1/SQSTM1/PML/TERT	6
CC	GO:0043020	NADPH oxidase complex	3/135	14/19550	0.000110866	0.00509983	0.00429459	NOX1/NOX3/DUOX2	3
CC	GO:0000792	heterochromatin	5/135	73/19550	0.000150252	0.00575968	0.00485025	CDKN2A/SIRT1/HSF1/PML/SIRT6	5
CC	GO:0005767	secondary lysosome	3/135	17/19550	0.000203992	0.00633373	0.00533367	MAP1LC3A/SQSTM1/FTL	3
CC	GO:0045177	apical part of cell	11/135	435/19550	0.000220304	0.00633373	0.00533367	DUOX2/EGFR/AQP5/AQP8/DDR2/DPEP1/SLC7A11/MUC1/SLC3A2/PROM2/MGST1	11
CC	GO:0005902	microvillus	5/135	91/19550	0.000421307	0.00948762	0.00798958	AQP5/TGFB1/DPEP1/CA9/PROM2	5
CC	GO:0009925	basal plasma membrane	8/135	257/19550	0.000421329	0.00948762	0.00798958	SLC40A1/SLC1A5/EGFR/AQP3/AQP5/SLC3A2/CA9/PROM2	8
CC	GO:0031983	vesicle lumen	9/135	327/19550	0.000453756	0.00948762	0.00798958	EGFR/HMGB1/TGFB1/QSOX1/PTPN6/PRDX6/FTL/TMSB4X/RARRES2	9
CC	GO:0005759	mitochondrial matrix	11/135	480/19550	0.000506631	0.00971043	0.0081772	ACSF2/TP53/ATG4D/LONP1/FTMT/BCAT2/FXN/TFAM/PDSS2/CREB1/TERT	11
CC	GO:0005776	autophagosome	5/135	100/19550	0.000649153	0.0110666	0.00931928	MAP1LC3A/WIPI1/TRIM21/SQSTM1/FTL	5
CC	GO:0045178	basal part of cell	8/135	276/19550	0.000673622	0.0110666	0.00931928	SLC40A1/SLC1A5/EGFR/AQP3/AQP5/SLC3A2/CA9/PROM2	8
CC	GO:0031528	microvillus membrane	3/135	27/19550	0.000834262	0.012792	0.0107722	DPEP1/CA9/PROM2	3
CC	GO:0034774	secretory granule lumen	8/135	322/19550	0.00180302	0.0258466	0.0217655	HMGB1/TGFB1/QSOX1/PTPN6/PRDX6/FTL/TMSB4X/RARRES2	8
CC	GO:0060205	cytoplasmic vesicle lumen	8/135	325/19550	0.0019104	0.0258466	0.0217655	HMGB1/TGFB1/QSOX1/PTPN6/PRDX6/FTL/TMSB4X/RARRES2	8
CC	GO:0000791	euchromatin	3/135	38/19550	0.00227652	0.0290889	0.0244959	SIRT1/HSF1/CREB1	3
CC	GO:0005925	focal adhesion	9/135	418/19550	0.00250717	0.0303499	0.0255578	HSPB1/RPL8/ALOX15B/EGFR/MAPK3/DDR2/CFL1/P4HB/SENP1	9
CC	GO:0030055	cell-substrate junction	9/135	425/19550	0.00280047	0.0322054	0.0271203	HSPB1/RPL8/ALOX15B/EGFR/MAPK3/DDR2/CFL1/P4HB/SENP1	9
CC	GO:0009295	nucleoid	3/135	44/19550	0.00346797	0.0362561	0.0305314	LONP1/TFAM/TERT	3
CC	GO:0042645	mitochondrial nucleoid	3/135	44/19550	0.00346797	0.0362561	0.0305314	LONP1/TFAM/TERT	3
CC	GO:0016324	apical plasma membrane	8/135	367/19550	0.00401396	0.0401396	0.0338018	DUOX2/EGFR/AQP5/DDR2/DPEP1/MUC1/SLC3A2/PROM2	8
CC	GO:0016323	basolateral plasma membrane	6/135	231/19550	0.00541219	0.0518668	0.0436773	SLC40A1/EGFR/AQP3/SLC3A2/CA9/PROM2	6
CC	GO:0090575	RNA polymerase II transcription regulator complex	5/135	168/19550	0.00624463	0.056835	0.047861	SMAD7/YAP1/STAT3/NR5A2/CREB1	5
CC	GO:0031143	pseudopodium	2/135	18/19550	0.0067359	0.056835	0.047861	MAPK3/PLA2G6	2
CC	GO:0042470	melanosome	4/135	109/19550	0.00691904	0.056835	0.047861	SLC1A5/SLC3A2/P4HB/PRDX1	4
CC	GO:0048770	pigment granule	4/135	109/19550	0.00691904	0.056835	0.047861	SLC1A5/SLC3A2/P4HB/PRDX1	4
CC	GO:1990204	oxidoreductase complex	4/135	112/19550	0.00760343	0.060303	0.0507815	NOX1/NOX3/DUOX2/P4HB	4
CC	GO:0005778	peroxisomal membrane	3/135	65/19550	0.0102983	0.0764066	0.0643424	PEX6/PEX3/MGST1	3
CC	GO:0031903	microbody membrane	3/135	65/19550	0.0102983	0.0764066	0.0643424	PEX6/PEX3/MGST1	3
CC	GO:0031093	platelet alpha granule lumen	3/135	67/19550	0.0111825	0.0803742	0.0676835	TGFB1/QSOX1/TMSB4X	3
CC	GO:1902554	serine/threonine protein kinase complex	3/135	81/19550	0.018579	0.126721	0.106713	ACVR1B/CDKN1A/SESN2	3
CC	GO:0098858	actin-based cell projection	5/135	221/19550	0.0187327	0.126721	0.106713	AQP5/TGFB1/DPEP1/CA9/PROM2	5
CC	GO:0005769	early endosome	7/135	394/19550	0.0196993	0.129453	0.109013	NOX1/EGFR/MAPK3/HMGB1/SNX5/MIB2/PML	7
CC	GO:0000407	phagophore assembly site	2/135	33/19550	0.0217315	0.13884	0.116918	WIPI1/SQSTM1	2
CC	GO:0031091	platelet alpha granule	3/135	91/19550	0.0251779	0.156512	0.131799	TGFB1/QSOX1/TMSB4X	3
CC	GO:0000932	P-body	3/135	93/19550	0.0266301	0.161182	0.135732	TRIM21/SQSTM1/ZFP36	3
CC	GO:1902911	protein kinase complex	3/135	96/19550	0.0288908	0.170338	0.143443	ACVR1B/CDKN1A/SESN2	3
CC	GO:0090734	site of DNA damage	3/135	97/19550	0.0296664	0.170338	0.143443	TP53/PARP3/PARP9	3
CC	GO:0005912	adherens junction	4/135	170/19550	0.0303647	0.170338	0.143443	ALOX15B/CDCA3/SMAD7/NDRG1	4
CC	GO:0000421	autophagosome membrane	2/135	40/19550	0.0311161	0.170398	0.143493	MAP1LC3A/WIPI1	2
CC	GO:0031253	cell projection membrane	6/135	346/19550	0.0331224	0.177167	0.149193	EGFR/DPEP1/SLC7A11/CFL1/CA9/PROM2	6
CC	GO:0005796	Golgi lumen	3/135	104/19550	0.0354008	0.18505	0.155831	TGFB1/MUC1/FURIN	3
CC	GO:0016363	nuclear matrix	3/135	111/19550	0.0416645	0.212952	0.179328	TP53/CFL1/PML	3
CC	GO:0005635	nuclear envelope	7/135	468/19550	0.0438997	0.219498	0.184841	EGFR/MAPK3/LPIN1/SIRT1/NR4A1/PARP16/SENP1	7
MF	GO:0005132	type I interferon receptor binding	8/137	17/18368	1.7898e-13	7.74985e-11	5.78389e-11	IFNA2/IFNA5/IFNA6/IFNA7/IFNA13/IFNA16/IFNA17/IFNA21	8
MF	GO:0003950	NAD+ ADP-ribosyltransferase activity	7/137	23/18368	2.44195e-10	5.28682e-08	3.94568e-08	PARP3/PARP4/PARP9/PARP10/PARP14/PARP16/SIRT6	7
MF	GO:1990404	protein ADP-ribosylase activity	6/137	16/18368	1.16145e-09	1.67636e-07	1.25111e-07	PARP3/PARP4/PARP9/PARP10/PARP14/PARP16	6
MF	GO:0001223	transcription coactivator binding	7/137	32/18368	3.17047e-09	3.43203e-07	2.5614e-07	EPAS1/TFAM/PPARA/RELA/CREB1/PPARD/TERT	7
MF	GO:0140297	DNA-binding transcription factor binding	17/137	394/18368	6.15177e-09	5.32743e-07	3.97599e-07	HSPB1/NFE2L2/TP53/WIPI1/CDKN2A/HMGB1/SIRT1/FOXO4/YAP1/HSF1/STAT3/NR4A1/PPARA/RELA/PARP9/CREB1/PPARD	17
MF	GO:0044389	ubiquitin-like protein ligase binding	15/137	316/18368	1.44245e-08	1.04097e-06	7.769e-07	TP53/MAP1LC3A/EGFR/ACVR1B/SMAD7/MDM2/SQSTM1/PML/CDKN1A/CBS/OTUB1/PRDX6/RELA/PARP9/TRIB2	15
MF	GO:0031625	ubiquitin protein ligase binding	14/137	297/18368	4.9042e-08	2.88543e-06	2.15346e-06	TP53/MAP1LC3A/EGFR/ACVR1B/SMAD7/MDM2/SQSTM1/PML/CDKN1A/CBS/OTUB1/PRDX6/RELA/TRIB2	14
MF	GO:0061629	RNA polymerase II-specific DNA-binding transcription factor binding	14/137	299/18368	5.33105e-08	2.88543e-06	2.15346e-06	HSPB1/NFE2L2/TP53/WIPI1/CDKN2A/SIRT1/HSF1/STAT3/NR4A1/PPARA/RELA/PARP9/CREB1/PPARD	14
MF	GO:0016763	pentosyltransferase activity	7/137	49/18368	7.28152e-08	3.50322e-06	2.61454e-06	PARP3/PARP4/PARP9/PARP10/PARP14/PARP16/SIRT6	7
MF	GO:0001221	transcription coregulator binding	8/137	78/18368	1.17852e-07	5.10301e-06	3.8085e-06	NFE2L2/EPAS1/TFAM/PPARA/RELA/CREB1/PPARD/TERT	8
MF	GO:0005125	cytokine activity	12/137	235/18368	1.97336e-07	7.76785e-06	5.79733e-06	HMGB1/TGFB1/IFNA2/IFNA5/IFNA6/IFNA7/IFNA13/IFNA16/IFNA17/IFNA21/GDF15/ADIPOQ	12
MF	GO:0016175	superoxide-generating NAD(P)H oxidase activity	4/137	10/18368	6.00728e-07	2.16763e-05	1.61775e-05	NOX1/NOX3/NOX5/DUOX2	4
MF	GO:0005126	cytokine receptor binding	12/137	271/18368	9.03549e-07	3.00951e-05	2.24607e-05	SMAD7/TGFB1/IFNA2/IFNA5/IFNA6/IFNA7/IFNA13/IFNA16/IFNA17/IFNA21/LIFR/STAT3	12
MF	GO:0050664	oxidoreductase activity, acting on NAD(P)H, oxygen as acceptor	4/137	15/18368	3.79309e-06	0.00011026	8.22893e-05	NOX1/NOX3/NOX5/DUOX2	4
MF	GO:0003712	transcription coregulator activity	15/137	489/18368	3.81962e-06	0.00011026	8.22893e-05	LPIN1/HMGB1/SIRT1/WWTR1/TRIM21/YAP1/MUC1/BRD4/TFAP2A/PPP1R13L/NUPR1/PARP9/PARP10/PARP14/SIRT6	15
MF	GO:0002039	p53 binding	6/137	66/18368	9.70591e-06	0.000262666	0.000196034	TP53/SIRT1/MDM2/MUC1/BRD4/STK11	6
MF	GO:0003714	transcription corepressor activity	9/137	187/18368	1.13329e-05	0.000288655	0.00021543	SIRT1/WWTR1/YAP1/TFAP2A/PPP1R13L/PARP9/PARP10/PARP14/SIRT6	9
MF	GO:0140030	modification-dependent protein binding	8/137	160/18368	2.68681e-05	0.000646327	0.000482369	TNFAIP3/PTPN6/SQSTM1/PML/BRD4/BRD2/BRD3/PARP10	8
MF	GO:0004879	nuclear receptor activity	5/137	52/18368	4.20728e-05	0.000910876	0.000679808	STAT3/NR4A1/NR5A2/PPARA/PPARD	5
MF	GO:0098531	ligand-activated transcription factor activity	5/137	52/18368	4.20728e-05	0.000910876	0.000679808	STAT3/NR4A1/NR5A2/PPARA/PPARD	5
MF	GO:0016684	oxidoreductase activity, acting on peroxide as acceptor	5/137	55/18368	5.53156e-05	0.00114056	0.000851223	DUOX2/PRDX6/SESN2/PRDX1/MGST1	5
MF	GO:0008199	ferric iron binding	3/137	11/18368	6.4109e-05	0.00126178	0.000941697	FTMT/FTL/FXN	3
MF	GO:0015250	water channel activity	3/137	13/18368	0.000109913	0.00206923	0.00154431	AQP3/AQP5/AQP8	3
MF	GO:0001228	DNA-binding transcription activator activity, RNA polymerase II-specific	12/137	450/18368	0.000141498	0.00255287	0.00190526	NFE2L2/TP53/EPAS1/FOXO4/STAT3/NR4A1/NR5A2/TFAP2A/PPARA/RELA/CREB1/SOX2	12
MF	GO:0019887	protein kinase regulator activity	8/137	204/18368	0.000148343	0.00256929	0.00191752	HSPB1/CDKN2A/HMGB1/CDKN1A/STK11/PARP16/TRIB2/RICTOR	8
MF	GO:0001216	DNA-binding transcription activator activity	12/137	456/18368	0.00016002	0.00266495	0.00198891	NFE2L2/TP53/EPAS1/FOXO4/STAT3/NR4A1/NR5A2/TFAP2A/PPARA/RELA/CREB1/SOX2	12
MF	GO:0032182	ubiquitin-like protein binding	6/137	111/18368	0.000183901	0.00294923	0.00220108	HSPB1/TNFAIP3/MDM2/SQSTM1/PML/OTUB1	6
MF	GO:0005372	water transmembrane transporter activity	3/137	16/18368	0.000211712	0.00327398	0.00244345	AQP3/AQP5/AQP8	3
MF	GO:0016722	oxidoreductase activity, acting on metal ions	3/137	17/18368	0.000255679	0.00381754	0.00284912	NOX5/FTMT/FXN	3
MF	GO:0048018	receptor ligand activity	12/137	487/18368	0.000292412	0.00422048	0.00314984	HMGB1/TGFB1/IFNA2/IFNA5/IFNA6/IFNA7/IFNA13/IFNA16/IFNA17/IFNA21/GDF15/ADIPOQ	12
MF	GO:0030546	signaling receptor activator activity	12/137	495/18368	0.000338798	0.00473224	0.00353178	HMGB1/TGFB1/IFNA2/IFNA5/IFNA6/IFNA7/IFNA13/IFNA16/IFNA17/IFNA21/GDF15/ADIPOQ	12
MF	GO:0019207	kinase regulator activity	8/137	233/18368	0.000365119	0.00494051	0.00368722	HSPB1/CDKN2A/HMGB1/CDKN1A/STK11/PARP16/TRIB2/RICTOR	8
MF	GO:0016209	antioxidant activity	5/137	86/18368	0.00046041	0.00604114	0.00450864	DUOX2/PRDX6/SESN2/PRDX1/MGST1	5
MF	GO:0070577	lysine-acetylated histone binding	3/137	21/18368	0.000489275	0.00605303	0.00451751	BRD4/BRD2/BRD3	3
MF	GO:0140033	acetylation-dependent protein binding	3/137	21/18368	0.000489275	0.00605303	0.00451751	BRD4/BRD2/BRD3	3
MF	GO:0016651	oxidoreductase activity, acting on NAD(P)H	5/137	88/18368	0.000511793	0.00615573	0.00459416	NOX1/NOX3/NOX5/DUOX2/POR	5
MF	GO:0004601	peroxidase activity	4/137	51/18368	0.000564033	0.00660071	0.00492627	DUOX2/PRDX6/PRDX1/MGST1	4
MF	GO:0043130	ubiquitin binding	5/137	92/18368	0.000627369	0.00696064	0.00519488	HSPB1/TNFAIP3/MDM2/SQSTM1/OTUB1	5
MF	GO:0070530	K63-linked polyubiquitin modification-dependent protein binding	3/137	23/18368	0.00064444	0.00696064	0.00519488	TNFAIP3/SQSTM1/PARP10	3
MF	GO:0050661	NADP binding	4/137	53/18368	0.000653355	0.00696064	0.00519488	NOX1/NOX5/G6PD/POR	4
MF	GO:0072341	modified amino acid binding	5/137	93/18368	0.00065909	0.00696064	0.00519488	HMGB1/DPEP1/CBS/MGST1/GSTM1	5
MF	GO:0003713	transcription coactivator activity	8/137	262/18368	0.00079029	0.00814751	0.00608067	LPIN1/HMGB1/SIRT1/WWTR1/TRIM21/YAP1/BRD4/NUPR1	8
MF	GO:0008198	ferrous iron binding	3/137	26/18368	0.000930759	0.00937253	0.00699493	FTMT/FTL/FXN	3
MF	GO:0030295	protein kinase activator activity	5/137	101/18368	0.000957949	0.00942708	0.00703565	HMGB1/CDKN1A/STK11/PARP16/RICTOR	5
MF	GO:1990841	promoter-specific chromatin binding	4/137	62/18368	0.00118193	0.0113728	0.00848778	TP53/SIRT1/FOXO4/HSF1	4
MF	GO:0019209	kinase activator activity	5/137	107/18368	0.00124078	0.0116795	0.00871669	HMGB1/CDKN1A/STK11/PARP16/RICTOR	5
MF	GO:0051059	NF-kappaB binding	3/137	29/18368	0.00128688	0.0118558	0.00884823	CDKN2A/RELA/PPARD	3
MF	GO:0004860	protein kinase inhibitor activity	4/137	70/18368	0.00185553	0.0167385	0.0124923	HSPB1/CDKN2A/CDKN1A/TRIB2	4
MF	GO:0030291	protein serine/threonine kinase inhibitor activity	3/137	34/18368	0.00205096	0.0181238	0.0135262	HSPB1/CDKN2A/CDKN1A	3
MF	GO:0019210	kinase inhibitor activity	4/137	74/18368	0.00227579	0.0197083	0.0147088	HSPB1/CDKN2A/CDKN1A/TRIB2	4
MF	GO:0034713	type I transforming growth factor beta receptor binding	2/137	10/18368	0.00238968	0.0202888	0.015142	SMAD7/TGFB1	2
MF	GO:0004674	protein serine/threonine kinase activity	9/137	386/18368	0.00246097	0.0204923	0.0152939	EGFR/MAPK3/ACVR1B/MAP3K11/PRKCA/SQSTM1/BRD4/STK11/BRD2	9
MF	GO:0015175	neutral amino acid transmembrane transporter activity	3/137	38/18368	0.00282926	0.022079	0.016478	SLC1A5/SLC7A11/SLC3A2	3
MF	GO:0016670	oxidoreductase activity, acting on a sulfur group of donors, oxygen as acceptor	2/137	11/18368	0.00290647	0.022079	0.016478	QSOX1/P4HB	2
MF	GO:0031434	mitogen-activated protein kinase kinase binding	2/137	11/18368	0.00290647	0.022079	0.016478	MAP3K11/TRIB2	2
MF	GO:0043295	glutathione binding	2/137	11/18368	0.00290647	0.022079	0.016478	MGST1/GSTM1	2
MF	GO:0097371	MDM2/MDM4 family protein binding	2/137	11/18368	0.00290647	0.022079	0.016478	TP53/PPARA	2
MF	GO:0004861	cyclin-dependent protein serine/threonine kinase inhibitor activity	2/137	12/18368	0.00347076	0.0246367	0.0183869	CDKN2A/CDKN1A	2
MF	GO:0008429	phosphatidylethanolamine binding	2/137	12/18368	0.00347076	0.0246367	0.0183869	MAP1LC3A/PEBP1	2
MF	GO:0097677	STAT family protein binding	2/137	12/18368	0.00347076	0.0246367	0.0183869	HSF1/PARP9	2
MF	GO:1900750	oligopeptide binding	2/137	12/18368	0.00347076	0.0246367	0.0183869	MGST1/GSTM1	2
MF	GO:0016757	glycosyltransferase activity	7/137	270/18368	0.004174	0.0291507	0.0217558	PARP3/PARP4/PARP9/PARP10/PARP14/PARP16/SIRT6	7
MF	GO:0005178	integrin binding	5/137	144/18368	0.00451201	0.0310111	0.0231443	EGFR/HMGB1/PRKCA/P4HB/ADAMTS13	5
MF	GO:0035259	glucocorticoid receptor binding	2/137	14/18368	0.00473894	0.0320619	0.0239285	STAT3/NR4A1	2
MF	GO:0051213	dioxygenase activity	4/137	92/18368	0.00498633	0.0332166	0.0247903	ALOX15B/ALOXE3/POR/P4HB	4
MF	GO:0017136	NAD-dependent histone deacetylase activity	2/137	15/18368	0.0054414	0.0350717	0.0261749	SIRT1/SIRT6	2
MF	GO:0048185	activin binding	2/137	15/18368	0.0054414	0.0350717	0.0261749	ACVR1B/SMAD7	2
MF	GO:0005506	iron ion binding	5/137	151/18368	0.0055078	0.0350717	0.0261749	ALOX15B/ALOXE3/FTMT/FTL/FXN	5
MF	GO:0010181	FMN binding	2/137	16/18368	0.00618849	0.0372169	0.0277758	POR/DHODH	2
MF	GO:0015172	acidic amino acid transmembrane transporter activity	2/137	16/18368	0.00618849	0.0372169	0.0277758	SLC1A5/SLC7A11	2
MF	GO:0034979	NAD-dependent protein deacetylase activity	2/137	16/18368	0.00618849	0.0372169	0.0277758	SIRT1/SIRT6	2
MF	GO:0070403	NAD+ binding	2/137	16/18368	0.00618849	0.0372169	0.0277758	SIRT1/SIRT6	2
MF	GO:0031593	polyubiquitin modification-dependent protein binding	3/137	52/18368	0.00687114	0.0407562	0.0304173	TNFAIP3/SQSTM1/PARP10	3
MF	GO:0008301	DNA binding, bending	2/137	18/18368	0.00781384	0.0457215	0.034123	HMGB1/TFAM	2
MF	GO:0016667	oxidoreductase activity, acting on a sulfur group of donors	3/137	57/18368	0.00885523	0.0511242	0.0381552	QSOX1/SESN2/P4HB	3
MF	GO:0016765	transferase activity, transferring alkyl or aryl (other than methyl) groups	3/137	58/18368	0.00928807	0.0520114	0.0388173	PDSS2/MGST1/GSTM1	3
MF	GO:0047485	protein N-terminus binding	4/137	110/18368	0.00929964	0.0520114	0.0388173	TP53/MDM2/RELA/TERT	4
MF	GO:0003756	protein disulfide isomerase activity	2/137	20/18368	0.0096095	0.0520114	0.0388173	QSOX1/P4HB	2
MF	GO:0016675	oxidoreductase activity, acting on a heme group of donors	2/137	20/18368	0.0096095	0.0520114	0.0388173	POR/COX4I2	2
MF	GO:0016864	intramolecular oxidoreductase activity, transposing S-S bonds	2/137	20/18368	0.0096095	0.0520114	0.0388173	QSOX1/P4HB	2
MF	GO:0042393	histone binding	6/137	244/18368	0.010032	0.053628	0.0400238	SIRT1/BRPF1/BRD4/BRD2/BRD3/PARP9	6
MF	GO:0004407	histone deacetylase activity	2/137	21/18368	0.0105695	0.0549494	0.04101	SIRT1/SIRT6	2
MF	GO:0015179	L-amino acid transmembrane transporter activity	3/137	61/18368	0.0106599	0.0549494	0.04101	SLC1A5/SLC7A11/SLC3A2	3
MF	GO:0043621	protein self-association	3/137	61/18368	0.0106599	0.0549494	0.04101	TP53/TNFAIP3/HSF1	3
MF	GO:0004602	glutathione peroxidase activity	2/137	22/18368	0.0115701	0.0575846	0.0429768	PRDX6/MGST1	2
MF	GO:0033558	protein deacetylase activity	2/137	22/18368	0.0115701	0.0575846	0.0429768	SIRT1/SIRT6	2
MF	GO:0070182	DNA polymerase binding	2/137	22/18368	0.0115701	0.0575846	0.0429768	HMGB1/LONP1	2
MF	GO:0016836	hydro-lyase activity	3/137	64/18368	0.012143	0.0597492	0.0445922	ALOXE3/CBS/CA9	3
MF	GO:0045296	cadherin binding	7/137	332/18368	0.0123476	0.0600734	0.0448342	EGFR/SNX5/NDRG1/SLC3A2/PRDX6/PPP1R13L/PRDX1	7
MF	GO:0016702	oxidoreductase activity, acting on single donors with incorporation of molecular oxygen, incorporation of two atoms of oxygen	2/137	23/18368	0.0126107	0.0606713	0.0452804	ALOX15B/ALOXE3	2
MF	GO:0003697	single-stranded DNA binding	4/137	123/18368	0.0135852	0.0625611	0.0466908	TP53/HMGB1/LONP1/HSF1	4
MF	GO:0003707	steroid hormone receptor activity	2/137	24/18368	0.0136905	0.0625611	0.0466908	PPARA/PPARD	2
MF	GO:0016701	oxidoreductase activity, acting on single donors with incorporation of molecular oxygen	2/137	24/18368	0.0136905	0.0625611	0.0466908	ALOX15B/ALOXE3	2
MF	GO:0019789	SUMO transferase activity	2/137	24/18368	0.0136905	0.0625611	0.0466908	MDM2/PML	2
MF	GO:0008022	protein C-terminus binding	5/137	189/18368	0.0137259	0.0625611	0.0466908	TNFAIP3/SIRT1/PEX6/YAP1/TERT	5
MF	GO:0008234	cysteine-type peptidase activity	5/137	190/18368	0.0140147	0.0632123	0.0471768	ATG4D/BAP1/TNFAIP3/OTUB1/SENP1	5
MF	GO:0019783	ubiquitin-like protein-specific protease activity	4/137	125/18368	0.014339	0.064008	0.0477706	BAP1/TNFAIP3/OTUB1/SENP1	4
MF	GO:0005160	transforming growth factor beta receptor binding	2/137	25/18368	0.014809	0.0647706	0.0483398	SMAD7/TGFB1	2
MF	GO:0035035	histone acetyltransferase binding	2/137	25/18368	0.014809	0.0647706	0.0483398	TP53/CREB1	2
MF	GO:0019902	phosphatase binding	5/137	196/18368	0.0158341	0.0677752	0.0505822	TP53/EGFR/MAPK3/STAT3/PPARA	5
MF	GO:0031072	heat shock protein binding	4/137	129/18368	0.0159248	0.0677752	0.0505822	HSF1/ZFP36/TFAM/CREB1	4
MF	GO:0004364	glutathione transferase activity	2/137	26/18368	0.0159655	0.0677752	0.0505822	MGST1/GSTM1	2
MF	GO:0004709	MAP kinase kinase kinase activity	2/137	27/18368	0.0171594	0.0721363	0.053837	EGFR/MAP3K11	2
MF	GO:0080025	phosphatidylinositol-3,5-bisphosphate binding	2/137	28/18368	0.0183902	0.0765667	0.0571435	WIPI1/SNX5	2
MF	GO:0033612	receptor serine/threonine kinase binding	2/137	29/18368	0.0196571	0.081062	0.0604984	MDM2/GDF15	2
MF	GO:0016835	carbon-oxygen lyase activity	3/137	79/18368	0.0212672	0.0855066	0.0638155	ALOXE3/CBS/CA9	3
MF	GO:0046332	SMAD binding	3/137	79/18368	0.0212672	0.0855066	0.0638155	ACVR1B/SMAD7/PML	3
MF	GO:0019838	growth factor binding	4/137	141/18368	0.0213273	0.0855066	0.0638155	EGFR/ACVR1B/LIFR/FURIN	4
MF	GO:0016922	nuclear receptor binding	4/137	144/18368	0.022833	0.0907036	0.0676942	WIPI1/SIRT1/STAT3/NR4A1	4
MF	GO:0005543	phospholipid binding	8/137	466/18368	0.0236566	0.0931209	0.0694983	MAP1LC3A/WIPI1/PEBP1/HMGB1/SNX5/DPEP1/FZD7/NR5A2	8
MF	GO:0015171	amino acid transmembrane transporter activity	3/137	84/18368	0.0249502	0.0960826	0.0717087	SLC1A5/SLC7A11/SLC3A2	3
MF	GO:0004623	phospholipase A2 activity	2/137	33/18368	0.0250747	0.0960826	0.0717087	PRDX6/PLA2G6	2
MF	GO:0019956	chemokine binding	2/137	33/18368	0.0250747	0.0960826	0.0717087	HMGB1/ZFP36	2
MF	GO:0050660	flavin adenine dinucleotide binding	3/137	85/18368	0.0257255	0.0977116	0.0729245	NOX5/POR/QSOX1	3
MF	GO:0097718	disordered domain specific binding	2/137	36/18368	0.0294891	0.111033	0.0828665	TP53/MDM2	2
MF	GO:0015035	protein-disulfide reductase activity	2/137	37/18368	0.0310245	0.114817	0.0856907	QSOX1/P4HB	2
MF	GO:0046915	transition metal ion transmembrane transporter activity	2/137	37/18368	0.0310245	0.114817	0.0856907	SLC40A1/SLC25A28	2
MF	GO:0019213	deacetylase activity	2/137	38/18368	0.0325909	0.119592	0.0892543	SIRT1/SIRT6	2
MF	GO:0042169	SH2 domain binding	2/137	40/18368	0.0358146	0.130317	0.0972587	PTPN6/SQSTM1	2
MF	GO:0046982	protein heterodimerization activity	6/137	328/18368	0.0364955	0.131688	0.0982818	TP53/EPAS1/HSF1/NR4A1/P4HB/PDSS2	6
MF	GO:0001046	core promoter sequence-specific DNA binding	2/137	42/18368	0.0391561	0.138972	0.103718	TP53/RELA	2
MF	GO:0015036	disulfide oxidoreductase activity	2/137	42/18368	0.0391561	0.138972	0.103718	QSOX1/P4HB	2
MF	GO:0031490	chromatin DNA binding	3/137	103/18368	0.0418601	0.147361	0.109979	HSF1/STAT3/RELA	3
MF	GO:0001784	phosphotyrosine residue binding	2/137	44/18368	0.0426111	0.148795	0.111049	MAPK3/PTPN6	2
MF	GO:1902936	phosphatidylinositol bisphosphate binding	3/137	107/18368	0.0459967	0.158683	0.118428	WIPI1/SNX5/FZD7	3
MF	GO:0140296	general transcription initiation factor binding	2/137	46/18368	0.0461755	0.158683	0.118428	TP53/RELA	2
KEGG pathway
ID	Description	GeneRatio	BgRatio	pvalue	p.adjust	qvalue	geneID	Count
hsa04216	Ferroptosis	44610	41/8163	0.00357905	0.189689	0.173301	CYBB/SLC3A2	2
hsa00590	Arachidonic acid metabolism	44610	61/8163	0.00778189	0.20622	0.188404	ALOX5/CYP4F8	2
hsa00130	Ubiquinone and other terpenoid-quinone biosynthesis	44579	11/8163	0.0240047	0.289806	0.264768	NQO1	1
hsa04114	Oocyte meiosis	44610	131/8163	0.033063	0.289806	0.264768	CPEB1/AR	2
hsa05418	Fluid shear stress and atherosclerosis	44610	139/8163	0.0368574	0.289806	0.264768	NQO1/TXN	2
hsa04140	Autophagy - animal	44610	141/8163	0.0378316	0.289806	0.264768	ATG3/HMGB1	2
hsa04217	Necroptosis	44610	159/8163	0.0470389	0.289806	0.264768	CYBB/HMGB1	2
