# Supplementary material for: Discovery and validation of Ferroptosis-related molecular patterns and immune characteristics in Alzheimer’s disease
Source: Front Aging Neurosci. 2022 Nov 23;14:1056312. doi: 10.3389/fnagi.2022.1056312 (PMC9727409; doi:10.3389/fnagi.2022.1056312)
Supplement: Supplementary file 6 [file Data_Sheet_3.xlsx]

## Sheet: Sheet1
id	FRGscore
GSM1424090_Control	-1.25789
GSM1424091_Control	0.931197
GSM1424092_Control	5.25523
GSM1424093_Control	-0.0138733
GSM1424094_Control	1.85373
GSM1424095_Control	0.501545
GSM1424096_Control	2.12643
GSM1424097_Control	4.72403
GSM1424098_Control	3.82098
GSM1424099_Control	3.98761
GSM1424100_Control	-1.26926
GSM1424101_Control	0.547226
GSM1424102_Control	2.37498
GSM1424103_Control	0.246692
GSM1424104_Control	-1.49932
GSM1424105_Control	-3.36252
GSM1424106_Control	0.475402
GSM1424107_Control	-0.692121
GSM1424108_Control	3.3233
GSM1424109_Control	-0.585537
GSM1424110_Control	0.0556874
GSM1424111_Control	2.24442
GSM1424112_Control	1.55488
GSM1424113_Control	3.41371
GSM1424114_Control	4.64651
GSM1424115_Control	-1.37496
GSM1424116_Control	0.662375
GSM1424117_Control	0.557034
GSM1424118_Control	0.665091
GSM1424119_Control	1.65003
GSM1424120_Control	-0.9607
GSM1424121_Control	1.8255
GSM1424122_Control	3.84018
GSM1424123_Control	-0.655427
GSM1424124_Control	2.77683
GSM1424125_Control	4.1745
GSM1424126_Control	2.87257
GSM1424127_Control	1.50796
GSM1424128_Control	-1.10376
GSM1424129_Control	-2.50091
GSM1424130_Control	2.4912
GSM1424131_Control	-1.30596
GSM1424132_Control	-1.05971
GSM1424133_Control	1.13389
GSM1424134_Control	0.40418
GSM1424135_Control	-0.574033
GSM1424136_Control	-2.52355
GSM1424137_Control	-0.135851
GSM1424138_Control	-1.35482
GSM1424139_Control	2.13657
GSM1424140_Control	1.21784
GSM1424141_Control	-1.6223
GSM1424142_Control	-1.99279
GSM1424143_Control	3.74106
GSM1424144_Control	-0.985876
GSM1424145_Control	0.222483
GSM1424146_Control	3.2091
GSM1424147_Control	4.23155
GSM1424148_Control	3.12048
GSM1424149_Control	3.49927
GSM1424150_Control	4.67979
GSM1424151_Control	2.26078
GSM1424152_Control	1.46892
GSM1424153_Control	-2.45598
GSM1424154_Control	1.97922
GSM1424155_Control	1.01893
GSM1424156_Control	1.9627
GSM1424157_Control	-0.77567
GSM1424158_Control	1.98811
GSM1424159_Control	2.21359
GSM1424160_Control	1.33757
GSM1424161_Control	-0.64102
GSM1424162_Control	1.28264
GSM1424163_Control	1.82216
GSM1424164_Control	0.724869
GSM1424165_Control	4.72704
GSM1424166_Control	4.70215
GSM1424167_Control	2.34752
GSM1424168_Control	-0.351451
GSM1424169_Control	6.30036
GSM1424170_Control	-1.2093
GSM1424171_Control	-1.122
GSM1424172_Control	-0.882791
GSM1424173_Control	0.884517
GSM1424174_Control	0.843421
GSM1424175_Control	0.00696231
GSM1424176_Control	1.39527
GSM1424177_Control	-1.54613
GSM1424178_Control	-1.18072
GSM1424179_Control	0.63953
GSM1424180_Control	2.53985
GSM1424181_Control	1.44558
GSM1424182_Control	0.306971
GSM1424183_Control	3.23991
GSM1424184_Control	4.96921
GSM1424185_Control	2.63372
GSM1424186_Control	1.80637
GSM1424187_Control	2.60112
GSM1424188_Control	0.164319
GSM1424189_Control	3.45658
GSM1424190_Control	2.72254
GSM1424191_Control	2.02048
GSM1424192_Control	3.34791
GSM1424193_Control	0.856618
GSM1424194_Control	7.60304
GSM1424195_Control	2.76653
GSM1424196_Control	4.7719
GSM1424197_Control	0.852893
GSM1424198_Control	1.52113
GSM1424199_Control	1.04588
GSM1424200_Control	1.1532
GSM1424201_Control	3.23798
GSM1424202_Control	-4.06619
GSM1424203_Control	-3.79724
GSM1424204_Control	0.932977
GSM1424205_Control	4.24323
GSM1424206_Control	2.28446
GSM1424207_Control	2.51491
GSM1424208_Control	3.27351
GSM1424209_Control	1.80756
GSM1424210_Control	-2.2183
GSM1424211_Control	-1.32864
GSM1424212_Control	-3.76399
GSM1424213_Control	-2.98349
GSM1424214_Control	-4.61831
GSM1424215_Control	-0.691651
GSM1424216_Control	-3.65143
GSM1424217_Control	-2.7192
GSM1424218_Control	-1.94981
GSM1424219_Control	-3.697
GSM1424220_Control	-0.90683
GSM1424221_Control	-3.44733
GSM1424222_Control	-3.65641
GSM1424223_Control	-2.87145
GSM1424224_Control	-3.01768
GSM1424225_Control	-3.44917
GSM1424226_Control	-1.11125
GSM1424227_Control	-3.5116
GSM1424228_Control	-1.21323
GSM1424229_Control	-4.02872
GSM1424230_Control	-3.53155
GSM1424231_Control	-2.08098
GSM1424232_Control	-4.12607
GSM1424233_Control	-1.2846
GSM1424234_Control	-2.42018
GSM1424235_Control	-4.16351
GSM1424236_Control	-2.6115
GSM1424237_Control	-1.47549
GSM1424238_Control	-1.91116
GSM1424239_Control	-0.515499
GSM1424240_Control	-2.29453
GSM1424241_Control	0.191014
GSM1424242_Control	-0.160012
GSM1424243_Control	-3.17569
GSM1424244_Control	0.966696
GSM1424245_Control	-1.46514
GSM1424246_Control	-1.37798
GSM1423780_AD	2.255
GSM1423781_AD	-0.587221
GSM1423782_AD	2.3298
GSM1423783_AD	0.0599657
GSM1423784_AD	0.474805
GSM1423785_AD	0.993074
GSM1423786_AD	2.61834
GSM1423787_AD	2.48059
GSM1423788_AD	3.0664
GSM1423789_AD	-0.537283
GSM1423790_AD	-0.347218
GSM1423791_AD	0.430633
GSM1423792_AD	2.5499
GSM1423793_AD	0.97666
GSM1423794_AD	2.78569
GSM1423795_AD	1.08587
GSM1423796_AD	1.20374
GSM1423797_AD	2.15864
GSM1423798_AD	1.35704
GSM1423799_AD	-0.376161
GSM1423800_AD	0.845244
GSM1423801_AD	-0.858354
GSM1423802_AD	3.22668
GSM1423803_AD	2.86583
GSM1423804_AD	1.16804
GSM1423805_AD	1.22769
GSM1423806_AD	-0.160974
GSM1423807_AD	0.312948
GSM1423808_AD	0.0323721
GSM1423809_AD	-1.04872
GSM1423810_AD	0.96452
GSM1423811_AD	2.02587
GSM1423812_AD	2.18129
GSM1423813_AD	-1.40751
GSM1423814_AD	-0.235923
GSM1423815_AD	2.68574
GSM1423816_AD	0.197964
GSM1423817_AD	0.652554
GSM1423818_AD	1.66922
GSM1423819_AD	-0.712893
GSM1423820_AD	-0.177013
GSM1423821_AD	0.330548
GSM1423822_AD	1.06987
GSM1423823_AD	1.82913
GSM1423824_AD	-0.428787
GSM1423825_AD	0.235189
GSM1423826_AD	0.369835
GSM1423827_AD	-0.582783
GSM1423828_AD	2.6726
GSM1423829_AD	0.595235
GSM1423830_AD	-0.654694
GSM1423831_AD	-1.95465
GSM1423832_AD	1.32324
GSM1423833_AD	1.40192
GSM1423834_AD	-1.32899
GSM1423835_AD	1.98145
GSM1423836_AD	-0.392717
GSM1423837_AD	0.403863
GSM1423838_AD	0.681936
GSM1423839_AD	3.97123
GSM1423840_AD	-1.4175
GSM1423841_AD	1.68428
GSM1423842_AD	-0.993497
GSM1423843_AD	5.29445
GSM1423844_AD	0.0897113
GSM1423845_AD	0.677427
GSM1423846_AD	1.82548
GSM1423847_AD	-1.45854
GSM1423848_AD	-1.38901
GSM1423849_AD	3.26364
GSM1423850_AD	0.455741
GSM1423851_AD	3.07716
GSM1423852_AD	1.72705
GSM1423853_AD	2.26781
GSM1423854_AD	-0.695172
GSM1423855_AD	0.978237
GSM1423856_AD	2.82429
GSM1423857_AD	-1.21737
GSM1423858_AD	1.65011
GSM1423859_AD	1.31619
GSM1423860_AD	1.46076
GSM1423861_AD	1.66086
GSM1423862_AD	2.1313
GSM1423863_AD	0.298942
GSM1423864_AD	2.73885
GSM1423865_AD	1.41074
GSM1423866_AD	-1.42764
GSM1423867_AD	5.13075
GSM1423868_AD	1.26911
GSM1423869_AD	1.49132
GSM1423870_AD	0.90309
GSM1423871_AD	-0.779775
GSM1423872_AD	2.68271
GSM1423873_AD	-0.392392
GSM1423874_AD	-0.212463
GSM1423875_AD	0.385693
GSM1423876_AD	3.86442
GSM1423877_AD	0.245076
GSM1423878_AD	-0.491892
GSM1423879_AD	-0.531728
GSM1423880_AD	-1.12389
GSM1423881_AD	-0.504018
GSM1423882_AD	0.912353
GSM1423883_AD	2.08352
GSM1423884_AD	-0.463052
GSM1423885_AD	0.985127
GSM1423886_AD	2.55319
GSM1423887_AD	-1.35357
GSM1423888_AD	-1.0814
GSM1423889_AD	0.801081
GSM1423890_AD	0.550799
GSM1423891_AD	2.05392
GSM1423892_AD	1.53486
GSM1423893_AD	-0.895983
GSM1423894_AD	0.429774
GSM1423895_AD	-2.38556
GSM1423896_AD	1.1815
GSM1423897_AD	0.972621
GSM1423898_AD	-0.096869
GSM1423899_AD	1.01747
GSM1423900_AD	1.88719
GSM1423901_AD	-0.222326
GSM1423902_AD	1.47134
GSM1423903_AD	1.69302
GSM1423904_AD	0.604361
GSM1423905_AD	1.42318
GSM1423906_AD	2.29792
GSM1423907_AD	-0.262777
GSM1423908_AD	2.73758
GSM1423909_AD	1.25835
GSM1423910_AD	0.807883
GSM1423911_AD	0.0365936
GSM1423912_AD	-0.490807
GSM1423913_AD	0.15826
GSM1423914_AD	-1.01042
GSM1423915_AD	1.06575
GSM1423916_AD	3.60694
GSM1423917_AD	0.472232
GSM1423918_AD	1.02207
GSM1423919_AD	1.94957
GSM1423920_AD	-1.80823
GSM1423921_AD	1.77399
GSM1423922_AD	-0.622805
GSM1423923_AD	-0.733119
GSM1423924_AD	-1.80363
GSM1423925_AD	3.4074
GSM1423926_AD	0.766735
GSM1423927_AD	-1.19448
GSM1423928_AD	1.51959
GSM1423929_AD	4.47299
GSM1423930_AD	2.46312
GSM1423931_AD	0.445426
GSM1423932_AD	1.58343
GSM1423933_AD	-1.58821
GSM1423934_AD	4.00214
GSM1423935_AD	-2.4588
GSM1423936_AD	4.13021
GSM1423937_AD	-1.58739
GSM1423938_AD	0.226579
GSM1423939_AD	3.15484
GSM1423940_AD	-4.19749
GSM1423941_AD	-2.08383
GSM1423942_AD	2.30071
GSM1423943_AD	4.4564
GSM1423944_AD	2.50506
GSM1423945_AD	-1.559
GSM1423946_AD	-0.370442
GSM1423947_AD	-0.394712
GSM1423948_AD	-0.315667
GSM1423949_AD	0.888943
GSM1423950_AD	0.366409
GSM1423951_AD	-0.647179
GSM1423952_AD	-3.39835
GSM1423953_AD	-1.0864
GSM1423954_AD	-2.44156
GSM1423955_AD	-1.42982
GSM1423956_AD	-2.85149
GSM1423957_AD	-2.49883
GSM1423958_AD	-2.61515
GSM1423959_AD	-2.77816
GSM1423960_AD	-3.7672
GSM1423961_AD	-2.86329
GSM1423962_AD	-3.79878
GSM1423963_AD	-2.29044
GSM1423964_AD	-2.71355
GSM1423965_AD	-2.90202
GSM1423966_AD	-2.6579
GSM1423967_AD	-2.58629
GSM1423968_AD	-4.32844
GSM1423969_AD	-2.05114
GSM1423970_AD	-1.18946
GSM1423971_AD	-3.04119
GSM1423972_AD	-3.55455
GSM1423973_AD	-2.82737
GSM1423974_AD	-2.59409
GSM1423975_AD	-3.03687
GSM1423976_AD	-3.05209
GSM1423977_AD	-2.16974
GSM1423978_AD	-2.97313
GSM1423979_AD	-1.58712
GSM1423980_AD	-2.99072
GSM1423981_AD	-0.485296
GSM1423982_AD	-2.34292
GSM1423983_AD	0.238638
GSM1423984_AD	-1.63863
GSM1423985_AD	-3.06294
GSM1423986_AD	-2.18937
GSM1423987_AD	-3.46099
GSM1423988_AD	-2.08074
GSM1423989_AD	-1.8159
GSM1423990_AD	-3.18212
GSM1423991_AD	-1.89918
GSM1423992_AD	-2.23271
GSM1423993_AD	-2.87793
GSM1423994_AD	-1.55718
GSM1423995_AD	-2.61259
GSM1423996_AD	-1.37277
GSM1423997_AD	-2.83899
GSM1423998_AD	-3.51854
GSM1423999_AD	-2.10337
GSM1424000_AD	-3.00908
GSM1424001_AD	-1.81037
GSM1424002_AD	-1.1733
GSM1424003_AD	-2.15017
GSM1424004_AD	-2.25093
GSM1424005_AD	-2.85839
GSM1424006_AD	-0.993278
GSM1424007_AD	-0.838906
GSM1424008_AD	-0.897042
GSM1424009_AD	-0.680569
GSM1424010_AD	-1.37875
GSM1424011_AD	-0.0977009
GSM1424012_AD	-1.39185
GSM1424013_AD	-0.614787
GSM1424014_AD	-2.33684
GSM1424015_AD	-3.3514
GSM1424016_AD	0.257854
GSM1424017_AD	-2.50607
GSM1424018_AD	-3.39196
GSM1424019_AD	-1.67649
GSM1424020_AD	-2.02075
GSM1424021_AD	-0.0852838
GSM1424022_AD	-1.82269
GSM1424023_AD	-1.3786
GSM1424024_AD	-2.89574
GSM1424025_AD	-0.75057
GSM1424026_AD	-2.43341
GSM1424027_AD	-1.22354
GSM1424028_AD	-3.88317
GSM1424029_AD	-2.32575
GSM1424030_AD	-2.24158
GSM1424031_AD	-2.7169
GSM1424032_AD	-1.91104
GSM1424033_AD	-1.70275
GSM1424034_AD	-4.06205
GSM1424035_AD	-2.69193
GSM1424036_AD	-1.11987
GSM1424037_AD	-2.85154
GSM1424038_AD	-3.05382
GSM1424039_AD	-2.29812
GSM1424040_AD	-2.62356
GSM1424041_AD	-0.413634
GSM1424042_AD	-3.99089
GSM1424043_AD	-2.47037
GSM1424044_AD	-2.84327
GSM1424045_AD	-4.03342
GSM1424046_AD	-2.42834
GSM1424047_AD	-3.14813
GSM1424048_AD	-1.48022
GSM1424049_AD	-2.27841
GSM1424050_AD	-1.85616
GSM1424051_AD	-0.983808
GSM1424052_AD	-0.493587
GSM1424053_AD	1.29546
GSM1424054_AD	-2.46278
GSM1424055_AD	-0.866769
GSM1424056_AD	-2.32439
GSM1424057_AD	-0.297606
GSM1424058_AD	0.24621
GSM1424059_AD	1.42381
GSM1424060_AD	1.08885
GSM1424061_AD	0.487223
GSM1424062_AD	-0.579321
GSM1424063_AD	1.06237
GSM1424064_AD	1.2833
GSM1424065_AD	1.72151
GSM1424066_AD	0.918875
GSM1424067_AD	-0.342594
GSM1424068_AD	2.3228
GSM1424069_AD	0.942082
GSM1424070_AD	1.96703
GSM1424071_AD	-0.741948
GSM1424072_AD	1.52126
GSM1424073_AD	-0.136632
GSM1424074_AD	-0.300255
GSM1424075_AD	1.8385
GSM1424076_AD	-0.855984
GSM1424077_AD	0.0105457
GSM1424078_AD	1.36345
GSM1424079_AD	2.8118
GSM1424080_AD	1.80239
GSM1424081_AD	1.28494
GSM1424082_AD	0.060262
GSM1424083_AD	-3.32003
GSM1424084_AD	-0.400435
GSM1424085_AD	1.25231
GSM1424086_AD	-1.03047
GSM1424087_AD	1.96509
GSM1424088_AD	0.0673591
GSM1424089_AD	-0.43616
