# Supplementary material for: Discovery and validation of Ferroptosis-related molecular patterns and immune characteristics in Alzheimer’s disease
Source: Front Aging Neurosci. 2022 Nov 23;14:1056312. doi: 10.3389/fnagi.2022.1056312 (PMC9727409; doi:10.3389/fnagi.2022.1056312)
Supplement: Supplementary file 7 [file Data_Sheet_4.xlsx]

## Sheet: Sheet1
ssGSEA
id	GSM1424090_Control	GSM1424091_Control	GSM1424092_Control	GSM1424093_Control	GSM1424094_Control	GSM1424095_Control	GSM1424096_Control	GSM1424097_Control	GSM1424098_Control	GSM1424099_Control	GSM1424100_Control	GSM1424101_Control	GSM1424102_Control	GSM1424103_Control	GSM1424104_Control	GSM1424105_Control	GSM1424106_Control	GSM1424107_Control	GSM1424108_Control	GSM1424109_Control	GSM1424110_Control	GSM1424111_Control	GSM1424112_Control	GSM1424113_Control	GSM1424114_Control	GSM1424115_Control	GSM1424116_Control	GSM1424117_Control	GSM1424118_Control	GSM1424119_Control	GSM1424120_Control	GSM1424121_Control	GSM1424122_Control	GSM1424123_Control	GSM1424124_Control	GSM1424125_Control	GSM1424126_Control	GSM1424127_Control	GSM1424128_Control	GSM1424129_Control	GSM1424130_Control	GSM1424131_Control	GSM1424132_Control	GSM1424133_Control	GSM1424134_Control	GSM1424135_Control	GSM1424136_Control	GSM1424137_Control	GSM1424138_Control
Activated.B.cell	0.431256	0.616201	0.578907	0.551871	0.488839	0.598326	0.643522	0.657671	0.498201	0.511321	0.626433	0.566885	0.525671	0.637552	0.62975	0.484348	0.47781	0.583831	0.543131	0.450793	0.670972	0.576111	0.517752	0.591729	0.536354	0.500187	0.630381	0.531697	0.480004	0.500533	0.557625	0.638684	0.641865	0.516591	0.591497	0.506178	0.569074	0.585649	0.471625	0.498633	0.493636	0.440867	0.63833	0.581638	0.585123	0.375833	0.453161	0.427682	0.546785
Activated.CD4.T.cell	0.86425	0.313591	0.830506	0.572686	0.630067	0.740242	0.472006	0.212845	0.0542032	0.520226	0.488144	0.00767193	0.399872	0.721484	0.471255	0.770303	0.700142	0.889653	0.343778	0.451308	0.483923	0.305011	0.232276	0.705034	0.609461	0.733229	0.361276	0.787126	0.146757	0.174506	0.563306	0.569062	0.635415	0.0627917	0.183892	0.412209	0.595948	0.648498	0.439212	0.292808	0.30946	0.203492	0.492963	0.392211	0.556046	0.502354	0.126722	0.416546	0.675296
Activated.CD8.T.cell	0.39076	0.438692	0.625992	0.380485	0.712542	0.449471	0.562826	0.491531	0.319808	0.352901	0.556203	0.374713	0.749988	0.691178	0.61276	0.545528	0.489307	0.689328	0.343516	0.43449	0.652022	0.418679	0.571908	0.473524	0.678726	0.679611	0.485607	0.788946	0.658314	0.597146	0.629169	0.455575	0.580989	0.50737	0.626011	0.634246	0.619885	0.608581	0.572313	0.406358	0.426672	0.410107	0.555005	0.557657	0.578024	0.576432	0.370773	0.484953	0.646227
Activated.dendritic.cell	0.776245	0.316444	0.627744	0.331585	0.469665	0.70613	0.327871	0.359933	0.503751	0.344079	0.487593	0.269236	0.248255	0.334014	0.38847	0.400107	0.283198	0.455957	0.293517	0.553792	0.438062	0.284102	0.310333	0.537177	0.323849	0.510507	0.271738	0.268063	0.275567	0.483499	0.450527	0.293589	0.373388	0.355112	0.341174	0.378934	0.406475	0.307278	0.328062	0.680945	0.313694	0.304611	0.27742	0.373256	0.322577	0.341109	0.350998	0.367505	0.412052
CD56bright.natural.killer.cell	0.622985	0.532601	0.464612	0.453858	0.462053	0.49029	0.548094	0.582529	0.461737	0.526507	0.465973	0.423004	0.473113	0.526077	0.506495	0.363831	0.568354	0.540121	0.531039	0.386286	0.410125	0.554515	0.603	0.571505	0.508037	0.438477	0.498376	0.472812	0.464736	0.399429	0.496421	0.545399	0.532649	0.42549	0.572303	0.495509	0.455339	0.44104	0.455784	0.429037	0.578154	0.453845	0.404077	0.48572	0.506271	0.480083	0.555115	0.494517	0.369448
CD56dim.natural.killer.cell	0.660837	0.59985	0.509625	0.464215	0.560458	0.607245	0.541116	0.530572	0.465295	0.422752	0.571066	0.558358	0.640561	0.625602	0.715562	0.741399	0.603634	0.660063	0.542496	0.609089	0.585788	0.55955	0.496022	0.444969	0.44621	0.619393	0.509965	0.520069	0.596494	0.450808	0.617621	0.445727	0.536788	0.638046	0.553492	0.49643	0.396437	0.507475	0.704915	0.674866	0.580791	0.554139	0.645364	0.422639	0.507248	0.516177	0.593262	0.588717	0.568007
Eosinophil	0.623058	0.497386	0.546585	0.610521	0.610971	0.666814	0.509791	0.650166	0.389911	0.54736	0.567165	0.555383	0.621715	0.482251	0.540565	0.556371	0.520292	0.665446	0.607695	0.535573	0.417624	0.542614	0.500704	0.510323	0.506824	0.641506	0.335827	0.534396	0.588798	0.416063	0.5572	0.672302	0.556887	0.411042	0.484524	0.461708	0.459406	0.457481	0.43532	0.519912	0.590909	0.725016	0.594695	0.45445	0.519218	0.409429	0.563771	0.513309	0.52082
Gamma.delta.T.cell	0.638047	0.53206	0.69711	0.327929	0.504176	0.65984	0.441081	0.640383	0.638601	0.549704	0.400833	0.491225	0.61029	0.506389	0.403298	0.397096	0.457625	0.41832	0.346557	0.512276	0.416915	0.518204	0.427078	0.43028	0.473947	0.641316	0.435787	0.608807	0.409831	0.679211	0.611383	0.528397	0.611207	0.435139	0.490971	0.523522	0.578125	0.483383	0.488512	0.446278	0.439164	0.459572	0.57725	0.716914	0.529356	0.458408	0.305033	0.556787	0.63883
Immature..B.cell	0.637867	0.608772	0.623035	0.58161	0.549993	0.567572	0.46931	0.661734	0.543201	0.782008	0.594313	0.504878	0.655567	0.629482	0.309435	0.478657	0.493395	0.551611	0.554094	0.602003	0.461319	0.500998	0.630017	0.604769	0.501854	0.497553	0.64881	0.732779	0.667233	0.613769	0.624742	0.580365	0.645308	0.583353	0.656873	0.675556	0.589787	0.693355	0.680773	0.543963	0.621116	0.626238	0.526259	0.739272	0.687187	0.658706	0.390902	0.743532	0.65555
Immature.dendritic.cell	0.540776	0.370519	0.396494	0.427502	0.450897	0.477135	0.496145	0.355386	0.550075	0.349789	0.478584	0.448115	0.393349	0.388338	0.340242	0.50083	0.562418	0.462142	0.388043	0.34676	0.580399	0.404667	0.438669	0.489126	0.265655	0.522373	0.504092	0.487549	0.54741	0.326932	0.434903	0.391916	0.55469	0.313067	0.329371	0.43534	0.420687	0.208373	0.383268	0.338466	0.431514	0.476577	0.348441	0.561854	0.526198	0.56537	0.45892	0.507919	0.402362
MDSC	0.788838	0.376505	0.415289	0.608854	0.403606	0.792063	0.354267	0.305571	0.404844	0.375165	0.620864	0.344028	0.629726	0.501168	0.403644	0.379563	0.199289	0.427476	0.386358	0.521707	0.408783	0.480277	0.405427	0.615084	0.471037	0.42133	0.317305	0.572078	0.476885	0.711181	0.256748	0.550015	0.344951	0.58335	0.405411	0.374708	0.50905	0.462309	0.345846	0.507726	0.307483	0.594844	0.399438	0.529353	0.499438	0.358875	0.379976	0.376161	0.343977
Macrophage	0.529136	0.446128	0.554895	0.343231	0.558753	0.651352	0.470677	0.485813	0.439804	0.375108	0.551315	0.412519	0.394343	0.420078	0.38834	0.339757	0.430016	0.45012	0.427702	0.395462	0.394666	0.414186	0.406979	0.577258	0.556478	0.368622	0.341657	0.461976	0.366719	0.388951	0.450931	0.350312	0.433723	0.422111	0.417389	0.496047	0.388424	0.374685	0.374236	0.377505	0.433642	0.324363	0.250468	0.271148	0.382009	0.3279	0.353245	0.461678	0.293971
Mast.cell	0.67916	0.427162	0.581328	0.508414	0.373293	0.546976	0.445413	0.442409	0.568695	0.449168	0.67298	0.50682	0.414938	0.371242	0.376972	0.582971	0.557587	0.47369	0.413158	0.741349	0.374312	0.447584	0.267541	0.478221	0.400721	0.556108	0.457644	0.539802	0.485596	0.433084	0.657987	0.402198	0.485781	0.381805	0.517218	0.412079	0.503052	0.417068	0.450234	0.62746	0.452616	0.516116	0.436157	0.287405	0.415469	0.185172	0.522852	0.424421	0.453836
Monocyte	0.637102	0.629527	0.639462	0.46277	0.542975	0.598231	0.613484	0.505349	0.422898	0.520588	0.436678	0.569215	0.542085	0.583848	0.534826	0.614581	0.4702	0.645736	0.501556	0.470745	0.594092	0.497934	0.601444	0.329705	0.522448	0.438703	0.433881	0.547439	0.524335	0.503041	0.518558	0.460225	0.489479	0.458481	0.55003	0.510199	0.363502	0.441477	0.526595	0.618849	0.53361	0.574444	0.56694	0.449952	0.555226	0.542004	0.476225	0.560168	0.483498
Natural.killer.T.cell	0.45825	0.426487	0.456622	0.35236	0.527474	0.605837	0.344781	0.455447	0.394989	0.414557	0.593591	0.372836	0.577623	0.357025	0.468056	0.519413	0.347336	0.492918	0.441415	0.527989	0.32932	0.416971	0.410964	0.654282	0.54465	0.417332	0.485784	0.507166	0.552242	0.417974	0.50123	0.415254	0.45346	0.50042	0.522005	0.447562	0.593479	0.478017	0.484144	0.431382	0.533297	0.37578	0.381433	0.434837	0.316908	0.330261	0.472328	0.481968	0.490608
Natural.killer.cell	0.426723	0.0562521	0.23701	0.108867	0.222485	0.564848	0.185468	0.1519	0.475281	0.377646	0.641254	0.209421	0.24376	0.252654	0.259781	0.277372	0.395396	0.258073	0.0977308	0.420796	0.317205	0.250598	0.203318	0.675781	0.311755	0.381646	0.244048	0.252365	0.342456	0.487656	0.148654	0.139055	0.186648	0.319741	0.160917	0.205146	0.359526	0.220862	0.0845965	0.263619	0.237466	0.125872	0.250055	0.246525	0.335769	0.263627	0.174523	0.19724	0.36056
Neutrophil	0.80008	0.409306	0.349445	0.503028	0.539225	0.488247	0.252932	0.22248	0.561822	0.39555	0.380272	0.173407	0.160804	0.284928	0.148884	0.509224	0.529364	0.331832	0.28228	0.604773	0.00319401	0.327376	0.308611	0.386458	0.407873	0.472454	0.114291	0.0761045	0.147068	0.434778	0.418851	0.251574	0.34343	0.57258	0.449837	0.21841	0.180414	0.354137	0.291427	0.265964	0.198004	0.442223	0.0941756	0.326648	0.519511	0.524367	0.704395	0.266144	0.432959
Plasmacytoid.dendritic.cell	0.656677	0.31169	0.58271	0.433962	0.492942	0.606468	0.412452	0.337345	0.362797	0.32706	0.619031	0.367644	0.32858	0.27915	0.326715	0.398206	0.443917	0.372677	0.304662	0.542511	0.285514	0.371043	0.419095	0.532961	0.336562	0.342897	0.273611	0.41667	0.327346	0.456127	0.39852	0.296745	0.353218	0.350467	0.291121	0.371577	0.289236	0.272215	0.384749	0.43633	0.392098	0.340823	0.396798	0.317546	0.33153	0.375647	0.492459	0.359601	0.366687
Regulatory.T.cell	0.434942	0.451281	0.53023	0.2261	0.328455	0.540884	0.387023	0.546711	0.526294	0.362988	0.5513	0.405434	0.538764	0.449984	0.499871	0.342844	0.391793	0.610163	0.655993	0.348151	0.407324	0.436026	0.506956	0.583948	0.460075	0.39589	0.620843	0.698861	0.531152	0.299793	0.626675	0.546519	0.394384	0.44353	0.551312	0.480806	0.478625	0.354805	0.490597	0.452749	0.469232	0.477157	0.397058	0.693385	0.609677	0.575011	0.655189	0.450178	0.551113
T.follicular.helper.cell	0.572699	0.37098	0.629543	0.271138	0.479889	0.659406	0.376217	0.367598	0.46819	0.446818	0.563661	0.295354	0.404885	0.222554	0.316374	0.339396	0.247506	0.413954	0.242602	0.462547	0.487364	0.296332	0.231491	0.487179	0.494274	0.419934	0.398385	0.484214	0.353795	0.560266	0.364744	0.286331	0.424572	0.365159	0.44167	0.411973	0.53149	0.486078	0.32446	0.420933	0.385678	0.202598	0.375367	0.479124	0.342277	0.391297	0.481174	0.30798	0.389452
Type.1.T.helper.cell	0.551781	0.339346	0.502938	0.301593	0.516521	0.569876	0.441415	0.393003	0.561813	0.398673	0.609856	0.452656	0.40404	0.436936	0.377801	0.35929	0.369733	0.428889	0.428954	0.443008	0.403935	0.297063	0.426652	0.423244	0.435605	0.443675	0.38245	0.43827	0.402963	0.56132	0.438955	0.351528	0.359076	0.399679	0.435484	0.432325	0.401804	0.485752	0.423788	0.427682	0.415118	0.301072	0.363113	0.359001	0.418565	0.378738	0.421138	0.379846	0.394832
Type.17.T.helper.cell	0.641154	0.531331	0.492651	0.510354	0.512044	0.60212	0.476338	0.321908	0.543001	0.439441	0.691304	0.403116	0.508457	0.42984	0.376644	0.560474	0.473576	0.556573	0.477406	0.665099	0.452385	0.442281	0.425987	0.62283	0.40912	0.65037	0.346834	0.433714	0.322712	0.598692	0.628058	0.428403	0.461728	0.528505	0.405123	0.410189	0.496276	0.439556	0.552357	0.503539	0.517775	0.490477	0.54504	0.212409	0.242009	0.438635	0.518941	0.484592	0.341694
Type.2.T.helper.cell	0.611284	0.38546	0.274498	0.274159	0.389227	0.435508	0.341013	0.506361	0.615446	0.492186	0.633029	0.294274	0.484098	0.444053	0.528744	0.325645	0.335091	0.338795	0.41715	0.48366	0.357655	0.352478	0.311608	0.639187	0.251334	0.649836	0.333924	0.500894	0.466172	0.595325	0.503477	0.534397	0.459525	0.530039	0.426758	0.340462	0.511378	0.469555	0.370264	0.30476	0.322569	0.351073	0.536174	0.513666	0.470787	0.461431	0.378736	0.464559	0.603053
[truncated: 418 more columns]
