# Supplementary material for: Discovery and validation of Ferroptosis-related molecular patterns and immune characteristics in Alzheimer’s disease
Source: Front Aging Neurosci. 2022 Nov 23;14:1056312. doi: 10.3389/fnagi.2022.1056312 (PMC9727409; doi:10.3389/fnagi.2022.1056312)
Supplement: Supplementary file 8 [file Data_Sheet_5.xlsx]

## Sheet: Sheet1
CIBERSORT
id	B cells naive	B cells memory	Plasma cells	T cells CD8	T cells CD4 naive	T cells CD4 memory resting	T cells CD4 memory activated	T cells follicular helper	T cells regulatory (Tregs)	T cells gamma delta	NK cells resting	NK cells activated	Monocytes	Macrophages M0	Macrophages M1	Macrophages M2	Dendritic cells resting	Dendritic cells activated	Mast cells resting	Mast cells activated	Eosinophils	Neutrophils
GSM1424090	0.0471749	0	0	0	0	0	0.0618474	0	0.120876	0	0	0.0704204	0.0929636	0.0159477	0	0	0	0.0466438	0.085844	0	0	0.458282
GSM1424100	0.00321109	0.0888938	0	0.031338	0.0155863	0.187713	0.108442	0.0506562	0	0	0.0349624	0	0.00320141	0.00790339	0.239238	0.104673	0.0198734	0	0.104308	0	0	0
GSM1424102	0	0.0735143	0.108343	0	0.00261179	0	0.177623	0.116006	0	0.0535234	0.0543856	0.0838106	0	0.0492204	0	0.00776478	0	0	0.125479	0	0.147719	0
GSM1424110	0	0.0446823	0.0184386	0.0846647	0.0738817	0	0.0769794	0	0.0841438	0.257426	0	0.0333071	0	0.106358	0.0158812	0	0.0507156	0	0.151707	0	0.00181485	0
GSM1424117	0	0.0357502	0	0.160358	0	0.233912	0.11982	0.0250977	0	0	0	0.0163041	0	0	0	0.0918945	0.0877784	0.00821631	0	0.124287	0.0965827	0
GSM1424144	0	0.0911449	0.0806572	0	0	0.0860128	0.00945827	0.168284	0	0.047049	0	0.258887	0	0	0.0546476	0	0.0828533	0	0	0.0899984	0.0310079	0
GSM1424148	0	0.0569222	0	0.237431	0	0	0.118881	0.125397	0	0.194518	0	0.0414578	0	0	0	0.0545485	0.0105518	0	0.134596	0	0.0256957	0
GSM1424155	0	0.0824058	0.0967985	0.0933105	0.0188872	0	0.171305	0.106434	0	0.233821	0	0.138523	0	0.0129925	0	0	0	0	0.0363334	0	0.00918998	0
GSM1424161	0	0	0.0679268	0.102448	0	0	0.30335	0.0411227	0.00139967	0.22628	0.0464852	0.0760833	0	0.0579911	0.0335868	0	0	0.00203256	0	0.0412934	0	0
GSM1424166	0.0173628	0	0.0765291	0.0956158	0	0	0.102903	0	0.0443008	0.155446	0	0.108953	0	0.0979034	0.0265819	0	0.0319098	0	0.175135	0	0.06736	0
GSM1424167	0.107992	0	0.00439333	0.0921933	0	0	0.0425428	0.0715974	0	0.150633	0	0.0499004	0	0	0.0216461	0.247815	0.0285299	0.0327965	0.0364544	0.000344557	0.0182315	0.0949291
GSM1424170	0	0.0396953	0	0	0	0.093878	0	0.0222038	0	0.0931848	0	0.0461469	0.152003	0	0	0.128557	0	0.0365368	0	0.00487791	0	0.382916
GSM1424194	0	0.0763713	0	0.125523	0.110623	0	0.137577	0.0211275	0	0.331625	0	0	0	0.0841016	0	0	0	0	0.108102	0	0.00495061	0
GSM1424198	0.0467636	0.00565968	0	0.023856	0.0849406	0	0.0606687	0	0	0	0.0349384	0	0.0266168	0	0	0.236716	0	0.0130797	0.139161	0	0	0.327599
GSM1424201	0	0.121889	0.10387	0	0	0	0.0797353	0.0968337	0.0345707	0.268967	0	0.0583842	0	0.045362	0	0	0.0131369	0	0.0582443	0	0.119008	0
GSM1424216	0	0.0040135	0	0.0361729	0	0	0.106419	0.0297621	0	0	0.0172146	0.00742851	0.12792	0.0690709	0	0	0	0	0.068558	0	0	0.53344
GSM1424222	0	0.0399775	0	0.045855	0.128914	0	0.0206369	0.0581657	0	0	0	0.0255989	0	0	0	0.231578	0	0	0	0	0	0.449274
GSM1424237	0	0.0764895	0	0.0615025	0.0275002	0.0903962	0.190329	0	0.0100712	0.0536254	0	0.0123472	0.00977033	0	0.0181848	0.341768	0	0	0	0.0720918	0.0359236	0
GSM1423786	0.0123376	0.00444973	0	0	0	0.19856	0.0683127	0.0879671	0	0.221842	0	0.0635539	0.0027795	0	0.0215071	0.0612162	0	0.0549318	0.0708912	0	0.0509614	0.080689
GSM1423787	0	0.0681929	0	0.0844685	0	0.0157566	0.123462	0.00550173	0	0.0484132	0	0	0	0	0.017373	0.268674	0	0.0106727	0.245682	0	0	0.111803
GSM1423789	0.0461762	0	0.00324529	0	0.095612	0	0	0.0456441	0	0.0541815	0.0549915	0	0.215125	0	0.00459174	0.17039	0.0465508	0	0.122003	0	0.0101925	0.131296
GSM1423790	0	0.0445856	0	0	0	0.218065	0.088842	0	0	0.152744	0	0.132831	0	0.0945636	0.0522781	0	0	0.12179	0.0563701	0	0.0379306	0
GSM1423797	0	0.226258	0.0255211	0	0	0.132673	0.0264884	0.0444988	0	0.234066	0	0	0	0	0.0647863	0.20868	0	0	0.0317129	0	0.00531535	0
GSM1423802	0.012888	0.0133027	0	0.00048642	0.0584957	0	0	0.0763331	0	0.0619775	0	0.0539464	0.0345822	0.0286444	0	0	0	0.0180292	0.0651061	0	0	0.576208
GSM1423804	0	0.118003	0	0	0.000736413	0	0	0.121075	0	0.0359108	0	0.0495186	0	0	0.0522504	0.335633	0.0154223	0.00671371	0.0419354	0	0	0.222801
GSM1423817	0.0458576	0	0	0.00710874	0	0.0518872	0.091887	0.0505981	0	0.189245	0	0	0	0.00481631	0	0.1974	0.0167463	0.0135367	0.150431	0	0	0.180487
GSM1423819	0.162705	0	0.00614519	0	0.149174	0	0.119187	0.0272479	0	0.163055	0	0	0	0	0.0593876	0.100115	0.0170083	0	0	0.0595158	0.0327259	0.103733
GSM1423824	0	0.0132089	0	0	0.0145639	0.0273617	0.0594047	0	0	0.200641	0	0	0.250006	0.269428	0.00636782	0	0	0.002682	0.0818646	0	0	0.0744714
GSM1423825	0	0.140798	0	0	0.0484575	0.308216	0.0622626	0	0	0	0	0.05081	0	0.00380226	0	0.0698883	0.0560988	0.0425737	0	0	0	0.217093
GSM1423827	0	0.00325001	0	0	0.189643	0.0180064	0.0161207	0	0	0.0561137	0	0.0287005	0	0	0.380668	0.0333437	0.0192211	0	0	0.115182	0	0.13975
GSM1423828	0	0.0830357	0	0.0431011	0.0377204	0.0664394	0.0179819	0.00537395	0	0.0377067	0	0	0.0267392	0.0231329	0.0146603	0.117781	0.00609549	0.00405748	0.130513	0	0	0.385661
GSM1423829	0	0.097798	0	0	0.0587163	0	0.0212832	0	0	0.113959	0	0.0245848	0	0	0.0828229	0.122751	0.0252632	0	0.110611	0	0	0.34221
GSM1423833	0	0	0.01822	0.185415	0	0.132294	0.226447	0.067422	0.00666981	0.043661	0.0834571	0	0	0.180878	0	0	0	0.0171528	0	0.0180692	0.020314	0
GSM1423840	0	0	0.0125603	0	0.055983	0	0.0251653	0.0662868	0	0.0355035	0	0.0417481	0.0326182	0.0340217	0.332147	0	0.0516431	0	0.0922132	0	0	0.220109
GSM1423844	0.0583614	0	0	0	0	0.197315	0.0500021	0.0812366	0	0	0	0.0197257	0	0.0228247	0.000891606	0.0447642	0	0.0681085	0	0	0	0.45677
GSM1423847	0	0.0498401	0.00632396	0.138913	0	0.0258485	0.0481666	0	0	0	0.0213032	0	0	0	0.0141897	0.47167	0.00107666	0.0126215	0.0615403	0	0	0.148507
GSM1423848	0.0322988	0	0	0.00644244	0	0	0	0.0954795	0	0	0.03244	0.014668	0.215469	0.0153378	0.0121207	0	0	0	0	0.117929	0	0.457814
GSM1423851	0.00247123	0.0498438	0	0	0	0.0337244	0.0777023	0.077175	0	0.301818	0	0	0	0.0506985	0.0133665	0	0.0737873	0.0118138	0.115201	0	0	0.192398
GSM1423852	0	0	0.0317868	0	0.0429102	0	0	0.0361064	0.0916202	0	0	0.114787	0	0	0	0	0	0.0476965	0	0.10079	0	0.534303
GSM1423854	0	0	0	0	0.069052	0.280087	0.0316402	0	0	0.112137	0.0589037	0	0	0.0924036	0.0294642	0	0.0035331	0	0.147596	0	0	0.175183
GSM1423856	0.092346	0	0	0.0453237	0.023287	0.0250685	0.0526582	0.0586548	0	0.129737	0.0152816	0	0	0.0473076	0.0264755	0.132581	0.00472784	0	0.164933	0	0.0168854	0.164733
GSM1423857	0	0	0.0356916	0	0.23521	0	0.035819	0.0755944	0	0.288424	0	0	0.0315636	0	0	0.165528	0	0.0152842	0	0.116885	0	0
GSM1423859	0.0450383	0	0	0	0	0.219496	0.0862092	0	0	0.220846	0.0105904	0	0	0.0927993	0.0300875	0.00821303	0.020341	0	0.234576	0	0.0242757	0.00752779
GSM1423861	0.0120203	0.0333584	0.00562743	0	0.0938074	0.0221604	0.0384711	0.0214749	0	0.018209	0.00618867	0	0.0296281	0.0156815	0.304954	0.0687796	0	0	0.0330731	0	0	0.296567
GSM1423863	0	0.034501	0.0334593	0	0.0968548	0	0.0705144	0.0434094	0	0.122028	0	0.00138245	0.011324	0	0.168344	0.0683009	0	0	0.113952	0	0	0.23593
GSM1423873	0.0874341	0	0	0	0	0.00697022	0.0943728	0.0107113	0	0.321386	0	0.0155989	0.0148958	0	0.0235389	0.196984	0.0463873	0	0	0.066084	0.0318325	0.083804
GSM1423877	0	0.0426445	0.0377392	0	0.0134199	0.0610813	0.131915	0.0313066	0	0.119838	0	0.0470915	0.047253	0	0.238356	0.0498641	0.0394162	0	0.000677857	0	0	0.139396
GSM1423878	0	0.101379	0	0	0	0.180692	0.0747431	0.0273481	0	0	0	0.0608401	0.144489	0.00840312	0.0401992	0.043494	0.0703479	0	0	0.0216756	0	0.226389
GSM1423879	0	0	0	0.0399716	0	0.060288	0	0.0348707	0	0	0.0272608	0.0774362	0.0237263	0.0606293	0.132367	0.095273	0.0284212	0	0.00129667	0	0	0.41846
GSM1423882	0.0112816	0.0339967	0	0.0225171	0	0.110985	0.140037	0.0860204	0	0.157884	0	0	0	0.0832834	0	0.00968294	0.0104682	0.0225352	0.262367	0	0	0.0489411
GSM1423894	0	0.0353386	0	0	0.0836504	0.0467719	0.0356055	0.00543251	0	0.125544	0	0.0093692	0.0598232	0.020515	0.0150048	0.0243141	0	0	0.191136	0	0	0.347495
GSM1423904	0.00210554	0	0	0.0763619	0	0.105199	0	0.0150843	0	0	0	0.0573908	0.124528	0	0.0165393	0.074042	0.0213905	0.0108047	0.00561344	0	0	0.490941
GSM1423906	0.0489268	0	0.0472031	0	0.00178622	0.026372	0.104009	0	0	0.171592	0.0607647	0	0.0152582	0.104214	0.0150705	0	0	0.0207571	0.0406311	0	0	0.343414
GSM1423908	0.0456964	0.0773739	0	0	0	0.0952415	0	0.13925	0	0	0	0.195193	0	0.0230439	0.089138	0	0.0252192	0.106738	0	0.0143075	0.025948	0.162851
GSM1423910	0	0	0	0.0111936	0.0596807	0	0.0459383	0.0450013	0	0.25439	0	0.052429	0	0	0.154937	0.168546	0.0443425	0	0	0.0254522	0	0.13809
GSM1423913	0.00136309	0.0386787	0	0	0.0143297	0	0	0.0238251	0	0.0317088	0	0.0169632	0	0	0	0.232271	0	0.0334702	0.106608	0	0	0.500783
GSM1423914	0.091898	0.058881	0	0	0.126465	0	0.116857	0	0.108121	0.000856476	0.236139	0	0.0705145	0.0713779	0.0130589	0.0631496	0	0	0.00262149	0	0.0400607	0
GSM1423915	0.0381016	0	0.00459022	0.0937061	0.0284447	0	0.0212552	0.0826453	0	0.0510129	0	0.0290345	0	0	0.00394687	0.210263	0.0562959	0.0380935	0.0341696	0	0	0.308441
GSM1423920	0.127378	0	0	0	0.157462	0	0.00229744	0	0.0414972	0	0.061338	0	0.264027	0.0892092	0.058067	0	0	0	0	0.0924448	0	0.106279
GSM1423922	0.00586978	0	0	0	0.14574	0	0.112936	0	0.00649334	0.0765899	0.0604901	0	0.121752	0.0455978	0	0	0	0.00665897	0.145421	0	0	0.27245
GSM1423923	0	0.0419223	0	0	0	0.0711521	0	0.0033576	0.0729639	0.15262	0	0	0.050897	0.0171108	0.0329757	0.128174	0	0	0.209448	0	0	0.219377
GSM1423924	0.0435733	0	0	0.010396	0.142464	0	0.053587	0	0	0	0.113696	0	0.11132	0.0190357	0.0107002	0	0	0	0	0.0998677	0	0.39536
GSM1423928	0.0121236	0.00509698	0	0.0203586	0.0647823	0	0.119986	0	0	0.163558	0.00882637	0	0	0.037226	0.050059	0.139371	0.0272439	0	0.182595	0	0	0.168773
GSM1423934	0.0185723	0.0121425	0.00577603	0	0.0130246	0.154265	0.0371621	0	0	0.141402	0.0103468	0	0	0.050891	0.213681	0.0172363	0.0807836	0	0.13584	0	0	0.108877
GSM1423935	0	0.146341	0	0.0258776	0.149406	0	0.0915782	0	0	0	0.0567109	0	0	0	0	0	0.031307	0	0	0.0783408	0	0.420438
GSM1423937	0	0	0.0976965	0	0.0198194	0.031651	0	0.08042	0	0.0110047	0	0.0728048	0	0	0.0223172	0	0.0152772	0	0.0815967	0	0	0.567412
GSM1423943	0	0	0.00958267	0.101699	0	0	0.0880317	0.0202969	0	0	0	0.0112397	0.0914294	0.025829	0.0261501	0	0.100718	0	0.12502	0	0	0.400004
GSM1423944	0	0.0219781	0	0	0.0509184	0.0381655	0.0691097	0.0155777	0	0.0270431	0	0.0225748	0	0	0.000508906	0.428345	0.00665446	0.0526519	0.167595	0	0	0.0988773
GSM1423949	0	0	0	0.0488139	0	0	0.0847355	0.0700619	0	0.0644998	0	0	0	0	0.00617249	0.20578	0.0292711	0	0.178105	0	0	0.31256
GSM1423952	0	0	0	0	0.0405139	0.147783	0.0920333	0	0	0.116492	0	0	0	0	0.0101612	0.248706	0.0167873	0	0.106895	0	0	0.220628
GSM1423953	0	0.016371	0.0212251	0	0.155346	0.0137282	0.108858	0	0	0.201456	0	0	0	0.0349695	0.00902149	0.100226	0.0278018	0	0.0698555	0	0	0.241142
GSM1423954	0	0.0130739	0.0138665	0.0418384	0.0126279	0.037594	0.0646801	0	0	0.0230558	0.00843192	0	0	0	0.030383	0.312108	0.00309172	0	0.191305	0	0	0.247945
GSM1423956	0	0	0	0.015155	0	0.128337	0.0403587	0	0	0	0	0.0299543	0.0823286	0	0	0.334026	0.0538611	0	0	0	0	0.31598
GSM1423957	0.0010605	0.0457212	0	0	0	0.11273	0.0877995	0.00101929	0	0.141557	0	0	0	0	0.0558801	0.191858	0.0479534	0	0.132685	0	0	0.181735
GSM1423958	0.0687883	0	0	0.0230069	0.0278809	0.134874	0.0242049	0	0	0.065846	0.00638106	0	0.067648	0.048903	0.074079	0.0863109	0.00791522	0	0.0271006	0	0	0.337061
GSM1423960	0.0373236	0	0	0	0.0437128	0.102265	0.0776223	0	0	0.0614683	0	0.0570764	0.040107	0.0324485	0	0.0216966	0	0.0111289	0	0.0928967	0	0.422254
GSM1423961	0.00794222	0	0	0	0.0428748	0.156231	0.168191	0	0	0.17977	0.0594405	0	0.0169245	0.0398418	0.00435078	0.114065	0	0.0230073	0.0444521	0	0	0.142909
GSM1423964	0.0149364	0.0677583	0	0	0.00732195	0.078199	0.0698212	0.0150311	0	0.0171556	0.0827851	0	0.0146466	0	0	0.342544	0	0.0487641	0.0586025	0	0	0.182434
GSM1423965	0	0.134057	0	0	0.0434295	0.00721388	0.107215	0.000836729	0.0423524	0.122136	0.0590877	0	0.0604647	0.0812343	0.0562104	0	0	0	0	0.0765468	0	0.209216
GSM1423970	0	0.0911359	0	0.0131644	0.0692298	0	0.0611497	0	0	0	0	0	0.00722318	0	0	0.479322	0.0499099	0.0176198	0.0169373	0	0	0.194308
GSM1423972	0	0.0456487	0	0	0.00413176	0.147575	0.0970182	0	0	0.0250964	0.0922687	0	0.0113892	0	0.0341293	0.345679	0.035361	0	0	0	0	0.161702
GSM1423973	0	0.0515953	0	0	0.0529037	0.070269	0.0750537	0	0	0.118414	0.00375851	0	0.0106368	0	0.0451025	0.177622	0.000223499	0	0	0	0	0.394421
GSM1423977	0	0.010152	0.026937	0	0	0.188458	0	0	0.0249444	0.0616	0	0.000646047	0	0	0.0544743	0.356947	0	0	0.0844739	0	0	0.191367
GSM1423981	0.117544	0	0	0	0.053287	0.00890561	0	0.0419244	0.0186834	0	0.049456	0	0.165714	0.15593	0.0599608	0.0211128	0	0	0.128243	0	0	0.17924
GSM1423982	0.10346	0	0	0.0287634	0.0729065	0	0.00383167	0.0376629	0	0.0655342	0.0211265	0	0.118714	0	0.0665148	0.448985	0	0	0	0.0174154	0	0.0150862
GSM1423983	0	0.0340228	0	0.0518419	0.0365893	0.0727299	0.0244166	0	0	0	0	0.00645834	0.0113656	0	0	0.554923	0	0.0106197	0.0223754	0	0	0.174657
GSM1423984	0	0.077236	0	0	0.164999	0.0668198	0.0431995	0	0	0.0867782	0.0351655	0	0	0	0.0823235	0.308101	0	0	0.0354616	0	0	0.099916
GSM1423985	0.0211465	0.112843	0	0.0473353	0	0	0.066308	0	0.104049	0	0.0392052	0	0.0321463	0	0.0383246	0.373259	0	0	0	0	0.0234426	0.14194
GSM1423986	0	0.0810172	0	0	0.10371	0.0329841	0.0407722	0	0	0.0292774	0.0646033	0	0.0734608	0	0	0.187397	0.00713604	0	0.0914337	0	0	0.288208
GSM1423989	0.0636289	0	0	0.0125998	0.157519	0.0147876	0	0	0	0.0928564	0	0.0344779	0.0807831	0.110396	0.0194135	0.122921	0	0	0.124921	0	0	0.165697
GSM1423991	0	0.0607217	0	0.037249	0.0391072	0	0.0381189	0	0	0	0.161518	0	0.00864616	0	0.0300925	0.394084	0	0.0686203	0.00963247	0	0	0.15221
GSM1423993	0.0241433	0	0	0	0	0.0973445	0.00662854	0	0.0917948	0	0.00660554	0.024767	0.11506	0.0443427	0.00432789	0.108939	0	0	0	0.189242	0	0.286804
GSM1423994	0.0564973	0.0268093	0	0	0	0.090008	0.00572794	0	0	0.0408705	0.0393273	0	0.0396443	0	0.011132	0.357559	0	0.00127036	0.0707257	0	0	0.260429
GSM1423996	0	0.0109117	0.00527982	0	0.113399	0.118635	0.0690376	0	0.040096	0.155432	0.090051	0	0	0	0.0310318	0.0528632	0	0	0	0.0360253	0	0.277238
GSM1423999	0	0.0751552	0	0	0.03843	0.0193813	0.082855	0	0.0554487	0.0646848	0.0518297	0	0	0	0.0119783	0.437144	0	0	0	0	0	0.163093
GSM1424000	0	0.00245223	0	0	0.203365	0	0	0	0.00866174	0.0428825	0.0249133	0	0	0.160499	0.0452014	0.361719	0	0	0.0389872	0	0	0.111318
GSM1424002	0.0587682	0.0369634	0	0	0.0852293	0.0387139	0.0513631	0.0161782	0	0.0100331	0.0663013	0	0	0	0.0191659	0.426154	0	0	0.0496926	0	0	0.141437
GSM1424003	0	0.067703	0	0	0.0458595	0	0.0165563	0	0.0106087	0	0.0300124	0	0.213146	0	0.0108979	0.195992	0.000317752	0	0	0.0238143	0	0.385093
GSM1424004	0.0526542	0	0	0	0.0962443	0	0.083023	0	0	0.0676856	0.0737246	0	0	0.0578437	0.117396	0.180945	0	0	0.0288611	0	0	0.241622
GSM1424007	0.0296394	0.0687359	0	0	0.139632	0	0.0085076	0.0167605	0	0.0546942	0.0450064	0	0	0	0.0175231	0.217532	0	0.00428765	0.0278157	0	0	0.369866
GSM1424008	0.0688575	0.0625069	0	0	0	0.0778976	0	0.0954593	0	0.0190393	0.0207197	0.0382239	0.0475802	0.0294295	0.049675	0.209454	0	0	0	0	0	0.281157
GSM1424009	0	0.033044	0	0	0.0279308	0.0307039	0.0662013	0	0.0286027	0	0.0482842	0	0.220541	0	0.0437422	0.362269	0	0	0	0.00495062	0	0.13373
GSM1424014	0	0.0506388	0	0	0.0706749	0.151351	0.0327466	0	0	0.0048854	0.0406944	0	0	0	0	0.482652	0	0.00284557	0	0.00179124	0	0.161721
GSM1424017	0.0165063	0.0279585	0	0.0223449	0	0.141813	0.0769851	0.0314277	0	0.00116347	0	0.00684024	0	0	0.0385824	0.377508	0.00662347	0	0.113844	0	0	0.138402
GSM1424021	0	0.0130064	0	0	0.0386871	0.125348	0.158806	0.0347392	0	0.144048	0.104434	0	0	0.127993	0.0295881	0.0430917	0	0.0278938	0.129331	0	0.0230331	0
GSM1424024	0.011786	0	0	0	0.115046	0.27227	0	0	0	0.150666	0	0.0412412	0	0.0549535	0.00409839	0.0925685	0	0	0	0.147456	0	0.109914
GSM1424027	0.11094	0	0	0	0	0.127643	0.104428	0	0.0369777	0	0.0123871	0.0373795	0.0115617	0.0423714	0.00929022	0.222316	0	0	0	0.0617019	0	0.223002
GSM1424029	0	0.107229	0	0	0	0.139405	0	0	0	0.0477891	0.0161031	0.0242702	0	0.0329942	0.0275581	0.164199	0.01358	0	0	0.0466082	0	0.380264
GSM1424033	0.0113635	0.0364166	0	0	0.0340956	0.0119649	0.030117	0.0301796	0	0.0891321	0.0239531	0	0	0	0.0049144	0.399459	0	0.0461758	0.0603323	0	0	0.221896
GSM1424035	0	0.0723659	0.1093	0	0.180514	0	0	0	0	0	0.0435508	0	0	0.0617434	0.0276764	0.167593	0	0	0.0906696	0	0	0.246587
GSM1424036	0.0875986	0	0	0.000161263	0.0963521	0	0.0915769	0	0	0.00549258	0.0544107	0	0.0346663	0.00689508	0.000312245	0.194162	0	0.0051955	0.142447	0	0	0.28073
GSM1424039	0	0.128588	0.00962579	0	0.138681	0	0.0339158	0	0.017392	0.0787285	0.0594222	0	0	0	0	0.333214	0	0	0	0.000948955	0	0.199485
GSM1424041	0.0996326	0	0	0.000585386	0	0.0364709	0.0627877	0.0418151	0	0	0.109863	0	0.0762298	0.113617	0.000894942	0.0471408	0	0	0.0882519	0	0	0.322711
GSM1424046	0	0.0558501	0	0	0	0	0.0660818	0	0.241014	0	0	0.062732	0	0.0361523	0.0156541	0	0	0	0.0992148	0	0	0.423301
GSM1424054	0.0230538	0.0933622	0	0.166821	0	0	0.0456144	0.0427068	0	0	0.051713	0	0	0.302037	0.0331437	0.182867	0	0	0.0364911	0	0.0221902	0
GSM1424055	0	0.0669271	0	0	0.203528	0.0654798	0.11004	0.0152305	0	0.170903	0.0292236	0	0.0883903	0.130091	0.0255163	0.046251	0	0	0.0484184	0	0	0
GSM1424060	0	0.0251796	0	0.0353053	0.032929	0	0.0552579	0.0217871	0	0.0927192	0	0	0	0	0.0126946	0.314142	0.0159211	0.00802249	0.164371	0	0	0.221671
GSM1424061	0	0.0251355	0	0	0.162763	0	0.015195	0	0.111249	0.0747842	0	0.0840558	0.108887	0.04998	0.0182349	0.0709597	0	0	0.0548718	0.0122125	0	0.211672
GSM1424066	0	0	0	0.0497792	0	0.117336	0.0446109	0	0	0.113239	0	0.0535136	0.104943	0	0	0.162052	0	0	0.139458	0	0	0.215068
GSM1424068	0	0.185347	0	0.268513	0	0.110366	0.1251	0	0	0	0.000345884	0.0205847	0.0532497	0.0401291	0	0.0761029	0	0	0.0626698	0	0.0575923	0
GSM1424071	0.055918	0	0.0153779	0	0.0814603	0.0873467	0.0310744	0.115174	0	0.0639504	0.00889666	0	0	0	0.0257404	0.102954	0	0	0	0.125547	0	0.28656
GSM1424077	0	0.0263862	0	0.0809279	0.0310812	0	0.0663734	0.0596085	0	0.0682786	0	0	0	0	0.0632259	0.374176	0	0	0.137581	0	0	0.0923615
GSM1424087	0	0	0	0.113309	0	0.0206228	0.0790103	0.0833287	0	0	0.00653259	0	0.00206258	0	0	0.379577	0.103617	0.000768528	0.1303	0	0.0247513	0.0561192
GSM1424088	0.0503279	0	0	0	0.0746378	0.0152202	0	0	0	0.0377055	0.0581568	0	0	0	0.0704584	0.470723	0	0	0	0	0	0.22277
