# Supplementary material for: Discovery and validation of Ferroptosis-related molecular patterns and immune characteristics in Alzheimer’s disease
Source: Front Aging Neurosci. 2022 Nov 23;14:1056312. doi: 10.3389/fnagi.2022.1056312 (PMC9727409; doi:10.3389/fnagi.2022.1056312)
Supplement: Supplementary file 9 [file Data_Sheet_6.xlsx]

## Sheet: Sheet1
Drug-Gene
search_term	match_term	match_type	gene	drug	interaction_types	sources	pmids
ALOX15B	ALOX15B	Definite	ALOX15B	CONGO RED		DTC
ALOX15B	ALOX15B	Definite	ALOX15B	JUGLONE		DTC
ALOX15B	ALOX15B	Definite	ALOX15B	TYRPHOSTIN AG 879		DTC
ALOX15B	ALOX15B	Definite	ALOX15B	BITHIONOLATE SODIUM		DTC
ALOX15B	ALOX15B	Definite	ALOX15B	N,N'-DIPHENYL-P-PHENYLENEDIAMINE		DTC
ALOX15B	ALOX15B	Definite	ALOX15B	CHELERYTHRINE		DTC
ALOX15B	ALOX15B	Definite	ALOX15B	RABEPRAZOLE		DTC
ALOX15B	ALOX15B	Definite	ALOX15B	CHEMBL220845		DTC
ALOX15B	ALOX15B	Definite	ALOX15B	CHEMBL1448292		DTC
ALOX15B	ALOX15B	Definite	ALOX15B	CHEMBL601952		DTC
ALOX15B	ALOX15B	Definite	ALOX15B	NORDIHYDROGUAIARETIC ACID		DTC
ALOX15B	ALOX15B	Definite	ALOX15B	RHODOMYRTOXIN B		DTC
ALOX15B	ALOX15B	Definite	ALOX15B	QUERCETIN		DTC
ALOX15B	ALOX15B	Definite	ALOX15B	SANGUINARIUM		DTC
ALOX15B	ALOX15B	Definite	ALOX15B	CHEMBL122701		DTC
ALOX15B	ALOX15B	Definite	ALOX15B	CAPSAZEPINE		DTC
ALOX15B	ALOX15B	Definite	ALOX15B	O-DEMETHYLATED ADAPALENE		DTC
ALOX15B	ALOX15B	Definite	ALOX15B	MESO-HEXESTROL		DTC
ALOX15B	ALOX15B	Definite	ALOX15B	PSEUDOEPHEDRINE		DTC
ALOX15B	ALOX15B	Definite	ALOX15B	4-CHLOROMERCURIBENZOIC ACID		DTC
ALOX15B	ALOX15B	Definite	ALOX15B	CHEMBL154580		DTC
ALOX15B	ALOX15B	Definite	ALOX15B	4-METHOXYDALBERGIONE		DTC
ALOX15B	ALOX15B	Definite	ALOX15B	CHEMBL457504		DTC
ALOX15B	ALOX15B	Definite	ALOX15B	FENTICLOR		DTC
ALOX15B	ALOX15B	Definite	ALOX15B	HYPERICIN		DTC
ALOX15B	ALOX15B	Definite	ALOX15B	TROGLITAZONE		DTC
ALOX15B	ALOX15B	Definite	ALOX15B	BITHIONOL		DTC
ALOX15B	ALOX15B	Definite	ALOX15B	CHEMBL601616		DTC
ALOX15B	ALOX15B	Definite	ALOX15B	CHEMBL602807		DTC
ALOX15B	ALOX15B	Definite	ALOX15B	SANGUINARINE SULFATE		DTC
ALOX15B	ALOX15B	Definite	ALOX15B	CHEMBL1367933		DTC
ALOX15B	ALOX15B	Definite	ALOX15B	TRICETIN		DTC
ALOX15B	ALOX15B	Definite	ALOX15B	CHEMBL581044		DTC
ALOX15B	ALOX15B	Definite	ALOX15B	MERCURIC CHLORIDE		DTC
ALOX15B	ALOX15B	Definite	ALOX15B	DIENESTROL		DTC
ALOX15B	ALOX15B	Definite	ALOX15B	AURINTRICARBOXYLIC ACID		DTC
ALOX15B	ALOX15B	Definite	ALOX15B	DIPYRONE SODIUM		DTC
ALOX15B	ALOX15B	Definite	ALOX15B	DIHYDROXIDINE		DTC
ALOX15B	ALOX15B	Definite	ALOX15B	PICEATANNOL		DTC
ALOX15B	ALOX15B	Definite	ALOX15B	TYRPHOSTIN 23		DTC
ALOX15B	ALOX15B	Definite	ALOX15B	E324		DTC
ALOX15B	ALOX15B	Definite	ALOX15B	HEXACHLOROPHENE		DTC
ALOX15B	ALOX15B	Definite	ALOX15B	CHEMBL595227		DTC
ALOX15B	ALOX15B	Definite	ALOX15B	GOSSYPOL		DTC
ALOX15B	ALOX15B	Definite	ALOX15B	EMBELIN		DTC
ALOX15B	ALOX15B	Definite	ALOX15B	DIPYRIDAMOLE		DTC
ALOX15B	ALOX15B	Definite	ALOX15B	ARACHIDONOYL GLYCINE		DTC
ALOX15B	ALOX15B	Definite	ALOX15B	EBSELEN		DTC
ALOX15B	ALOX15B	Definite	ALOX15B	LUTEOLIN		DTC
ALOX15B	ALOX15B	Definite	ALOX15B	LINOLENIC ACID		DTC
ALOX15B	ALOX15B	Definite	ALOX15B	CHEMBL238624		DTC
ALOX15B	ALOX15B	Definite	ALOX15B	THIMEROSAL		DTC
ALOX15B	ALOX15B	Definite	ALOX15B	CAFFEIC ACID PHENETHYL ESTER		DTC
ALOX15B	ALOX15B	Definite	ALOX15B	PHENOTHIAZINE		DTC
ALOX15B	ALOX15B	Definite	ALOX15B	CHEMBL1091971		DTC
ALOX15B	ALOX15B	Definite	ALOX15B	HINOKITIOL		DTC
ALOX15B	ALOX15B	Definite	ALOX15B	TYRPHOSTIN 47		DTC
ALOX15B	ALOX15B	Definite	ALOX15B	CHEMBL169233		DTC
ALOX15B	ALOX15B	Definite	ALOX15B	ETHOPROPAZINE HYDROCHLORIDE		DTC
ALOX15B	ALOX15B	Definite	ALOX15B	PROTOPORPHYRIN		DTC
ALOX15B	ALOX15B	Definite	ALOX15B	CHEMBL242171		DTC
ALOX15B	ALOX15B	Definite	ALOX15B	PHENYLMERCURIC ACETATE		DTC
ALOX15B	ALOX15B	Definite	ALOX15B	PYRITHIONE ZINC		DTC
CDKN2A	CDKN2A	Definite	CDKN2A	CARBOPLATIN		JAX-CKB	28514312
CDKN2A	CDKN2A	Definite	CDKN2A	SAPANISERTIB		JAX-CKB	25261369
CDKN2A	CDKN2A	Definite	CDKN2A	VEMURAFENIB		CIViC	24265155
CDKN2A	CDKN2A	Definite	CDKN2A	CRIZOTINIB		JAX-CKB	28476735
CDKN2A	CDKN2A	Definite	CDKN2A	DABRAFENIB		CIViC	24265155
CDKN2A	CDKN2A	Definite	CDKN2A	GEMCITABINE		JAX-CKB	25156567
CDKN2A	CDKN2A	Definite	CDKN2A	HMN-214		JAX-CKB	25156567
CDKN2A	CDKN2A	Definite	CDKN2A	LETROZOLE		CIViC	26715889
CDKN2A	CDKN2A	Definite	CDKN2A	ALVOCIDIB		JAX-CKB	12777976
CDKN2A	CDKN2A	Definite	CDKN2A	ALECTINIB		JAX-CKB	28476735
CDKN2A	CDKN2A	Definite	CDKN2A	IMATINIB		JAX-CKB	28514312
CDKN2A	CDKN2A	Definite	CDKN2A	GSK-461364		JAX-CKB	25156567
CDKN2A	CDKN2A	Definite	CDKN2A	TRAMETINIB		JAX-CKB	26343583|27488531|22983396
CDKN2A	CDKN2A	Definite	CDKN2A	PACLITAXEL		JAX-CKB	28514312
CDKN2A	CDKN2A	Definite	CDKN2A	ABEMACICLIB		ClearityFoundationBiomarkers|JAX-CKB|OncoKB	27217383|26183925
CDKN2A	CDKN2A	Definite	CDKN2A	PF-00477736		JAX-CKB	26140595
CDKN2A	CDKN2A	Definite	CDKN2A	RIGOSERTIB		JAX-CKB	25156567
CDKN2A	CDKN2A	Definite	CDKN2A	MILCICLIB MALEATE		JAX-CKB	23347136
CDKN2A	CDKN2A	Definite	CDKN2A	PALBOCICLIB		JAX-CKB|CIViC|OncoKB	26715889|21278246|22711607|27488531|21871868|24495407|20952405|22983396|26528855|25156567|26380006|26183925|23898052
CDKN2A	CDKN2A	Definite	CDKN2A	RIBOCICLIB		ClearityFoundationBiomarkers|OncoKB
CDKN2A	CDKN2A	Definite	CDKN2A	PANITUMUMAB		CIViC	23746666
BAP1	BAP1	Definite	BAP1	SUNITINIB		CIViC	27751729
BAP1	BAP1	Definite	BAP1	VORINOSTAT		CIViC	22038994
BAP1	BAP1	Definite	BAP1	PANOBINOSTAT		CIViC	22038994
BAP1	BAP1	Definite	BAP1	APITOLISIB		CIViC	28389374
BAP1	BAP1	Definite	BAP1	OLAPARIB		CIViC	28389374|22683710
BAP1	BAP1	Definite	BAP1	EVEROLIMUS		CIViC	27751729
HMGB1	HMGB1	Definite	HMGB1	EPIGALOCATECHIN GALLATE		NCI	17987129
HMGB1	HMGB1	Definite	HMGB1	ITRACONAZOLE		NCI	14639950
HMGB1	HMGB1	Definite	HMGB1	VOLANESORSEN SODIUM		NCI	1939057
HMGB1	HMGB1	Definite	HMGB1	UREA		NCI	3342876
HMGB1	HMGB1	Definite	HMGB1	PREDNISOLONE		NCI	18447956
HMGB1	HMGB1	Definite	HMGB1	CISPLATIN		NCI	9427537|8968078
HMGB1	HMGB1	Definite	HMGB1	ANTIBIOTIC		NCI	9161031
HMGB1	HMGB1	Definite	HMGB1	SODIUM CHLORIDE		NCI	17334244
HMGB1	HMGB1	Definite	HMGB1	HEXAMETHYLENEBISACETAMIDE		NCI	7741753
HMGB1	HMGB1	Definite	HMGB1	CHLORAMPHENICOL		NCI	9931456
HMGB1	HMGB1	Definite	HMGB1	AMPICILLIN		NCI	9931456
BRD4	BRD4	Definite	BRD4	MOLIBRESIB	inhibitor	TTD
BRD4	BRD4	Definite	BRD4	TRIAZOLAM		DTC	22137933
BRD4	BRD4	Definite	BRD4	ALPRAZOLAM		DTC	22137933
BRD4	BRD4	Definite	BRD4	CHEMBL2017291		DTC	25559428
BRD4	BRD4	Definite	BRD4	CHEMBL52030		DTC	22137933
BRD4	BRD4	Definite	BRD4	ABBV-744		TTD
BRD4	BRD4	Definite	BRD4	DOCETAXEL		NCI	16542442
BRD4	BRD4	Definite	BRD4	APABETALONE		TTD
BRD4	BRD4	Definite	BRD4	MIDAZOLAM		DTC	22137933
BRD4	BRD4	Definite	BRD4	AZD-5153		TTD
BRD4	BRD4	Definite	BRD4	ESTAZOLAM		DTC	22137933
BRD4	BRD4	Definite	BRD4	BIRABRESIB		CIViC|TTD	26976114
P4HB	P4HB	Definite	P4HB	LOMITAPIDE MESYLATE	inhibitor	ChemblInteractions
P4HB	P4HB	Definite	P4HB	SYROSINGOPINE		DTC
P4HB	P4HB	Definite	P4HB	CHEMBL522983		DTC
P4HB	P4HB	Definite	P4HB	DIHYDRODAPHNODORIN B		DTC
P4HB	P4HB	Definite	P4HB	QUERCITRIN		DTC
P4HB	P4HB	Definite	P4HB	CHEMBL579956		DTC
P4HB	P4HB	Definite	P4HB	ASTRAGALIN		DTC
P4HB	P4HB	Definite	P4HB	LIQUIRITIN		DTC
P4HB	P4HB	Definite	P4HB	RALOXIFENE HYDROCHLORIDE		DTC
PPARD	PPARD	Definite	PPARD	GW501516	agonist	DTC|TdgClinicalTrial	20403648|23391484|23566516|23843199
PPARD	PPARD	Definite	PPARD	CER-002	agonist	TdgClinicalTrial|ChemblInteractions|TTD	20393155
PPARD	PPARD	Definite	PPARD	AVE0847	agonist	ChemblInteractions
PPARD	PPARD	Definite	PPARD	DB959	agonist	TdgClinicalTrial|ChemblInteractions|TTD
PPARD	PPARD	Definite	PPARD	INDEGLITAZAR	agonist	ChemblInteractions	10592235
PPARD	PPARD	Definite	PPARD	MBX-8025	agonist	TdgClinicalTrial|ChemblInteractions|TTD
PPARD	PPARD	Definite	PPARD	SODELGLITAZAR	agonist	ChemblInteractions
PPARD	PPARD	Definite	PPARD	CHEMBL592652	antagonist	DTC	22369181
PPARD	PPARD	Definite	PPARD	CHEMBL153057	agonist	DTC	10592235
PPARD	PPARD	Definite	PPARD	BEZAFIBRATE	agonist	DTC	16168052
PPARD	PPARD	Definite	PPARD	KD3010	agonist	TdgClinicalTrial|ChemblInteractions|TTD
PPARD	PPARD	Definite	PPARD	BIS(DIMETHYLAMINETHIOCARBONYL)MONOSULFIDE		DTC
PPARD	PPARD	Definite	PPARD	DACTINOMYCIN		DTC
PPARD	PPARD	Definite	PPARD	HYMECROMONE		DTC
PPARD	PPARD	Definite	PPARD	CLOFLUCARBAN		DTC
PPARD	PPARD	Definite	PPARD	CHEMBL31020		DTC
PPARD	PPARD	Definite	PPARD	ELAFIBRANOR		TTD
PPARD	PPARD	Definite	PPARD	CHLORPHRIFOS OXON		DTC
PPARD	PPARD	Definite	PPARD	CHEMBL220845		DTC
PPARD	PPARD	Definite	PPARD	BIFENAZATE		DTC
PPARD	PPARD	Definite	PPARD	CHEMBL1257022		DTC
PPARD	PPARD	Definite	PPARD	DOXORUBICIN HYDROCHLORIDE		DTC
PPARD	PPARD	Definite	PPARD	CLOXYQUIN		DTC
PPARD	PPARD	Definite	PPARD	RALOXIFENE HYDROCHLORIDE		DTC
PPARD	PPARD	Definite	PPARD	CHEMBL2392553		DTC
PPARD	PPARD	Definite	PPARD	BIFONAZOLE		DTC
PPARD	PPARD	Definite	PPARD	HYDRALAZINE HYDROCHLORIDE		DTC
PPARD	PPARD	Definite	PPARD	THALIDOMIDE		PharmGKB	20038957
PPARD	PPARD	Definite	PPARD	HYCANTHONE		DTC
PPARD	PPARD	Definite	PPARD	ATORVASTATIN		NCI	16139565
PPARD	PPARD	Definite	PPARD	CHEMBL292352		DTC
PPARD	PPARD	Definite	PPARD	VITAMIN K3H2		DTC
PPARD	PPARD	Definite	PPARD	IDEBENONE		DTC
PPARD	PPARD	Definite	PPARD	FLUOXETINE HYDROCHLORIDE		DTC
PPARD	PPARD	Definite	PPARD	ISOCONAZOLE		DTC
PPARD	PPARD	Definite	PPARD	MOSAPRAMINE		DTC
PPARD	PPARD	Definite	PPARD	3R14S-OCHRATOXIN A		DTC
PPARD	PPARD	Definite	PPARD	ASCORBYL PALMITATE		DTC
PPARD	PPARD	Definite	PPARD	CHEMBL1606		DTC
PPARD	PPARD	Definite	PPARD	CINACALCET HYDROCHLORIDE		DTC
PPARD	PPARD	Definite	PPARD	CHEMBL333177		DTC
PPARD	PPARD	Definite	PPARD	PROSTAGLANDIN D2		DTC	23566516
PPARD	PPARD	Definite	PPARD	DIFENOCONAZOLE		DTC
PPARD	PPARD	Definite	PPARD	DIBUTYLDICHLOROSTANNANE		DTC
PPARD	PPARD	Definite	PPARD	DINOSEB		DTC
PPARD	PPARD	Definite	PPARD	CHEMBL592305		DTC
PPARD	PPARD	Definite	PPARD	SALINAZID		DTC
PPARD	PPARD	Definite	PPARD	BITHIONOL		DTC
PPARD	PPARD	Definite	PPARD	FENTICLOR		DTC
PPARD	PPARD	Definite	PPARD	DESLORATADINE		DTC
PPARD	PPARD	Definite	PPARD	ISOXABEN		DTC
PPARD	PPARD	Definite	PPARD	ZIRAM		DTC
PPARD	PPARD	Definite	PPARD	ALPHA-TERTHIENYL		DTC
PPARD	PPARD	Definite	PPARD	PROPACHLOR		DTC
PPARD	PPARD	Definite	PPARD	SERATRODAST		DTC
PPARD	PPARD	Definite	PPARD	TRIBROMSALAN		DTC
PPARD	PPARD	Definite	PPARD	DASATINIB		DTC
PPARD	PPARD	Definite	PPARD	CLOMIPRAMINE		DTC
PPARD	PPARD	Definite	PPARD	GOSSYPOL		DTC
PPARD	PPARD	Definite	PPARD	CLOCAPRAMINE		DTC
PPARD	PPARD	Definite	PPARD	PAZOPANIB		DTC
PPARD	PPARD	Definite	PPARD	FOLPET		DTC
PPARD	PPARD	Definite	PPARD	RETINAL		DTC
PPARD	PPARD	Definite	PPARD	TROVAFLOXACIN MESYLATE		DTC
PPARD	PPARD	Definite	PPARD	E319		DTC
PPARD	PPARD	Definite	PPARD	ROSIGLITAZONE MALEATE		DTC
PPARD	PPARD	Definite	PPARD	CIGLITAZONE		DTC	23566516
PPARD	PPARD	Definite	PPARD	CHEMBL38508		DTC	23273519
PPARD	PPARD	Definite	PPARD	CLOTRIMAZOLE		DTC
PPARD	PPARD	Definite	PPARD	ETOXAZOLE		DTC
PPARD	PPARD	Definite	PPARD	TRIBUTYLTIN-OXIDE		DTC
PPARD	PPARD	Definite	PPARD	PROMETHAZINE HYDROCHLORIDE		DTC
PPARD	PPARD	Definite	PPARD	TRIAMTERENE		DTC
PPARD	PPARD	Definite	PPARD	BISPHENOL A		DTC
PPARD	PPARD	Definite	PPARD	ROTENONE		DTC
PPARD	PPARD	Definite	PPARD	IDAZOXAN		DTC
PPARD	PPARD	Definite	PPARD	CHLORHEXIDINE		DTC
PPARD	PPARD	Definite	PPARD	PHENANTHROLINE		DTC
PPARD	PPARD	Definite	PPARD	CYCLOHEXANONE OXIME		DTC
PPARD	PPARD	Definite	PPARD	FLUSPIRILENE		DTC
PPARD	PPARD	Definite	PPARD	EMETINE HYDROCHLORIDE		DTC
PPARD	PPARD	Definite	PPARD	FENOFIBRIC ACID		DTC	23566516
PPARD	PPARD	Definite	PPARD	ENCLOMIPHENE		DTC
PPARD	PPARD	Definite	PPARD	THIOSEMICARBAZIDE		DTC
PPARD	PPARD	Definite	PPARD	CHEMBL118417		DTC
PPARD	PPARD	Definite	PPARD	MENADIONE		DTC
PPARD	PPARD	Definite	PPARD	APIGENIN		DTC
PPARD	PPARD	Definite	PPARD	ASTEMIZOLE		DTC
PPARD	PPARD	Definite	PPARD	MURAGLITAZAR		DTC
PPARD	PPARD	Definite	PPARD	CHLORPROMAZINE HYDROCHLORIDE		DTC
PPARD	PPARD	Definite	PPARD	FTORMETAZINE		DTC
PPARD	PPARD	Definite	PPARD	MITOXANTRONE HYDROCHLORIDE		DTC
PPARD	PPARD	Definite	PPARD	BAZEDOXIFENE ACETATE		DTC
PPARD	PPARD	Definite	PPARD	PHENYLMERCURIC ACETATE		DTC
PPARD	PPARD	Definite	PPARD	ALCOHOL		NCI	12641735
PPARD	PPARD	Definite	PPARD	ORYZALIN		DTC
PPARD	PPARD	Definite	PPARD	NITROXOLINE		DTC
PPARD	PPARD	Definite	PPARD	TAMOXIFEN CITRATE		DTC
PPARD	PPARD	Definite	PPARD	DIPHENYLSULFANE		DTC
PPARD	PPARD	Definite	PPARD	TETRADECYLTHIOACETIC ACID		DTC	20036122
PPARD	PPARD	Definite	PPARD	CHEMBL172988		DTC
PPARD	PPARD	Definite	PPARD	GW7647		DTC	18162399
PPARD	PPARD	Definite	PPARD	HOMIDIUM BROMIDE		DTC
PPARD	PPARD	Definite	PPARD	CYCLOHEXIMIDE		DTC
PPARD	PPARD	Definite	PPARD	DISULFIRAM		DTC
PPARD	PPARD	Definite	PPARD	TRIPARANOL		DTC
PPARD	PPARD	Definite	PPARD	CHEMBL594772		DTC
PPARD	PPARD	Definite	PPARD	IPCONAZOLE		DTC
PPARD	PPARD	Definite	PPARD	ABAMECTIN		DTC
PPARD	PPARD	Definite	PPARD	CHEMBL598608		DTC	25768705
PPARD	PPARD	Definite	PPARD	SANGUINARIUM		DTC
PPARD	PPARD	Definite	PPARD	DICHLOROPHEN		DTC
PPARD	PPARD	Definite	PPARD	DOCETAXEL		PharmGKB	20038957
PPARD	PPARD	Definite	PPARD	PROGLUMETACIN		DTC
PPARD	PPARD	Definite	PPARD	BIOALLETHRIN S-CYCLOPENTENYL ISOMER		DTC
PPARD	PPARD	Definite	PPARD	CHEMBL610767		DTC
PPARD	PPARD	Definite	PPARD	IDARUBICIN HYDROCHLORIDE		DTC
PPARD	PPARD	Definite	PPARD	PENFLURIDOL		DTC
PPARD	PPARD	Definite	PPARD	PIMOZIDE		DTC
PPARD	PPARD	Definite	PPARD	VANOXERINE		DTC
PPARD	PPARD	Definite	PPARD	TRICLOCARBAN		DTC
PPARD	PPARD	Definite	PPARD	OCTYL_GALLATE		DTC
PPARD	PPARD	Definite	PPARD	HYDRAMETHYLNON		DTC
PPARD	PPARD	Definite	PPARD	PROPRANOLOL HYDROCHLORIDE		DTC
PPARD	PPARD	Definite	PPARD	HEXACHLOROPHENE		DTC
PPARD	PPARD	Definite	PPARD	THIORIDAZINE		DTC
PPARD	PPARD	Definite	PPARD	CHLORANIL		DTC
