# Supplementary material for: Discovery and validation of Ferroptosis-related molecular patterns and immune characteristics in Alzheimer’s disease
Source: Front Aging Neurosci. 2022 Nov 23;14:1056312. doi: 10.3389/fnagi.2022.1056312 (PMC9727409; doi:10.3389/fnagi.2022.1056312)
Supplement: Supplementary file 10 [file Data_Sheet_7.xlsx]

## Sheet: Sheet1
Node1	Node2
ALOX15B	CONGO RED
ALOX15B	JUGLONE
ALOX15B	TYRPHOSTIN AG 879
ALOX15B	BITHIONOLATE SODIUM
ALOX15B	N,N'-DIPHENYL-P-PHENYLENEDIAMINE
ALOX15B	CHELERYTHRINE
ALOX15B	RABEPRAZOLE
ALOX15B	CHEMBL220845
ALOX15B	CHEMBL1448292
ALOX15B	CHEMBL601952
ALOX15B	NORDIHYDROGUAIARETIC ACID
ALOX15B	RHODOMYRTOXIN B
ALOX15B	QUERCETIN
ALOX15B	SANGUINARIUM
ALOX15B	CHEMBL122701
ALOX15B	CAPSAZEPINE
ALOX15B	O-DEMETHYLATED ADAPALENE
ALOX15B	MESO-HEXESTROL
ALOX15B	PSEUDOEPHEDRINE
ALOX15B	4-CHLOROMERCURIBENZOIC ACID
ALOX15B	CHEMBL154580
ALOX15B	4-METHOXYDALBERGIONE
ALOX15B	CHEMBL457504
ALOX15B	FENTICLOR
ALOX15B	HYPERICIN
ALOX15B	TROGLITAZONE
ALOX15B	BITHIONOL
ALOX15B	CHEMBL601616
ALOX15B	CHEMBL602807
ALOX15B	SANGUINARINE SULFATE
CDKN2A	CARBOPLATIN
CDKN2A	SAPANISERTIB
CDKN2A	VEMURAFENIB
CDKN2A	CRIZOTINIB
CDKN2A	DABRAFENIB
CDKN2A	GEMCITABINE
CDKN2A	HMN-214
CDKN2A	LETROZOLE
CDKN2A	ALVOCIDIB
CDKN2A	ALECTINIB
CDKN2A	IMATINIB
CDKN2A	GSK-461364
CDKN2A	TRAMETINIB
CDKN2A	PACLITAXEL
CDKN2A	ABEMACICLIB
CDKN2A	PF-00477736
CDKN2A	RIGOSERTIB
CDKN2A	MILCICLIB MALEATE
CDKN2A	PALBOCICLIB
CDKN2A	RIBOCICLIB
CDKN2A	PANITUMUMAB
BAP1	SUNITINIB
BAP1	VORINOSTAT
BAP1	PANOBINOSTAT
BAP1	APITOLISIB
BAP1	OLAPARIB
BAP1	EVEROLIMUS
HMGB1	EPIGALOCATECHIN GALLATE
HMGB1	ITRACONAZOLE
HMGB1	VOLANESORSEN SODIUM
HMGB1	UREA
HMGB1	PREDNISOLONE
HMGB1	CISPLATIN
HMGB1	ANTIBIOTIC
HMGB1	SODIUM CHLORIDE
HMGB1	HEXAMETHYLENEBISACETAMIDE
HMGB1	CHLORAMPHENICOL
HMGB1	AMPICILLIN
BRD4	MOLIBRESIB
BRD4	TRIAZOLAM
BRD4	ALPRAZOLAM
BRD4	CHEMBL2017291
BRD4	CHEMBL52030
BRD4	ABBV-744
BRD4	DOCETAXEL
BRD4	APABETALONE
BRD4	MIDAZOLAM
BRD4	AZD-5153
BRD4	ESTAZOLAM
BRD4	BIRABRESIB
P4HB	LOMITAPIDE MESYLATE
P4HB	SYROSINGOPINE
P4HB	CHEMBL522983
P4HB	DIHYDRODAPHNODORIN B
P4HB	QUERCITRIN
P4HB	CHEMBL579956
P4HB	ASTRAGALIN
P4HB	LIQUIRITIN
P4HB	RALOXIFENE HYDROCHLORIDE
PPARD	GW501516
PPARD	CER-002
PPARD	AVE0847
PPARD	DB959
PPARD	INDEGLITAZAR
PPARD	MBX-8025
PPARD	SODELGLITAZAR
PPARD	CHEMBL592652
PPARD	CHEMBL153057
PPARD	BEZAFIBRATE
PPARD	KD3010
PPARD	BIS(DIMETHYLAMINETHIOCARBONYL)MONOSULFIDE
PPARD	DACTINOMYCIN
PPARD	HYMECROMONE
PPARD	CLOFLUCARBAN
PPARD	CHEMBL31020
PPARD	ELAFIBRANOR
PPARD	CHLORPHRIFOS OXON
PPARD	CHEMBL220845
PPARD	BIFENAZATE
PPARD	CHEMBL1257022
PPARD	DOXORUBICIN HYDROCHLORIDE
PPARD	CLOXYQUIN
PPARD	RALOXIFENE HYDROCHLORIDE
PPARD	CHEMBL2392553
PPARD	BIFONAZOLE
PPARD	HYDRALAZINE HYDROCHLORIDE
PPARD	THALIDOMIDE
PPARD	HYCANTHONE
PPARD	ATORVASTATIN
