# Supplementary material for: Discovery and validation of Ferroptosis-related molecular patterns and immune characteristics in Alzheimer’s disease
Source: Front Aging Neurosci. 2022 Nov 23;14:1056312. doi: 10.3389/fnagi.2022.1056312 (PMC9727409; doi:10.3389/fnagi.2022.1056312)
Supplement: Supplementary file 11 [file Data_Sheet_8.xlsx]

## Sheet: Sheet1
Node1	Node2	Interaction
PPARD	hsa-miR-324-3p	mRNA
IFNA17	hsa-miR-93-3p	mRNA
DUOX2	hsa-miR-421	mRNA
DUOX2	hsa-miR-3179	mRNA
PPARD	hsa-miR-596	mRNA
DUOX2	hsa-miR-631	mRNA
HMGB1	hsa-miR-3152-3p	mRNA
BRD4	hsa-miR-1286	mRNA
DUOX2	hsa-miR-4320	mRNA
DUOX2	hsa-miR-940	mRNA
DUOX2	hsa-miR-512-5p	mRNA
HMGB1	hsa-miR-767-5p	mRNA
HMGB1	hsa-miR-548c-3p	mRNA
IFNA17	hsa-miR-570-3p	mRNA
BRD4	hsa-let-7g-3p	mRNA
NOX5	hsa-miR-3122	mRNA
BRD4	hsa-miR-25-5p	mRNA
PPARD	hsa-miR-185-3p	mRNA
BAP1	hsa-miR-200b-3p	mRNA
BAP1	hsa-miR-516a-3p	mRNA
HMGB1	hsa-miR-759	mRNA
P4HB	hsa-miR-548k	mRNA
IFNA17	hsa-miR-548c-3p	mRNA
BRD4	hsa-miR-1289	mRNA
DUOX2	hsa-miR-628-5p	mRNA
PPARD	hsa-miR-548p	mRNA
HMGB1	hsa-miR-1284	mRNA
HMGB1	hsa-miR-3119	mRNA
IFNA17	hsa-miR-4317	mRNA
PPARD	hsa-miR-185-5p	mRNA
DUOX2	hsa-miR-1255a	mRNA
CDKN2A	hsa-miR-4302	mRNA
BAP1	hsa-miR-132-5p	mRNA
PPARD	hsa-miR-4308	mRNA
NOX5	hsa-miR-106a-3p	mRNA
CDKN2A	hsa-miR-1286	mRNA
BRD4	hsa-miR-1913	mRNA
BAP1	hsa-miR-4264	mRNA
IFNA17	hsa-miR-197-3p	mRNA
ALOX15B	hsa-miR-541-3p	mRNA
DUOX2	hsa-miR-28-5p	mRNA
BAP1	hsa-miR-423-5p	mRNA
P4HB	hsa-miR-548n	mRNA
DUOX2	hsa-miR-708-5p	mRNA
BAP1	hsa-miR-429	mRNA
BAP1	hsa-miR-640	mRNA
HMGB1	hsa-miR-496	mRNA
BRD4	hsa-miR-873-5p	mRNA
IFNA17	hsa-miR-595	mRNA
ALOX15B	hsa-miR-4256	mRNA
PPARD	hsa-miR-3202	mRNA
HMGB1	hsa-miR-379-3p	mRNA
BAP1	hsa-miR-2861	mRNA
BRD4	hsa-miR-3065-5p	mRNA
BAP1	hsa-miR-545-5p	mRNA
CDKN2A	hsa-miR-542-5p	mRNA
HMGB1	hsa-miR-411-3p	mRNA
HMGB1	hsa-miR-575	mRNA
DUOX2	hsa-miR-495-3p	mRNA
PPARD	hsa-miR-4255	mRNA
PPARD	hsa-miR-149-5p	mRNA
PPARD	hsa-miR-423-5p	mRNA
P4HB	hsa-miR-588	mRNA
HMGB1	hsa-miR-3065-5p	mRNA
HMGB1	hsa-miR-4303	mRNA
BRD4	hsa-let-7a-2-3p	mRNA
HMGB1	hsa-miR-607	mRNA
HMGB1	hsa-miR-340-5p	mRNA
PPARD	hsa-miR-3065-3p	mRNA
PPARD	hsa-miR-4270	mRNA
BRD4	hsa-miR-4307	mRNA
PPARD	hsa-miR-1207-3p	mRNA
HMGB1	hsa-miR-450b-5p	mRNA
IFNA17	hsa-miR-924	mRNA
BRD4	hsa-miR-27b-5p	mRNA
BAP1	hsa-miR-185-3p	mRNA
BAP1	hsa-miR-1915-3p	mRNA
BRD4	hsa-miR-92a-2-5p	mRNA
CDKN2A	hsa-miR-1291	mRNA
PPARD	hsa-miR-20b-5p	mRNA
DUOX2	hsa-miR-3144-3p	mRNA
BAP1	hsa-miR-31-5p	mRNA
DUOX2	hsa-miR-3127-5p	mRNA
PPARD	hsa-miR-138-5p	mRNA
DUOX2	hsa-miR-661	mRNA
BRD4	hsa-miR-149-3p	mRNA
PPARD	hsa-miR-432-3p	mRNA
BRD4	hsa-miR-892a	mRNA
HMGB1	hsa-miR-548x-3p	mRNA
HMGB1	hsa-miR-186-5p	mRNA
BAP1	hsa-miR-593-3p	mRNA
DUOX2	hsa-miR-524-5p	mRNA
HMGB1	hsa-miR-1305	mRNA
HMGB1	hsa-miR-885-5p	mRNA
BRD4	hsa-miR-765	mRNA
HMGB1	hsa-let-7g-3p	mRNA
PPARD	hsa-miR-149-3p	mRNA
PPARD	hsa-miR-1207-5p	mRNA
DUOX2	hsa-miR-4290	mRNA
HMGB1	hsa-miR-1911-3p	mRNA
HMGB1	hsa-miR-577	mRNA
ALOX15B	hsa-miR-323b-5p	mRNA
HMGB1	hsa-miR-106a-3p	mRNA
BRD4	hsa-miR-1193	mRNA
ALOX15B	hsa-miR-654-5p	mRNA
PPARD	hsa-miR-194-3p	mRNA
BRD4	hsa-miR-182-5p	mRNA
P4HB	hsa-miR-4282	mRNA
PPARD	hsa-miR-103b	mRNA
ALOX15B	hsa-miR-26b-3p	mRNA
PPARD	hsa-miR-106a-5p	mRNA
IFNA17	hsa-miR-4282	mRNA
BRD4	hsa-miR-1202	mRNA
PPARD	hsa-miR-486-3p	mRNA
DUOX2	hsa-miR-939-5p	mRNA
P4HB	hsa-miR-513a-3p	mRNA
DUOX2	hsa-miR-150-5p	mRNA
BRD4	hsa-miR-141-3p	mRNA
PPARD	hsa-miR-106b-5p	mRNA
HMGB1	hsa-miR-488-3p	mRNA
BRD4	hsa-miR-491-5p	mRNA
BAP1	hsa-miR-1909-5p	mRNA
DUOX2	hsa-miR-3199	mRNA
CDKN2A	hsa-miR-663a	mRNA
NOX5	hsa-miR-1913	mRNA
BRD4	hsa-miR-4272	mRNA
PPARD	hsa-miR-505-5p	mRNA
DUOX2	hsa-miR-185-5p	mRNA
HMGB1	hsa-miR-513a-3p	mRNA
BAP1	hsa-let-7a-2-3p	mRNA
DUOX2	hsa-miR-1276	mRNA
IFNA17	hsa-miR-323a-5p	mRNA
P4HB	hsa-miR-124-5p	mRNA
PPARD	hsa-miR-4298	mRNA
P4HB	hsa-miR-4292	mRNA
P4HB	hsa-miR-762	mRNA
BRD4	hsa-miR-139-3p	mRNA
HMGB1	hsa-miR-648	mRNA
CDKN2A	hsa-miR-1257	mRNA
BAP1	hsa-miR-125a-5p	mRNA
PPARD	hsa-miR-1909-3p	mRNA
HMGB1	hsa-miR-4275	mRNA
IFNA17	hsa-miR-3121-3p	mRNA
ALOX15B	hsa-miR-2052	mRNA
NOX5	hsa-miR-518d-5p	mRNA
PPARD	hsa-miR-4268	mRNA
DUOX2	hsa-miR-3190-3p	mRNA
PPARD	hsa-miR-4299	mRNA
BAP1	hsa-miR-3127-5p	mRNA
BAP1	hsa-miR-185-5p	mRNA
BAP1	hsa-miR-125b-5p	mRNA
BRD4	hsa-miR-449c-5p	mRNA
BRD4	hsa-miR-548c-3p	mRNA
DUOX2	hsa-miR-1255b-5p	mRNA
HMGB1	hsa-miR-505-3p	mRNA
PPARD	hsa-miR-1825	mRNA
BAP1	hsa-miR-1972	mRNA
BRD4	hsa-miR-486-3p	mRNA
PPARD	hsa-miR-4283	mRNA
PPARD	hsa-miR-1205	mRNA
ALOX15B	hsa-miR-150-5p	mRNA
HMGB1	hsa-miR-891b	mRNA
HMGB1	hsa-let-7a-2-3p	mRNA
NOX5	hsa-miR-1208	mRNA
DUOX2	hsa-miR-3126-3p	mRNA
CDKN2A	hsa-miR-663b	mRNA
IFNA17	hsa-miR-4272	mRNA
P4HB	hsa-miR-4308	mRNA
IFNA17	hsa-miR-876-3p	mRNA
PPARD	hsa-miR-4276	mRNA
BAP1	hsa-miR-200c-3p	mRNA
P4HB	hsa-miR-548s	mRNA
PPARD	hsa-miR-148a-3p	mRNA
P4HB	hsa-miR-1305	mRNA
BRD4	hsa-miR-767-3p	mRNA
DUOX2	hsa-miR-1202	mRNA
BAP1	hsa-let-7g-3p	mRNA
HMGB1	hsa-miR-3174	mRNA
HMGB1	hsa-miR-34a-3p	mRNA
PPARD	hsa-miR-762	mRNA
ALOX15B	hsa-miR-92a-2-5p	mRNA
HMGB1	hsa-miR-643	mRNA
DUOX2	hsa-miR-875-5p	mRNA
HMGB1	hsa-miR-129-5p	mRNA
HMGB1	hsa-miR-148a-5p	mRNA
DUOX2	hsa-miR-139-3p	mRNA
PPARD	hsa-miR-4251	mRNA
P4HB	hsa-miR-3187-3p	mRNA
PPARD	hsa-miR-148b-3p	mRNA
HMGB1	hsa-miR-126-5p	mRNA
PPARD	hsa-miR-1302	mRNA
BRD4	hsa-miR-3121-3p	mRNA
DUOX2	hsa-miR-1827	mRNA
HMGB1	hsa-miR-3120-3p	mRNA
DUOX2	hsa-miR-568	mRNA
BRD4	hsa-miR-200a-3p	mRNA
PPARD	hsa-miR-4294	mRNA
BAP1	hsa-miR-4283	mRNA
FLJ16779	hsa-miR-1208	lncRNA
GAS6-AS1	hsa-miR-765	lncRNA
RP11-326C3.10	hsa-miR-767-5p	lncRNA
RP11-10J21.4	hsa-miR-570-3p	lncRNA
RP11-10J21.4	hsa-miR-541-3p	lncRNA
HP09025	hsa-miR-1202	lncRNA
MUC19	hsa-miR-1207-3p	lncRNA
RP11-573D15.8	hsa-miR-541-3p	lncRNA
RP11-830F9.6	hsa-miR-141-3p	lncRNA
C10orf91	hsa-miR-541-3p	lncRNA
LA16c-306A4.2	hsa-miR-197-3p	lncRNA
C10orf91	hsa-miR-31-5p	lncRNA
C10orf91	hsa-miR-149-3p	lncRNA
C10orf91	hsa-miR-423-5p	lncRNA
RP11-13K12.1	hsa-miR-323a-5p	lncRNA
AC079779.7	hsa-miR-505-3p	lncRNA
AC079779.7	hsa-miR-1972	lncRNA
AC079779.7	hsa-miR-421	lncRNA
AC079779.7	hsa-miR-449c-5p	lncRNA
LA16c-OS12.2	hsa-miR-26b-3p	lncRNA
LINC01043	hsa-miR-149-5p	lncRNA
RP11-326C3.14	hsa-miR-767-5p	lncRNA
CITF22-1A6.3	hsa-miR-148a-3p	lncRNA
HP09025	hsa-miR-185-3p	lncRNA
RP11-138B4.1	hsa-miR-449c-5p	lncRNA
C10orf91	hsa-miR-486-3p	lncRNA
RP11-102K13.5	hsa-miR-1972	lncRNA
RP5-894D12.5	hsa-miR-1972	lncRNA
CTC-265F19.1	hsa-miR-185-5p	lncRNA
RP13-580B18.4	hsa-miR-1972	lncRNA
RP11-138B4.1	hsa-miR-765	lncRNA
RP5-894D12.5	hsa-miR-873-5p	lncRNA
HP09025	hsa-miR-541-3p	lncRNA
HP09025	hsa-miR-762	lncRNA
HP09025	hsa-miR-138-5p	lncRNA
AATBC	hsa-miR-939-5p	lncRNA
PAX8-AS1	hsa-miR-423-5p	lncRNA
AC092657.2	hsa-miR-185-5p	lncRNA
RP11-99L13.2	hsa-miR-186-5p	lncRNA
PAX8-AS1	hsa-miR-541-3p	lncRNA
MUC2	hsa-miR-541-3p	lncRNA
RP11-326C3.10	hsa-miR-1207-3p	lncRNA
LINC01070	hsa-miR-197-3p	lncRNA
RP11-102K13.5	hsa-miR-873-5p	lncRNA
RP11-138B4.1	hsa-miR-139-3p	lncRNA
AP001476.4	hsa-miR-762	lncRNA
RP11-326C3.14	hsa-miR-1207-3p	lncRNA
TP73-AS1	hsa-miR-1207-3p	lncRNA
RP5-892K4.1	hsa-miR-432-3p	lncRNA
FAM182A	hsa-miR-1972	lncRNA
GAS6-AS1	hsa-miR-892a	lncRNA
AATBC	hsa-miR-185-5p	lncRNA
RP11-333E1.2	hsa-miR-432-3p	lncRNA
AC069257.8	hsa-miR-640	lncRNA
RP11-458F8.4	hsa-miR-449c-5p	lncRNA
RP11-627G23.1	hsa-miR-939-5p	lncRNA
RP11-627G23.1	hsa-miR-765	lncRNA
LA16c-306A4.2	hsa-miR-148a-3p	lncRNA
RP11-13K12.1	hsa-miR-139-3p	lncRNA
LINC01002	hsa-miR-150-5p	lncRNA
RP5-892K4.1	hsa-miR-93-3p	lncRNA
MIR325HG	hsa-miR-186-5p	lncRNA
RP5-892K4.1	hsa-miR-488-3p	lncRNA
XXyac-YM21GA2.7	hsa-miR-28-5p	lncRNA
RP11-102K13.5	hsa-miR-185-3p	lncRNA
C10orf91	hsa-miR-1207-5p	lncRNA
CTD-2245F17.9	hsa-miR-28-5p	lncRNA
LINC01002	hsa-miR-1972	lncRNA
RP11-618K13.2	hsa-miR-1207-5p	lncRNA
RP11-1228E12.1	hsa-miR-1972	lncRNA
MUC2	hsa-miR-762	lncRNA
RP11-394A14.2	hsa-miR-762	lncRNA
RP11-627G23.1	hsa-miR-423-5p	lncRNA
RP11-166B2.5	hsa-miR-129-5p	lncRNA
GAS6-AS1	hsa-miR-491-5p	lncRNA
LINC01001	hsa-miR-1972	lncRNA
AC011284.3	hsa-miR-541-3p	lncRNA
CTA-941F9.10	hsa-miR-149-3p	lncRNA
RP13-507P19.2	hsa-miR-542-5p	lncRNA
CTC-265F19.1	hsa-miR-450b-5p	lncRNA
RP11-394A14.2	hsa-miR-149-5p	lncRNA
LINC00174	hsa-miR-1972	lncRNA
LINC00265	hsa-miR-1207-5p	lncRNA
RP11-333E1.2	hsa-miR-1207-5p	lncRNA
CTD-2619J13.14	hsa-miR-28-5p	lncRNA
LINC01165	hsa-miR-150-5p	lncRNA
AIRN	hsa-miR-149-3p	lncRNA
CTB-51J22.1	hsa-miR-505-5p	lncRNA
RP5-991B18.1	hsa-miR-28-5p	lncRNA
MUC2	hsa-miR-323b-5p	lncRNA
FAM230B	hsa-miR-132-5p	lncRNA
HP09025	hsa-miR-939-5p	lncRNA
RP11-94C24.13	hsa-miR-486-3p	lncRNA
AP001476.4	hsa-miR-1207-5p	lncRNA
RP4-539M6.22	hsa-miR-1207-5p	lncRNA
RP11-717I24.1	hsa-miR-148a-3p	lncRNA
RP11-431K24.1	hsa-miR-1208	lncRNA
LINC00689	hsa-miR-139-3p	lncRNA
RP11-384K6.6	hsa-miR-185-5p	lncRNA
LINC01165	hsa-miR-421	lncRNA
RP3-388N13.3	hsa-miR-28-5p	lncRNA
FLJ35934	hsa-miR-541-3p	lncRNA
FLJ35934	hsa-miR-185-5p	lncRNA
RP11-394A14.2	hsa-miR-185-3p	lncRNA
RP11-54O7.17	hsa-miR-663b	lncRNA
LINC00265	hsa-miR-149-3p	lncRNA
AP000345.1	hsa-miR-185-3p	lncRNA
RP11-458F8.4	hsa-miR-28-5p	lncRNA
RP11-311F12.1	hsa-miR-149-3p	lncRNA
LINC00173	hsa-miR-939-5p	lncRNA
CTD-2532K18.2	hsa-miR-593-3p	lncRNA
RP4-671O14.7	hsa-miR-194-3p	lncRNA
C22orf34	hsa-miR-1208	lncRNA
LINC00689	hsa-miR-149-3p	lncRNA
AC006548.28	hsa-miR-129-5p	lncRNA
RP4-539M6.22	hsa-miR-873-5p	lncRNA
RP1-182D15.2	hsa-miR-148a-3p	lncRNA
SNHG14	hsa-miR-148a-3p	lncRNA
LINC00613	hsa-miR-186-5p	lncRNA
RP11-269G24.6	hsa-miR-185-5p	lncRNA
LINC00632	hsa-miR-924	lncRNA
LINC01106	hsa-miR-106a-5p	lncRNA
RP11-164O23.8	hsa-miR-126-5p	lncRNA
FLJ35934	hsa-miR-423-5p	lncRNA
CH507-216K13.2	hsa-miR-1972	lncRNA
RP11-369C8.1	hsa-miR-106a-5p	lncRNA
MUC19	hsa-miR-194-3p	lncRNA
AC005330.2	hsa-miR-593-3p	lncRNA
RP11-680F20.6	hsa-miR-1207-5p	lncRNA
DYX1C1-CCPG1	hsa-miR-186-5p	lncRNA
MUC19	hsa-miR-640	lncRNA
TMEM191C	hsa-miR-767-3p	lncRNA
AC016682.1	hsa-miR-505-5p	lncRNA
CTD-2330K9.2	hsa-miR-1972	lncRNA
LINC00905	hsa-miR-1972	lncRNA
RP11-333E1.2	hsa-miR-873-5p	lncRNA
AC011718.2	hsa-let-7a-2-3p	lncRNA
CTD-2006K23.1	hsa-miR-1207-3p	lncRNA
MUC2	hsa-miR-132-5p	lncRNA
RP11-867G23.4	hsa-miR-1207-5p	lncRNA
CTD-2619J13.14	hsa-miR-491-5p	lncRNA
RP11-130L8.1	hsa-miR-93-3p	lncRNA
RP5-902P8.10	hsa-miR-767-3p	lncRNA
RP11-154D6.1	hsa-miR-186-5p	lncRNA
CTA-280A3.2	hsa-miR-185-5p	lncRNA
ST20-AS1	hsa-miR-765	lncRNA
FAM95B1	hsa-miR-194-3p	lncRNA
VPS9D1-AS1	hsa-miR-939-5p	lncRNA
CTA-315H11.2	hsa-miR-149-3p	lncRNA
RP11-153F5.7	hsa-miR-149-3p	lncRNA
LINC00173	hsa-miR-149-3p	lncRNA
CTA-941F9.10	hsa-miR-939-5p	lncRNA
RP11-223P11.3	hsa-miR-25-5p	lncRNA
RP11-159D12.10	hsa-miR-185-5p	lncRNA
RP11-22A3.2	hsa-miR-186-5p	lncRNA
KCNQ1OT1	hsa-miR-1207-3p	lncRNA
RP11-311F12.1	hsa-miR-939-5p	lncRNA
RP13-143G15.4	hsa-miR-26b-3p	lncRNA
LINC00265	hsa-miR-185-5p	lncRNA
SFTPD-AS1	hsa-miR-186-5p	lncRNA
SRRM2-AS1	hsa-miR-423-5p	lncRNA
AC015849.13	hsa-miR-150-5p	lncRNA
TMEM191A	hsa-miR-149-3p	lncRNA
LINC00969	hsa-miR-1207-5p	lncRNA
CTD-2553C6.1	hsa-miR-593-3p	lncRNA
LINC00588	hsa-miR-1207-3p	lncRNA
MZF1-AS1	hsa-miR-593-3p	lncRNA
RP11-14P20.1	hsa-miR-423-5p	lncRNA
RP11-186N15.3	hsa-miR-149-3p	lncRNA
RP11-142C4.6	hsa-miR-1972	lncRNA
LINC00662	hsa-miR-129-5p	lncRNA
RP11-34P13.7	hsa-miR-182-5p	lncRNA
H19	hsa-miR-1207-5p	lncRNA
LINC01165	hsa-miR-185-3p	lncRNA
RP11-469N6.1	hsa-miR-197-3p	lncRNA
RP5-1142A6.2	hsa-miR-1207-5p	lncRNA
NNT-AS1	hsa-miR-28-5p	lncRNA
RP11-186N15.3	hsa-miR-423-5p	lncRNA
RP11-278A23.4	hsa-miR-939-5p	lncRNA
CTB-51J22.1	hsa-miR-28-5p	lncRNA
SPACA6P	hsa-miR-924	lncRNA
RP11-311F12.1	hsa-miR-628-5p	lncRNA
SNHG14	hsa-miR-197-3p	lncRNA
RP11-38M8.1	hsa-miR-150-5p	lncRNA
CAMTA1-IT1	hsa-miR-93-3p	lncRNA
RP11-504P24.8	hsa-miR-1972	lncRNA
RP11-69I8.2	hsa-miR-129-5p	lncRNA
RP11-849H4.4	hsa-miR-1972	lncRNA
RP1-68D18.2	hsa-miR-197-3p	lncRNA
FENDRR	hsa-miR-182-5p	lncRNA
RP11-474P2.6	hsa-miR-513a-3p	lncRNA
MUC19	hsa-miR-125a-5p	lncRNA
RP11-223P11.3	hsa-miR-767-5p	lncRNA
AC005324.6	hsa-miR-765	lncRNA
RP5-1171I10.5	hsa-miR-939-5p	lncRNA
CTD-3193O13.1	hsa-miR-149-3p	lncRNA
AC010524.2	hsa-miR-182-5p	lncRNA
RP11-96L7.2	hsa-miR-873-5p	lncRNA
LINC01070	hsa-miR-449c-5p	lncRNA
CTD-2619J13.19	hsa-miR-34a-3p	lncRNA
RP4-756G23.5	hsa-miR-28-5p	lncRNA
AC114783.1	hsa-miR-449c-5p	lncRNA
GS1-279B7.1	hsa-miR-34a-3p	lncRNA
CTB-171A8.1	hsa-miR-767-3p	lncRNA
RP1-288H2.2	hsa-miR-186-5p	lncRNA
MCF2L-AS1	hsa-miR-767-5p	lncRNA
C10orf91	hsa-miR-762	lncRNA
AC137934.1	hsa-miR-516a-3p	lncRNA
RP11-573D15.2	hsa-miR-28-5p	lncRNA
HCG22	hsa-miR-323a-5p	lncRNA
MAFG-AS1	hsa-miR-149-3p	lncRNA
AC005481.5	hsa-miR-1207-3p	lncRNA
RP13-895J2.3	hsa-miR-873-5p	lncRNA
CTD-2619J13.14	hsa-miR-541-3p	lncRNA
AP001469.9	hsa-miR-939-5p	lncRNA
PABPC1L2B-AS1	hsa-miR-762	lncRNA
RP11-67K19.3	hsa-miR-129-5p	lncRNA
LINC00265	hsa-miR-449c-5p	lncRNA
ATP2A1-AS1	hsa-miR-765	lncRNA
AC124997.1	hsa-miR-186-5p	lncRNA
CTD-2008P7.3	hsa-miR-149-5p	lncRNA
LINC01168	hsa-miR-1207-5p	lncRNA
AP001626.2	hsa-miR-541-3p	lncRNA
REV3L-IT1	hsa-miR-129-5p	lncRNA
RP11-186N15.3	hsa-miR-939-5p	lncRNA
AC137934.1	hsa-miR-593-3p	lncRNA
LINC01168	hsa-miR-449c-5p	lncRNA
RP11-1191J2.2	hsa-miR-1972	lncRNA
FAM95B1	hsa-miR-491-5p	lncRNA
CTB-50L17.7	hsa-miR-93-3p	lncRNA
RP11-338K13.1	hsa-miR-449c-5p	lncRNA
AC000095.11	hsa-miR-1207-5p	lncRNA
RP11-673P17.2	hsa-miR-93-3p	lncRNA
RP11-148K1.12	hsa-miR-149-3p	lncRNA
CTC-273B12.5	hsa-miR-518d-5p	lncRNA
RP5-1125A11.7	hsa-miR-129-5p	lncRNA
LINC00869	hsa-miR-340-5p	lncRNA
CTD-3193O13.11	hsa-miR-125a-5p	lncRNA
CTD-2410N18.4	hsa-miR-186-5p	lncRNA
RP11-430G17.3	hsa-miR-149-3p	lncRNA
RP3-508I15.22	hsa-miR-129-5p	lncRNA
RP11-517O13.1	hsa-miR-126-5p	lncRNA
IDI2-AS1	hsa-miR-541-3p	lncRNA
RP11-1348G14.8	hsa-miR-149-3p	lncRNA
LINC01529	hsa-miR-93-3p	lncRNA
CCDC144NL-AS1	hsa-miR-767-3p	lncRNA
AJ003147.8	hsa-miR-186-5p	lncRNA
C22orf34	hsa-miR-892a	lncRNA
LINC00661	hsa-miR-1972	lncRNA
RP11-66N24.4	hsa-miR-449c-5p	lncRNA
RP5-1171I10.5	hsa-miR-762	lncRNA
SEPSECS-AS1	hsa-miR-129-5p	lncRNA
AP001476.4	hsa-miR-449c-5p	lncRNA
CTD-3046C4.1	hsa-miR-186-5p	lncRNA
RP11-13K12.1	hsa-miR-124-5p	lncRNA
RP11-227H15.4	hsa-miR-186-5p	lncRNA
PAX8-AS1	hsa-miR-149-3p	lncRNA
LLPH-AS1	hsa-miR-106a-3p	lncRNA
LL22NC03-N64E9.1	hsa-miR-513a-3p	lncRNA
SSTR5-AS1	hsa-miR-185-5p	lncRNA
AC009518.4	hsa-miR-139-3p	lncRNA
RP4-545C24.1	hsa-miR-541-3p	lncRNA
AP006621.9	hsa-miR-541-3p	lncRNA
RP11-848P1.3	hsa-miR-129-5p	lncRNA
LINC00662	hsa-miR-186-5p	lncRNA
RP11-394A14.2	hsa-miR-423-5p	lncRNA
RP11-486O12.2	hsa-miR-129-5p	lncRNA
CTB-181F24.1	hsa-miR-186-5p	lncRNA
RP4-751H13.7	hsa-miR-1207-3p	lncRNA
RP1-283E3.8	hsa-miR-129-5p	lncRNA
SNHG14	hsa-miR-185-3p	lncRNA
RP11-630C16.2	hsa-miR-149-3p	lncRNA
RP5-1142A6.7	hsa-miR-139-3p	lncRNA
SNHG14	hsa-miR-1202	lncRNA
KRTAP5-AS1	hsa-miR-762	lncRNA
RP11-189E14.3	hsa-miR-129-5p	lncRNA
RP4-539M6.22	hsa-miR-486-3p	lncRNA
AC009299.3	hsa-miR-513a-3p	lncRNA
CTC-548K16.6	hsa-miR-518d-5p	lncRNA
RP1-278C19.8	hsa-miR-491-5p	lncRNA
RP4-539M6.22	hsa-miR-449c-5p	lncRNA
RP4-539M6.22	hsa-miR-767-5p	lncRNA
PABPC1L2B-AS1	hsa-miR-185-3p	lncRNA
RP11-374A4.1	hsa-miR-340-5p	lncRNA
FAM95B1	hsa-miR-1972	lncRNA
RP11-458F8.4	hsa-miR-185-5p	lncRNA
LINC00599	hsa-miR-939-5p	lncRNA
MIRLET7BHG	hsa-miR-1207-5p	lncRNA
CTD-2666L21.1	hsa-miR-491-5p	lncRNA
RP11-673P17.2	hsa-miR-767-3p	lncRNA
CTD-2369P2.8	hsa-miR-149-3p	lncRNA
RP11-570L14.2	hsa-miR-765	lncRNA
RP5-991B18.1	hsa-miR-139-3p	lncRNA
RP4-794I6.4	hsa-miR-129-5p	lncRNA
SNHG14	hsa-miR-186-5p	lncRNA
RP11-13K12.1	hsa-miR-876-3p	lncRNA
MUC2	hsa-miR-876-3p	lncRNA
HP09025	hsa-miR-423-5p	lncRNA
GAS8-AS1	hsa-miR-324-3p	lncRNA
RP11-458F8.4	hsa-miR-940	lncRNA
RP3-470B24.5	hsa-miR-1205	lncRNA
CTD-2619J13.14	hsa-miR-92a-2-5p	lncRNA
AP001476.4	hsa-miR-940	lncRNA
LINC00265	hsa-miR-940	lncRNA
PAX8-AS1	hsa-miR-654-5p	lncRNA
