# Supplementary material for: Discovery and validation of Ferroptosis-related molecular patterns and immune characteristics in Alzheimer’s disease
Source: Front Aging Neurosci. 2022 Nov 23;14:1056312. doi: 10.3389/fnagi.2022.1056312 (PMC9727409; doi:10.3389/fnagi.2022.1056312)
Supplement: Supplementary file 12 [file Data_Sheet_9.CSV]

AverageShortestPathLength	BetweennessCentrality	ClosenessCentrality	ClusteringCoefficient	Degree	degree.layout	Eccentricity	IsSingleNode	name	NeighborhoodConnectivity	NumberOfDirectedEdges	NumberOfUndirectedEdges	PartnerOfMultiEdgedNodePairs	Radiality	selected	SelfLoops	shared name	Stress	TopologicalCoefficient	Type
5.315245478036176	0.0	0.18813806514341272	0.0	1	1	8	false	RP3-470B24.5	2.0	0	1	0	0.8864409084727323	false	0	RP3-470B24.5	0	0.0	lncRNA
5.315245478036176	0.0	0.18813806514341272	0.0	1	1	8	false	GAS8-AS1	2.0	0	1	0	0.8864409084727323	false	0	GAS8-AS1	0	0.0	lncRNA
5.501291989664082	0.0	0.1817754814466886	0.0	1	1	8	false	RP4-794I6.4	15.0	0	1	0	0.8815449476404189	false	0	RP4-794I6.4	0	0.0	lncRNA
4.984496124031008	0.0	0.2006220839813375	0.0	1	1	7	false	RP11-570L14.2	8.0	0	1	0	0.8951448388412891	false	0	RP11-570L14.2	0	0.0	lncRNA
4.416020671834626	0.0	0.22644821533060266	0.0	1	1	6	false	CTD-2369P2.8	21.0	0	1	0	0.9101047191622468	false	0	CTD-2369P2.8	0	0.0	lncRNA
4.870801033591731	0.0	0.2053050397877984	0.0	1	1	7	false	CTD-2666L21.1	6.0	0	1	0	0.8981368149054807	false	0	CTD-2666L21.1	0	0.0	lncRNA
4.834625322997416	0.0	0.20684126135756278	0.0	1	1	8	false	MIRLET7BHG	15.0	0	1	0	0.8990888072895417	false	0	MIRLET7BHG	0	0.0	lncRNA
5.27390180878553	0.0	0.18961293483586478	0.0	1	1	8	false	LINC00599	13.0	0	1	0	0.8875288997688018	false	0	LINC00599	0	0.0	lncRNA
5.5633074935400515	0.0	0.17974918718067812	0.0	1	1	8	false	RP11-374A4.1	3.0	0	1	0	0.8799129606963144	false	0	RP11-374A4.1	0	0.0	lncRNA
4.870801033591731	0.0	0.2053050397877984	0.0	1	1	7	false	RP1-278C19.8	6.0	0	1	0	0.8981368149054807	false	0	RP1-278C19.8	0	0.0	lncRNA
6.540051679586563	0.0	0.152903990517582	0.0	1	1	8	false	CTC-548K16.6	3.0	0	1	0	0.8542091663266694	false	0	CTC-548K16.6	0	0.0	lncRNA
5.196382428940568	0.0	0.19244157135753356	0.0	1	1	8	false	AC009299.3	5.0	0	1	0	0.8895688834489325	false	0	AC009299.3	0	0.0	lncRNA
5.501291989664082	0.0	0.1817754814466886	0.0	1	1	8	false	RP11-189E14.3	15.0	0	1	0	0.8815449476404189	false	0	RP11-189E14.3	0	0.0	lncRNA
4.731266149870801	0.0	0.2113599126160568	0.0	1	1	8	false	KRTAP5-AS1	10.0	0	1	0	0.9018087855297159	false	0	KRTAP5-AS1	0	0.0	lncRNA
4.715762273901809	0.0	0.21205479452054796	0.0	1	1	6	false	RP5-1142A6.7	8.0	0	1	0	0.9022167822657419	false	0	RP5-1142A6.7	0	0.0	lncRNA
4.416020671834626	0.0	0.22644821533060266	0.0	1	1	6	false	RP11-630C16.2	21.0	0	1	0	0.9101047191622468	false	0	RP11-630C16.2	0	0.0	lncRNA
5.501291989664082	0.0	0.1817754814466886	0.0	1	1	8	false	RP1-283E3.8	15.0	0	1	0	0.8815449476404189	false	0	RP1-283E3.8	0	0.0	lncRNA
4.989664082687338	0.0	0.20041429311237702	0.0	1	1	8	false	RP4-751H13.7	10.0	0	1	0	0.8950088399292805	false	0	RP4-751H13.7	0	0.0	lncRNA
4.989664082687338	0.0	0.20041429311237702	0.0	1	1	8	false	CTB-181F24.1	17.0	0	1	0	0.8950088399292805	false	0	CTB-181F24.1	0	0.0	lncRNA
5.501291989664082	0.0	0.1817754814466886	0.0	1	1	8	false	RP11-486O12.2	15.0	0	1	0	0.8815449476404189	false	0	RP11-486O12.2	0	0.0	lncRNA
5.501291989664082	0.0	0.1817754814466886	0.0	1	1	8	false	RP11-848P1.3	15.0	0	1	0	0.8815449476404189	false	0	RP11-848P1.3	0	0.0	lncRNA
5.217054263565892	0.0	0.19167904903417532	0.0	1	1	8	false	AP006621.9	14.0	0	1	0	0.8890248878008976	false	0	AP006621.9	0	0.0	lncRNA
5.217054263565892	0.0	0.19167904903417532	0.0	1	1	8	false	RP4-545C24.1	14.0	0	1	0	0.8890248878008976	false	0	RP4-545C24.1	0	0.0	lncRNA
4.715762273901809	0.0	0.21205479452054796	0.0	1	1	6	false	AC009518.4	8.0	0	1	0	0.9022167822657419	false	0	AC009518.4	0	0.0	lncRNA
4.426356589147287	0.0	0.22591943957968477	0.0	1	1	8	false	SSTR5-AS1	14.0	0	1	0	0.9098327213382292	false	0	SSTR5-AS1	0	0.0	lncRNA
5.196382428940568	0.0	0.19244157135753356	0.0	1	1	8	false	LL22NC03-N64E9.1	5.0	0	1	0	0.8895688834489325	false	0	LL22NC03-N64E9.1	0	0.0	lncRNA
5.516795865633075	0.0	0.18126463700234194	0.0	1	1	8	false	LLPH-AS1	3.0	0	1	0	0.8811369509043928	false	0	LLPH-AS1	0	0.0	lncRNA
4.989664082687338	0.0	0.20041429311237702	0.0	1	1	8	false	RP11-227H15.4	17.0	0	1	0	0.8950088399292805	false	0	RP11-227H15.4	0	0.0	lncRNA
4.989664082687338	0.0	0.20041429311237702	0.0	1	1	8	false	CTD-3046C4.1	17.0	0	1	0	0.8950088399292805	false	0	CTD-3046C4.1	0	0.0	lncRNA
5.501291989664082	0.0	0.1817754814466886	0.0	1	1	8	false	SEPSECS-AS1	15.0	0	1	0	0.8815449476404189	false	0	SEPSECS-AS1	0	0.0	lncRNA
4.679586563307494	0.0	0.21369409166206516	0.0	1	1	6	false	RP11-66N24.4	12.0	0	1	0	0.9031687746498027	false	0	RP11-66N24.4	0	0.0	lncRNA
5.108527131782946	0.0	0.19575113808801214	0.0	1	1	8	false	LINC00661	19.0	0	1	0	0.8918808649530803	false	0	LINC00661	0	0.0	lncRNA
4.989664082687338	0.0	0.20041429311237702	0.0	1	1	8	false	AJ003147.8	17.0	0	1	0	0.8950088399292805	false	0	AJ003147.8	0	0.0	lncRNA
5.025839793281654	0.0	0.19897172236503854	0.0	1	1	7	false	CCDC144NL-AS1	6.0	0	1	0	0.8940568475452196	false	0	CCDC144NL-AS1	0	0.0	lncRNA
5.8062015503875966	0.0	0.17222963951935916	0.0	1	1	8	false	LINC01529	7.0	0	1	0	0.8735210118319053	false	0	LINC01529	0	0.0	lncRNA
4.416020671834626	0.0	0.22644821533060266	0.0	1	1	6	false	RP11-1348G14.8	21.0	0	1	0	0.9101047191622468	false	0	RP11-1348G14.8	0	0.0	lncRNA
5.217054263565892	0.0	0.19167904903417532	0.0	1	1	8	false	IDI2-AS1	14.0	0	1	0	0.8890248878008976	false	0	IDI2-AS1	0	0.0	lncRNA
5.5633074935400515	0.0	0.17974918718067812	0.0	1	1	8	false	RP11-517O13.1	3.0	0	1	0	0.8799129606963144	false	0	RP11-517O13.1	0	0.0	lncRNA
5.501291989664082	0.0	0.1817754814466886	0.0	1	1	8	false	RP3-508I15.22	15.0	0	1	0	0.8815449476404189	false	0	RP3-508I15.22	0	0.0	lncRNA
4.416020671834626	0.0	0.22644821533060266	0.0	1	1	6	false	RP11-430G17.3	21.0	0	1	0	0.9101047191622468	false	0	RP11-430G17.3	0	0.0	lncRNA
4.989664082687338	0.0	0.20041429311237702	0.0	1	1	8	false	CTD-2410N18.4	17.0	0	1	0	0.8950088399292805	false	0	CTD-2410N18.4	0	0.0	lncRNA
5.294573643410852	0.0	0.18887262079062958	0.0	1	1	8	false	CTD-3193O13.11	3.0	0	1	0	0.8869849041207671	false	0	CTD-3193O13.11	0	0.0	lncRNA
5.5633074935400515	0.0	0.17974918718067812	0.0	1	1	8	false	LINC00869	3.0	0	1	0	0.8799129606963144	false	0	LINC00869	0	0.0	lncRNA
5.501291989664082	0.0	0.1817754814466886	0.0	1	1	8	false	RP5-1125A11.7	15.0	0	1	0	0.8815449476404189	false	0	RP5-1125A11.7	0	0.0	lncRNA
6.540051679586563	0.0	0.152903990517582	0.0	1	1	8	false	CTC-273B12.5	3.0	0	1	0	0.8542091663266694	false	0	CTC-273B12.5	0	0.0	lncRNA
4.416020671834626	0.0	0.22644821533060266	0.0	1	1	6	false	RP11-148K1.12	21.0	0	1	0	0.9101047191622468	false	0	RP11-148K1.12	0	0.0	lncRNA
4.8604651162790695	0.0028329961890509424	0.2057416267942584	0.0	2	2	6	false	RP11-673P17.2	6.5	0	2	0	0.8984088127294981	false	0	RP11-673P17.2	4476	0.5	lncRNA
4.834625322997416	0.0	0.20684126135756278	0.0	1	1	8	false	AC000095.11	15.0	0	1	0	0.8990888072895417	false	0	AC000095.11	0	0.0	lncRNA
4.679586563307494	0.0	0.21369409166206516	0.0	1	1	6	false	RP11-338K13.1	12.0	0	1	0	0.9031687746498027	false	0	RP11-338K13.1	0	0.0	lncRNA
5.8062015503875966	0.0	0.17222963951935916	0.0	1	1	8	false	CTB-50L17.7	7.0	0	1	0	0.8735210118319053	false	0	CTB-50L17.7	0	0.0	lncRNA
5.108527131782946	0.0	0.19575113808801214	0.0	1	1	8	false	RP11-1191J2.2	19.0	0	1	0	0.8918808649530803	false	0	RP11-1191J2.2	0	0.0	lncRNA
5.501291989664082	0.0	0.1817754814466886	0.0	1	1	8	false	REV3L-IT1	15.0	0	1	0	0.8815449476404189	false	0	REV3L-IT1	0	0.0	lncRNA
5.217054263565892	0.0	0.19167904903417532	0.0	1	1	8	false	AP001626.2	14.0	0	1	0	0.8890248878008976	false	0	AP001626.2	0	0.0	lncRNA
4.286821705426356	0.001599415128579661	0.23327305605786622	0.0	2	2	6	false	LINC01168	13.5	0	2	0	0.9135046919624643	false	0	LINC01168	3796	0.5681818181818182	lncRNA
5.304909560723514	0.0	0.1885046273745738	0.0	1	1	8	false	CTD-2008P7.3	4.0	0	1	0	0.8867129062967496	false	0	CTD-2008P7.3	0	0.0	lncRNA
4.989664082687338	0.0	0.20041429311237702	0.0	1	1	8	false	AC124997.1	17.0	0	1	0	0.8950088399292805	false	0	AC124997.1	0	0.0	lncRNA
4.984496124031008	0.0	0.2006220839813375	0.0	1	1	7	false	ATP2A1-AS1	8.0	0	1	0	0.8951448388412891	false	0	ATP2A1-AS1	0	0.0	lncRNA
5.501291989664082	0.0	0.1817754814466886	0.0	1	1	8	false	RP11-67K19.3	15.0	0	1	0	0.8815449476404189	false	0	RP11-67K19.3	0	0.0	lncRNA
4.359173126614987	7.622095376071762E-4	0.22940130409010076	0.0	2	2	8	false	PABPC1L2B-AS1	9.5	0	2	0	0.9116007071943424	false	0	PABPC1L2B-AS1	2068	0.6071428571428571	lncRNA
5.27390180878553	0.0	0.18961293483586478	0.0	1	1	8	false	AP001469.9	13.0	0	1	0	0.8875288997688018	false	0	AP001469.9	0	0.0	lncRNA
4.870801033591731	0.0	0.2053050397877984	0.0	1	1	7	false	RP13-895J2.3	7.0	0	1	0	0.8981368149054807	false	0	RP13-895J2.3	0	0.0	lncRNA
4.989664082687338	0.0	0.20041429311237702	0.0	1	1	8	false	AC005481.5	10.0	0	1	0	0.8950088399292805	false	0	AC005481.5	0	0.0	lncRNA
4.416020671834626	0.0	0.22644821533060266	0.0	1	1	6	false	MAFG-AS1	21.0	0	1	0	0.9101047191622468	false	0	MAFG-AS1	0	0.0	lncRNA
5.9147286821705425	0.0	0.1690694626474443	0.0	1	1	8	false	HCG22	3.0	0	1	0	0.8706650346797226	false	0	HCG22	0	0.0	lncRNA
5.41343669250646	0.0	0.18472553699284008	0.0	1	1	8	false	RP11-573D15.2	11.0	0	1	0	0.8838569291445669	false	0	RP11-573D15.2	0	0.0	lncRNA
5.330749354005168	3.347123482079501E-5	0.18759088705768298	0.0	2	2	8	false	AC137934.1	4.0	0	2	0	0.8860329117367061	false	0	AC137934.1	10	0.6	lncRNA
5.093023255813954	0.0	0.1963470319634703	0.0	1	1	8	false	MCF2L-AS1	6.0	0	1	0	0.8922888616891065	false	0	MCF2L-AS1	0	0.0	lncRNA
4.989664082687338	0.0	0.20041429311237702	0.0	1	1	8	false	RP1-288H2.2	17.0	0	1	0	0.8950088399292805	false	0	RP1-288H2.2	0	0.0	lncRNA
5.025839793281654	0.0	0.19897172236503854	0.0	1	1	7	false	CTB-171A8.1	6.0	0	1	0	0.8940568475452196	false	0	CTB-171A8.1	0	0.0	lncRNA
5.5633074935400515	0.0	0.17974918718067812	0.0	1	1	8	false	GS1-279B7.1	3.0	0	1	0	0.8799129606963144	false	0	GS1-279B7.1	0	0.0	lncRNA
4.679586563307494	0.0	0.21369409166206516	0.0	1	1	6	false	AC114783.1	12.0	0	1	0	0.9031687746498027	false	0	AC114783.1	0	0.0	lncRNA
5.41343669250646	0.0	0.18472553699284008	0.0	1	1	8	false	RP4-756G23.5	11.0	0	1	0	0.8838569291445669	false	0	RP4-756G23.5	0	0.0	lncRNA
5.5633074935400515	0.0	0.17974918718067812	0.0	1	1	8	false	CTD-2619J13.19	3.0	0	1	0	0.8799129606963144	false	0	CTD-2619J13.19	0	0.0	lncRNA
4.870801033591731	0.0	0.2053050397877984	0.0	1	1	7	false	RP11-96L7.2	7.0	0	1	0	0.8981368149054807	false	0	RP11-96L7.2	0	0.0	lncRNA
5.0671834625323	0.0	0.19734829168791435	0.0	1	1	7	false	AC010524.2	4.0	0	1	0	0.89296885624915	false	0	AC010524.2	0	0.0	lncRNA
4.416020671834626	0.0	0.22644821533060266	0.0	1	1	6	false	CTD-3193O13.1	21.0	0	1	0	0.9101047191622468	false	0	CTD-3193O13.1	0	0.0	lncRNA
4.447028423772609	0.0021364213981179465	0.22486926205694366	0.0	2	2	8	false	RP5-1171I10.5	11.5	0	2	0	0.9092887256901946	false	0	RP5-1171I10.5	4482	0.525	lncRNA
4.984496124031008	0.0	0.2006220839813375	0.0	1	1	7	false	AC005324.6	8.0	0	1	0	0.8951448388412891	false	0	AC005324.6	0	0.0	lncRNA
5.196382428940568	0.0	0.19244157135753356	0.0	1	1	8	false	RP11-474P2.6	5.0	0	1	0	0.8895688834489325	false	0	RP11-474P2.6	0	0.0	lncRNA
5.0671834625323	0.0	0.19734829168791435	0.0	1	1	7	false	FENDRR	4.0	0	1	0	0.89296885624915	false	0	FENDRR	0	0.0	lncRNA
5.258397932816537	0.0	0.19017199017199019	0.0	1	1	8	false	RP1-68D18.2	6.0	0	1	0	0.887936896504828	false	0	RP1-68D18.2	0	0.0	lncRNA
5.108527131782946	0.0	0.19575113808801214	0.0	1	1	8	false	RP11-849H4.4	19.0	0	1	0	0.8918808649530803	false	0	RP11-849H4.4	0	0.0	lncRNA
5.501291989664082	0.0	0.1817754814466886	0.0	1	1	8	false	RP11-69I8.2	15.0	0	1	0	0.8815449476404189	false	0	RP11-69I8.2	0	0.0	lncRNA
5.108527131782946	0.0	0.19575113808801214	0.0	1	1	8	false	RP11-504P24.8	19.0	0	1	0	0.8918808649530803	false	0	RP11-504P24.8	0	0.0	lncRNA
5.8062015503875966	0.0	0.17222963951935916	0.0	1	1	8	false	CAMTA1-IT1	7.0	0	1	0	0.8735210118319053	false	0	CAMTA1-IT1	0	0.0	lncRNA
5.377260981912145	0.0	0.18596828447861605	0.0	1	1	8	false	RP11-38M8.1	6.0	0	1	0	0.8848089215286278	false	0	RP11-38M8.1	0	0.0	lncRNA
6.204134366925064	0.0	0.16118284048313203	0.0	1	1	8	false	SPACA6P	3.0	0	1	0	0.8630490956072352	false	0	SPACA6P	0	0.0	lncRNA
5.27390180878553	0.0	0.18961293483586478	0.0	1	1	8	false	RP11-278A23.4	13.0	0	1	0	0.8875288997688018	false	0	RP11-278A23.4	0	0.0	lncRNA
5.41343669250646	0.0	0.18472553699284008	0.0	1	1	8	false	NNT-AS1	11.0	0	1	0	0.8838569291445669	false	0	NNT-AS1	0	0.0	lncRNA
4.834625322997416	0.0	0.20684126135756278	0.0	1	1	8	false	RP5-1142A6.2	15.0	0	1	0	0.8990888072895417	false	0	RP5-1142A6.2	0	0.0	lncRNA
5.258397932816537	0.0	0.19017199017199019	0.0	1	1	8	false	RP11-469N6.1	6.0	0	1	0	0.887936896504828	false	0	RP11-469N6.1	0	0.0	lncRNA
4.834625322997416	0.0	0.20684126135756278	0.0	1	1	8	false	H19	15.0	0	1	0	0.8990888072895417	false	0	H19	0	0.0	lncRNA
5.0671834625323	0.0	0.19734829168791435	0.0	1	1	7	false	RP11-34P13.7	4.0	0	1	0	0.89296885624915	false	0	RP11-34P13.7	0	0.0	lncRNA
4.917312661498708	0.0032821214711614916	0.20336311087756173	0.0	2	2	8	false	LINC00662	16.0	0	2	0	0.8969128246974025	false	0	LINC00662	4956	0.5172413793103449	lncRNA
5.108527131782946	0.0	0.19575113808801214	0.0	1	1	8	false	RP11-142C4.6	19.0	0	1	0	0.8918808649530803	false	0	RP11-142C4.6	0	0.0	lncRNA
3.9819121447028425	0.004227530749731952	0.25113562621674235	0.0	3	3	6	false	RP11-186N15.3	15.0	0	3	0	0.9215286277709779	false	0	RP11-186N15.3	11650	0.4117647058823529	lncRNA
4.638242894056847	0.0	0.21559888579387188	0.0	1	1	8	false	RP11-14P20.1	11.0	0	1	0	0.9042567659458726	false	0	RP11-14P20.1	0	0.0	lncRNA
5.335917312661499	0.0	0.187409200968523	0.0	1	1	8	false	MZF1-AS1	6.0	0	1	0	0.8858969128246974	false	0	MZF1-AS1	0	0.0	lncRNA
4.989664082687338	0.0	0.20041429311237702	0.0	1	1	8	false	LINC00588	10.0	0	1	0	0.8950088399292805	false	0	LINC00588	0	0.0	lncRNA
5.335917312661499	0.0	0.187409200968523	0.0	1	1	8	false	CTD-2553C6.1	6.0	0	1	0	0.8858969128246974	false	0	CTD-2553C6.1	0	0.0	lncRNA
4.834625322997416	0.0	0.20684126135756278	0.0	1	1	8	false	LINC00969	15.0	0	1	0	0.8990888072895417	false	0	LINC00969	0	0.0	lncRNA
4.416020671834626	0.0	0.22644821533060266	0.0	1	1	6	false	TMEM191A	21.0	0	1	0	0.9101047191622468	false	0	TMEM191A	0	0.0	lncRNA
5.377260981912145	0.0	0.18596828447861605	0.0	1	1	8	false	AC015849.13	6.0	0	1	0	0.8848089215286278	false	0	AC015849.13	0	0.0	lncRNA
4.638242894056847	0.0	0.21559888579387188	0.0	1	1	8	false	SRRM2-AS1	11.0	0	1	0	0.9042567659458726	false	0	SRRM2-AS1	0	0.0	lncRNA
4.989664082687338	0.0	0.20041429311237702	0.0	1	1	8	false	SFTPD-AS1	17.0	0	1	0	0.8950088399292805	false	0	SFTPD-AS1	0	0.0	lncRNA
6.338501291989664	0.0	0.15776600081532816	0.0	1	1	8	false	RP13-143G15.4	3.0	0	1	0	0.8595131238950088	false	0	RP13-143G15.4	0	0.0	lncRNA
4.989664082687338	0.0	0.20041429311237702	0.0	1	1	8	false	KCNQ1OT1	10.0	0	1	0	0.8950088399292805	false	0	KCNQ1OT1	0	0.0	lncRNA
4.989664082687338	0.0	0.20041429311237702	0.0	1	1	8	false	RP11-22A3.2	17.0	0	1	0	0.8950088399292805	false	0	RP11-22A3.2	0	0.0	lncRNA
4.426356589147287	0.0	0.22591943957968477	0.0	1	1	8	false	RP11-159D12.10	14.0	0	1	0	0.9098327213382292	false	0	RP11-159D12.10	0	0.0	lncRNA
4.529715762273902	6.845515056845118E-4	0.22076440387906443	0.0	2	2	6	false	RP11-223P11.3	4.0	0	2	0	0.9071127430980552	false	0	RP11-223P11.3	1176	0.5	lncRNA
4.416020671834626	0.0	0.22644821533060266	0.0	1	1	6	false	RP11-153F5.7	21.0	0	1	0	0.9101047191622468	false	0	RP11-153F5.7	0	0.0	lncRNA
4.416020671834626	0.0	0.22644821533060266	0.0	1	1	6	false	CTA-315H11.2	21.0	0	1	0	0.9101047191622468	false	0	CTA-315H11.2	0	0.0	lncRNA
5.27390180878553	0.0	0.18961293483586478	0.0	1	1	8	false	VPS9D1-AS1	13.0	0	1	0	0.8875288997688018	false	0	VPS9D1-AS1	0	0.0	lncRNA
4.1576227390180875	0.00920575225180964	0.2405220633934121	0.0	3	3	6	false	FAM95B1	9.666666666666666	0	3	0	0.916904664762682	false	0	FAM95B1	12762	0.3333333333333333	lncRNA
4.984496124031008	0.0	0.2006220839813375	0.0	1	1	7	false	ST20-AS1	8.0	0	1	0	0.8951448388412891	false	0	ST20-AS1	0	0.0	lncRNA
4.426356589147287	0.0	0.22591943957968477	0.0	1	1	8	false	CTA-280A3.2	14.0	0	1	0	0.9098327213382292	false	0	CTA-280A3.2	0	0.0	lncRNA
4.989664082687338	0.0	0.20041429311237702	0.0	1	1	8	false	RP11-154D6.1	17.0	0	1	0	0.8950088399292805	false	0	RP11-154D6.1	0	0.0	lncRNA
5.025839793281654	0.0	0.19897172236503854	0.0	1	1	7	false	RP5-902P8.10	6.0	0	1	0	0.8940568475452196	false	0	RP5-902P8.10	0	0.0	lncRNA
5.8062015503875966	0.0	0.17222963951935916	0.0	1	1	8	false	RP11-130L8.1	7.0	0	1	0	0.8735210118319053	false	0	RP11-130L8.1	0	0.0	lncRNA
4.834625322997416	0.0	0.20684126135756278	0.0	1	1	8	false	RP11-867G23.4	15.0	0	1	0	0.8990888072895417	false	0	RP11-867G23.4	0	0.0	lncRNA
4.989664082687338	0.0	0.20041429311237702	0.0	1	1	8	false	CTD-2006K23.1	10.0	0	1	0	0.8950088399292805	false	0	CTD-2006K23.1	0	0.0	lncRNA
4.333333333333333	0.0	0.23076923076923078	0.0	1	1	6	false	AC011718.2	4.0	0	1	0	0.9122807017543859	false	0	AC011718.2	0	0.0	lncRNA
5.108527131782946	0.0	0.19575113808801214	0.0	1	1	8	false	LINC00905	19.0	0	1	0	0.8918808649530803	false	0	LINC00905	0	0.0	lncRNA
5.108527131782946	0.0	0.19575113808801214	0.0	1	1	8	false	CTD-2330K9.2	19.0	0	1	0	0.8918808649530803	false	0	CTD-2330K9.2	0	0.0	lncRNA
5.263565891472868	0.0	0.18998527245949928	0.0	1	1	8	false	AC016682.1	3.0	0	1	0	0.8878008975928193	false	0	AC016682.1	0	0.0	lncRNA
5.025839793281654	0.0	0.19897172236503854	0.0	1	1	7	false	TMEM191C	6.0	0	1	0	0.8940568475452196	false	0	TMEM191C	0	0.0	lncRNA
4.989664082687338	0.0	0.20041429311237702	0.0	1	1	8	false	DYX1C1-CCPG1	17.0	0	1	0	0.8950088399292805	false	0	DYX1C1-CCPG1	0	0.0	lncRNA
4.834625322997416	0.0	0.20684126135756278	0.0	1	1	8	false	RP11-680F20.6	15.0	0	1	0	0.8990888072895417	false	0	RP11-680F20.6	0	0.0	lncRNA
5.335917312661499	0.0	0.187409200968523	0.0	1	1	8	false	AC005330.2	6.0	0	1	0	0.8858969128246974	false	0	AC005330.2	0	0.0	lncRNA
5.310077519379845	0.0	0.18832116788321168	0.0	1	1	8	false	RP11-369C8.1	3.0	0	1	0	0.8865769073847409	false	0	RP11-369C8.1	0	0.0	lncRNA
5.108527131782946	0.0	0.19575113808801214	0.0	1	1	8	false	CH507-216K13.2	19.0	0	1	0	0.8918808649530803	false	0	CH507-216K13.2	0	0.0	lncRNA
5.5633074935400515	0.0	0.17974918718067812	0.0	1	1	8	false	RP11-164O23.8	3.0	0	1	0	0.8799129606963144	false	0	RP11-164O23.8	0	0.0	lncRNA
5.310077519379845	0.0	0.18832116788321168	0.0	1	1	8	false	LINC01106	3.0	0	1	0	0.8865769073847409	false	0	LINC01106	0	0.0	lncRNA
6.204134366925064	0.0	0.16118284048313203	0.0	1	1	8	false	LINC00632	3.0	0	1	0	0.8630490956072352	false	0	LINC00632	0	0.0	lncRNA
4.426356589147287	0.0	0.22591943957968477	0.0	1	1	8	false	RP11-269G24.6	14.0	0	1	0	0.9098327213382292	false	0	RP11-269G24.6	0	0.0	lncRNA
4.989664082687338	0.0	0.20041429311237702	0.0	1	1	8	false	LINC00613	17.0	0	1	0	0.8950088399292805	false	0	LINC00613	0	0.0	lncRNA
3.511627906976744	0.06054245171203784	0.2847682119205298	0.0	5	5	6	false	SNHG14	8.4	0	5	0	0.93390452876377	false	0	SNHG14	58548	0.21764705882352942	lncRNA
4.891472868217054	0.0	0.20443740095087165	0.0	1	1	8	false	RP1-182D15.2	6.0	0	1	0	0.897592819257446	false	0	RP1-182D15.2	0	0.0	lncRNA
5.501291989664082	0.0	0.1817754814466886	0.0	1	1	8	false	AC006548.28	15.0	0	1	0	0.8815449476404189	false	0	AC006548.28	0	0.0	lncRNA
5.0051679586563305	0.005641446829040491	0.19979349509550853	0.0	2	2	7	false	C22orf34	3.5	0	2	0	0.8946008431932545	false	0	C22orf34	6544	0.5	lncRNA
5.165374677002584	0.0	0.1935967983991996	0.0	1	1	8	false	RP4-671O14.7	4.0	0	1	0	0.8903848769209847	false	0	RP4-671O14.7	0	0.0	lncRNA
5.335917312661499	0.0	0.187409200968523	0.0	1	1	8	false	CTD-2532K18.2	6.0	0	1	0	0.8858969128246974	false	0	CTD-2532K18.2	0	0.0	lncRNA
4.198966408268734	0.001954610330515087	0.23815384615384616	0.0	2	2	6	false	LINC00173	17.0	0	2	0	0.9158166734666123	false	0	LINC00173	5910	0.5517241379310345	lncRNA
4.1937984496124034	0.0036932728272109725	0.23844731977818853	0.0	3	3	6	false	RP11-311F12.1	12.0	0	3	0	0.915952672378621	false	0	RP11-311F12.1	8140	0.3793103448275862	lncRNA
4.5090439276485785	0.0	0.22177650429799428	0.0	1	1	8	false	AP000345.1	9.0	0	1	0	0.9076567387460901	false	0	AP000345.1	0	0.0	lncRNA
6.984496124031008	0.0	0.14317425083240842	0.0	1	1	9	false	RP11-54O7.17	2.0	0	1	0	0.8425132598939208	false	0	RP11-54O7.17	0	0.0	lncRNA
4.1937984496124034	0.006231932731683132	0.23844731977818853	0.0	3	3	8	false	FLJ35934	13.0	0	3	0	0.915952672378621	false	0	FLJ35934	12506	0.3870967741935484	lncRNA
5.41343669250646	0.0	0.18472553699284008	0.0	1	1	8	false	RP3-388N13.3	11.0	0	1	0	0.8838569291445669	false	0	RP3-388N13.3	0	0.0	lncRNA
4.426356589147287	0.0	0.22591943957968477	0.0	1	1	8	false	RP11-384K6.6	14.0	0	1	0	0.9098327213382292	false	0	RP11-384K6.6	0	0.0	lncRNA
4.1937984496124034	0.0021375069381455196	0.23844731977818853	0.0	2	2	6	false	LINC00689	14.5	0	2	0	0.915952672378621	false	0	LINC00689	3092	0.5192307692307693	lncRNA
6.524547803617571	0.0	0.15326732673267326	0.0	1	1	8	false	RP11-431K24.1	4.0	0	1	0	0.8546171630626954	false	0	RP11-431K24.1	0	0.0	lncRNA
4.891472868217054	0.0	0.20443740095087165	0.0	1	1	8	false	RP11-717I24.1	6.0	0	1	0	0.897592819257446	false	0	RP11-717I24.1	0	0.0	lncRNA
3.863049095607235	0.022173011107042687	0.2588628762541806	0.0	5	5	6	false	RP4-539M6.22	9.0	0	5	0	0.924656602747178	false	0	RP4-539M6.22	35660	0.25	lncRNA
4.529715762273902	0.0	0.22076440387906443	0.0	1	1	6	false	RP11-94C24.13	5.0	0	1	0	0.9071127430980552	false	0	RP11-94C24.13	0	0.0	lncRNA
5.118863049095607	0.0	0.19535588086824837	0.0	1	1	8	false	FAM230B	3.0	0	1	0	0.891608867129063	false	0	FAM230B	0	0.0	lncRNA
4.612403100775194	0.0024671691050825286	0.2168067226890756	0.0	2	2	6	false	RP5-991B18.1	9.5	0	2	0	0.9049367605059159	false	0	RP5-991B18.1	6248	0.53125	lncRNA
4.8604651162790695	0.0026537472055339225	0.2057416267942584	0.0	2	2	8	false	CTB-51J22.1	7.0	0	2	0	0.8984088127294981	false	0	CTB-51J22.1	2386	0.5	lncRNA
4.416020671834626	0.0	0.22644821533060266	0.0	1	1	6	false	AIRN	21.0	0	1	0	0.9101047191622468	false	0	AIRN	0	0.0	lncRNA
4.224806201550388	0.00470501774558218	0.236697247706422	0.0	3	3	8	false	LINC01165	6.0	0	3	0	0.9151366789065688	false	0	LINC01165	6446	0.35714285714285715	lncRNA
4.31266149870801	0.012691889866279851	0.23187537447573398	0.0	4	4	6	false	CTD-2619J13.14	8.5	0	4	0	0.9128246974024208	false	0	CTD-2619J13.14	25344	0.26785714285714285	lncRNA
3.852713178294574	0.01551324054300689	0.2595573440643863	0.0	5	5	6	false	LINC00265	13.2	0	5	0	0.9249286005711955	false	0	LINC00265	26940	0.244	lncRNA
5.108527131782946	0.0	0.19575113808801214	0.0	1	1	8	false	LINC00174	19.0	0	1	0	0.8918808649530803	false	0	LINC00174	0	0.0	lncRNA
6.984496124031008	0.0	0.14317425083240842	0.0	1	1	9	false	RP13-507P19.2	2.0	0	1	0	0.8425132598939208	false	0	RP13-507P19.2	0	0.0	lncRNA
4.198966408268734	0.001954610330515087	0.23815384615384616	0.0	2	2	6	false	CTA-941F9.10	17.0	0	2	0	0.9158166734666123	false	0	CTA-941F9.10	5910	0.5517241379310345	lncRNA
5.217054263565892	0.0	0.19167904903417532	0.0	1	1	8	false	AC011284.3	14.0	0	1	0	0.8890248878008976	false	0	AC011284.3	0	0.0	lncRNA
5.108527131782946	0.0	0.19575113808801214	0.0	1	1	8	false	LINC01001	19.0	0	1	0	0.8918808649530803	false	0	LINC01001	0	0.0	lncRNA
5.501291989664082	0.0	0.1817754814466886	0.0	1	1	8	false	RP11-166B2.5	15.0	0	1	0	0.8815449476404189	false	0	RP11-166B2.5	0	0.0	lncRNA
4.271317829457364	0.003989718059731713	0.2341197822141561	0.0	4	4	8	false	RP11-394A14.2	8.5	0	4	0	0.9139126886984904	false	0	RP11-394A14.2	8888	0.3409090909090909	lncRNA
5.108527131782946	0.0	0.19575113808801214	0.0	1	1	8	false	RP11-1228E12.1	19.0	0	1	0	0.8918808649530803	false	0	RP11-1228E12.1	0	0.0	lncRNA
4.834625322997416	0.0	0.20684126135756278	0.0	1	1	8	false	RP11-618K13.2	15.0	0	1	0	0.8990888072895417	false	0	RP11-618K13.2	0	0.0	lncRNA
5.41343669250646	0.0	0.18472553699284008	0.0	1	1	8	false	CTD-2245F17.9	11.0	0	1	0	0.8838569291445669	false	0	CTD-2245F17.9	0	0.0	lncRNA
5.41343669250646	0.0	0.18472553699284008	0.0	1	1	8	false	XXyac-YM21GA2.7	11.0	0	1	0	0.8838569291445669	false	0	XXyac-YM21GA2.7	0	0.0	lncRNA
4.989664082687338	0.0	0.20041429311237702	0.0	1	1	8	false	MIR325HG	17.0	0	1	0	0.8950088399292805	false	0	MIR325HG	0	0.0	lncRNA
4.741602067183463	0.004673059950167483	0.2108991825613079	0.0	2	2	8	false	LINC01002	12.5	0	2	0	0.9015367877056983	false	0	LINC01002	4106	0.5	lncRNA
4.018087855297158	0.007048661734667321	0.24887459807073953	0.0	3	3	6	false	RP11-627G23.1	10.666666666666666	0	3	0	0.9205766353869168	false	0	RP11-627G23.1	12506	0.35802469135802467	lncRNA
3.956072351421189	0.012382774849166557	0.2527759634225996	0.0	4	4	6	false	RP11-458F8.4	10.25	0	4	0	0.9222086223310213	false	0	RP11-458F8.4	23028	0.2890625	lncRNA
5.294573643410852	0.0	0.18887262079062958	0.0	1	1	8	false	AC069257.8	3.0	0	1	0	0.8869849041207671	false	0	AC069257.8	0	0.0	lncRNA
4.322997416020672	0.0032117169963919857	0.23132098027495515	0.0	3	3	6	false	RP11-333E1.2	8.333333333333334	0	3	0	0.9125526995784035	false	0	RP11-333E1.2	5422	0.36666666666666664	lncRNA
5.108527131782946	0.0	0.19575113808801214	0.0	1	1	8	false	FAM182A	19.0	0	1	0	0.8918808649530803	false	0	FAM182A	0	0.0	lncRNA
4.348837209302325	0.012649443172513826	0.22994652406417113	0.0	3	3	8	false	RP5-892K4.1	4.0	0	3	0	0.9118727050183599	false	0	RP5-892K4.1	13284	0.3333333333333333	lncRNA
4.989664082687338	0.0	0.20041429311237702	0.0	1	1	8	false	TP73-AS1	10.0	0	1	0	0.8950088399292805	false	0	TP73-AS1	0	0.0	lncRNA
3.9974160206718348	0.008319944403787334	0.2501616031027796	0.0	4	4	6	false	AP001476.4	10.25	0	4	0	0.9211206310349517	false	0	AP001476.4	15174	0.30833333333333335	lncRNA
4.447028423772609	0.0030669899168416226	0.22486926205694366	0.0	2	2	6	false	LINC01070	9.0	0	2	0	0.9092887256901946	false	0	LINC01070	4100	0.5	lncRNA
4.1937984496124034	0.014507480252552092	0.23844731977818853	0.0	5	5	8	false	MUC2	6.4	0	5	0	0.915952672378621	false	0	MUC2	21484	0.225	lncRNA
4.989664082687338	0.0	0.20041429311237702	0.0	1	1	8	false	RP11-99L13.2	17.0	0	1	0	0.8950088399292805	false	0	RP11-99L13.2	0	0.0	lncRNA
4.426356589147287	0.0	0.22591943957968477	0.0	1	1	8	false	AC092657.2	14.0	0	1	0	0.9098327213382292	false	0	AC092657.2	0	0.0	lncRNA
4.023255813953488	0.010403892202157823	0.24855491329479767	0.0	4	4	6	false	PAX8-AS1	12.0	0	4	0	0.9204406364749081	false	0	PAX8-AS1	19764	0.2972972972972973	lncRNA
4.333333333333333	0.0015017321188235116	0.23076923076923078	0.0	2	2	8	false	AATBC	13.5	0	2	0	0.9122807017543859	false	0	AATBC	3818	0.5208333333333334	lncRNA
5.108527131782946	0.0	0.19575113808801214	0.0	1	1	8	false	RP13-580B18.4	19.0	0	1	0	0.8918808649530803	false	0	RP13-580B18.4	0	0.0	lncRNA
3.9612403100775193	0.006621735695595276	0.25244618395303325	0.0	2	2	8	false	CTC-265F19.1	8.0	0	2	0	0.9220726234190126	false	0	CTC-265F19.1	12378	0.5	lncRNA
4.534883720930233	0.0032697370585619725	0.2205128205128205	0.0	2	2	7	false	RP5-894D12.5	13.0	0	2	0	0.9069767441860466	false	0	RP5-894D12.5	5486	0.5217391304347826	lncRNA
4.038759689922481	0.009213635722219858	0.2476007677543186	0.0	3	3	6	false	RP11-102K13.5	11.666666666666666	0	3	0	0.9200326397388822	false	0	RP11-102K13.5	14958	0.35555555555555557	lncRNA
4.421188630490956	0.002744480397711726	0.22618351841028636	0.0	3	3	6	false	RP11-138B4.1	9.333333333333334	0	3	0	0.9099687202502379	false	0	RP11-138B4.1	3960	0.36231884057971014	lncRNA
4.891472868217054	0.0	0.20443740095087165	0.0	1	1	8	false	CITF22-1A6.3	6.0	0	1	0	0.897592819257446	false	0	CITF22-1A6.3	0	0.0	lncRNA
4.426356589147287	0.004878108341637883	0.22591943957968477	0.0	2	2	8	false	RP11-326C3.14	8.0	0	2	0	0.9098327213382292	false	0	RP11-326C3.14	6358	0.5384615384615384	lncRNA
5.304909560723514	0.0	0.1885046273745738	0.0	1	1	8	false	LINC01043	4.0	0	1	0	0.8867129062967496	false	0	LINC01043	0	0.0	lncRNA
6.338501291989664	0.0	0.15776600081532816	0.0	1	1	8	false	LA16c-OS12.2	3.0	0	1	0	0.8595131238950088	false	0	LA16c-OS12.2	0	0.0	lncRNA
3.8785529715762275	0.01963472830165415	0.25782811459027316	0.0	4	4	6	false	AC079779.7	9.0	0	4	0	0.9242486060111519	false	0	AC079779.7	26184	0.25	lncRNA
4.452196382428941	0.009102096226332934	0.22460824143934996	0.0	4	4	6	false	RP11-13K12.1	4.0	0	4	0	0.9091527267781858	false	0	RP11-13K12.1	12284	0.2727272727272727	lncRNA
4.72609819121447	0.0017855831906158951	0.2115910333515582	0.0	2	2	8	false	LA16c-306A4.2	6.0	0	2	0	0.9019447844417245	false	0	LA16c-306A4.2	2126	0.5555555555555556	lncRNA
3.842377260981912	0.02736352396695658	0.2602555480833894	0.0	7	7	6	false	C10orf91	11.142857142857142	0	7	0	0.9252005983952128	false	0	C10orf91	54626	0.18783068783068782	lncRNA
5.077519379844961	0.0	0.19694656488549617	0.0	1	1	7	false	RP11-830F9.6	2.0	0	1	0	0.8926968584251327	false	0	RP11-830F9.6	0	0.0	lncRNA
5.217054263565892	0.0	0.19167904903417532	0.0	1	1	8	false	RP11-573D15.8	14.0	0	1	0	0.8890248878008976	false	0	RP11-573D15.8	0	0.0	lncRNA
4.715762273901809	0.003918398083151191	0.21205479452054796	0.0	4	4	8	false	MUC19	5.0	0	4	0	0.9022167822657419	false	0	MUC19	5114	0.2857142857142857	lncRNA
3.7286821705426356	0.027486810574623773	0.2681912681912682	0.0	7	7	6	false	HP09025	9.0	0	7	0	0.9281925744594044	false	0	HP09025	58324	0.20512820512820512	lncRNA
4.834625322997416	0.0029502092207832143	0.20684126135756278	0.0	2	2	8	false	RP11-10J21.4	8.0	0	2	0	0.8990888072895417	false	0	RP11-10J21.4	5008	0.5	lncRNA
4.426356589147287	0.004878108341637883	0.22591943957968477	0.0	2	2	8	false	RP11-326C3.10	8.0	0	2	0	0.9098327213382292	false	0	RP11-326C3.10	6358	0.5384615384615384	lncRNA
4.751937984496124	0.001032169632151335	0.2104404567699837	0.0	3	3	7	false	GAS6-AS1	5.666666666666667	0	3	0	0.9012647898816809	false	0	GAS6-AS1	1118	0.3888888888888889	lncRNA
6.524547803617571	0.0	0.15326732673267326	0.0	1	1	8	false	FLJ16779	4.0	0	1	0	0.8546171630626954	false	0	FLJ16779	0	0.0	lncRNA
4.322997416020672	0.0	0.23132098027495515	0.0	1	1	7	false	hsa-miR-4294	38.0	0	1	0	0.9125526995784035	false	0	hsa-miR-4294	0	0.0	miRNA
4.0852713178294575	0.0	0.24478178368121442	0.0	1	1	6	false	hsa-miR-200a-3p	27.0	0	1	0	0.9188086495308037	false	0	hsa-miR-200a-3p	0	0.0	miRNA
4.6175710594315245	0.0	0.2165640738668159	0.0	1	1	7	false	hsa-miR-568	29.0	0	1	0	0.9048007615939072	false	0	hsa-miR-568	0	0.0	miRNA
4.576227390180879	0.0	0.21852060982495763	0.0	1	1	7	false	hsa-miR-3120-3p	37.0	0	1	0	0.905888752889977	false	0	hsa-miR-3120-3p	0	0.0	miRNA
4.6175710594315245	0.0	0.2165640738668159	0.0	1	1	7	false	hsa-miR-1827	29.0	0	1	0	0.9048007615939072	false	0	hsa-miR-1827	0	0.0	miRNA
4.322997416020672	0.0	0.23132098027495515	0.0	1	1	7	false	hsa-miR-1302	38.0	0	1	0	0.9125526995784035	false	0	hsa-miR-1302	0	0.0	miRNA
4.565891472868217	0.010322528818733181	0.21901528013582341	0.0	3	3	7	false	hsa-miR-126-5p	13.0	0	3	0	0.9061607507139943	false	0	hsa-miR-126-5p	13406	0.3333333333333333	miRNA
4.322997416020672	0.0	0.23132098027495515	0.0	1	1	7	false	hsa-miR-148b-3p	38.0	0	1	0	0.9125526995784035	false	0	hsa-miR-148b-3p	0	0.0	miRNA
5.103359173126615	0.0	0.1959493670886076	0.0	1	1	9	false	hsa-miR-3187-3p	12.0	0	1	0	0.8920168638650892	false	0	hsa-miR-3187-3p	0	0.0	miRNA
4.322997416020672	0.0	0.23132098027495515	0.0	1	1	7	false	hsa-miR-4251	38.0	0	1	0	0.9125526995784035	false	0	hsa-miR-4251	0	0.0	miRNA
4.576227390180879	0.0	0.21852060982495763	0.0	1	1	7	false	hsa-miR-148a-5p	37.0	0	1	0	0.905888752889977	false	0	hsa-miR-148a-5p	0	0.0	miRNA
4.503875968992248	0.06753862280037856	0.22203098106712565	0.0	15	15	7	false	hsa-miR-129-5p	3.466666666666667	0	15	0	0.9077927376580988	false	0	hsa-miR-129-5p	93118	0.06851851851851852	miRNA
4.6175710594315245	0.0	0.2165640738668159	0.0	1	1	7	false	hsa-miR-875-5p	29.0	0	1	0	0.9048007615939072	false	0	hsa-miR-875-5p	0	0.0	miRNA
4.576227390180879	0.0	0.21852060982495763	0.0	1	1	7	false	hsa-miR-643	37.0	0	1	0	0.905888752889977	false	0	hsa-miR-643	0	0.0	miRNA
4.565891472868217	0.010322528818733181	0.21901528013582341	0.0	3	3	7	false	hsa-miR-34a-3p	13.0	0	3	0	0.9061607507139943	false	0	hsa-miR-34a-3p	13406	0.3333333333333333	miRNA
4.576227390180879	0.0	0.21852060982495763	0.0	1	1	7	false	hsa-miR-3174	37.0	0	1	0	0.905888752889977	false	0	hsa-miR-3174	0	0.0	miRNA
4.028423772609819	0.02671437454780253	0.24823604874919822	0.0	6	6	6	false	hsa-miR-767-3p	5.5	0	6	0	0.9203046375628995	false	0	hsa-miR-767-3p	19070	0.16666666666666666	miRNA
3.8940568475452197	0.02871643399979005	0.25680159256801594	0.0	6	6	7	false	hsa-miR-148a-3p	8.0	0	6	0	0.9238406092751257	false	0	hsa-miR-148a-3p	23912	0.175	miRNA
5.103359173126615	0.0	0.1959493670886076	0.0	1	1	9	false	hsa-miR-548s	12.0	0	1	0	0.8920168638650892	false	0	hsa-miR-548s	0	0.0	miRNA
4.364341085271318	0.0	0.2291296625222025	0.0	1	1	7	false	hsa-miR-200c-3p	23.0	0	1	0	0.9114647082823337	false	0	hsa-miR-200c-3p	0	0.0	miRNA
4.322997416020672	0.0	0.23132098027495515	0.0	1	1	7	false	hsa-miR-4276	38.0	0	1	0	0.9125526995784035	false	0	hsa-miR-4276	0	0.0	miRNA
4.297157622739018	0.006302227179821573	0.232711966325917	0.0	3	3	7	false	hsa-miR-876-3p	7.0	0	3	0	0.9132326941384468	false	0	hsa-miR-876-3p	10608	0.35294117647058826	miRNA
5.987080103359173	0.00516795865633075	0.16702632714717305	0.0	2	2	8	false	hsa-miR-663b	4.0	0	2	0	0.8687610499116006	false	0	hsa-miR-663b	3092	0.5	miRNA
4.6175710594315245	0.0	0.2165640738668159	0.0	1	1	7	false	hsa-miR-3126-3p	29.0	0	1	0	0.9048007615939072	false	0	hsa-miR-3126-3p	0	0.0	miRNA
5.5271317829457365	0.010672664499430782	0.18092566619915848	0.0	4	4	7	false	hsa-miR-1208	2.25	0	4	0	0.8808649530803754	false	0	hsa-miR-1208	10054	0.25	miRNA
4.576227390180879	0.0	0.21852060982495763	0.0	1	1	7	false	hsa-miR-891b	37.0	0	1	0	0.905888752889977	false	0	hsa-miR-891b	0	0.0	miRNA
4.317829457364341	0.00516795865633075	0.2315978456014363	0.0	2	2	7	false	hsa-miR-1205	19.5	0	2	0	0.9126886984904121	false	0	hsa-miR-1205	5354	0.5	miRNA
3.842377260981912	0.008485655086004861	0.2602555480833894	0.0	2	2	7	false	hsa-miR-4283	30.5	0	2	0	0.9252005983952128	false	0	hsa-miR-4283	16208	0.5267857142857143	miRNA
4.111111111111111	0.07682340476376578	0.24324324324324326	0.0	19	19	7	false	hsa-miR-1972	2.6315789473684212	0	19	0	0.9181286549707601	false	0	hsa-miR-1972	89618	0.056261343012704176	miRNA
4.322997416020672	0.0	0.23132098027495515	0.0	1	1	7	false	hsa-miR-1825	38.0	0	1	0	0.9125526995784035	false	0	hsa-miR-1825	0	0.0	miRNA
4.209302325581396	0.00998024690935717	0.23756906077348064	0.0	2	2	7	false	hsa-miR-505-3p	20.5	0	2	0	0.9155446756425948	false	0	hsa-miR-505-3p	12278	0.5	miRNA
4.6175710594315245	0.0	0.2165640738668159	0.0	1	1	7	false	hsa-miR-1255b-5p	29.0	0	1	0	0.9048007615939072	false	0	hsa-miR-1255b-5p	0	0.0	miRNA
3.682170542635659	0.047960837089836755	0.2715789473684211	0.0	12	12	5	false	hsa-miR-449c-5p	4.916666666666667	0	12	0	0.9294165646674827	false	0	hsa-miR-449c-5p	70210	0.1087962962962963	miRNA
4.364341085271318	0.0	0.2291296625222025	0.0	1	1	7	false	hsa-miR-125b-5p	23.0	0	1	0	0.9114647082823337	false	0	hsa-miR-125b-5p	0	0.0	miRNA
4.322997416020672	0.0	0.23132098027495515	0.0	1	1	7	false	hsa-miR-4299	38.0	0	1	0	0.9125526995784035	false	0	hsa-miR-4299	0	0.0	miRNA
4.6175710594315245	0.0	0.2165640738668159	0.0	1	1	7	false	hsa-miR-3190-3p	29.0	0	1	0	0.9048007615939072	false	0	hsa-miR-3190-3p	0	0.0	miRNA
4.322997416020672	0.0	0.23132098027495515	0.0	1	1	7	false	hsa-miR-4268	38.0	0	1	0	0.9125526995784035	false	0	hsa-miR-4268	0	0.0	miRNA
5.542635658914729	0.010322528818733181	0.18041958041958042	0.0	3	3	7	false	hsa-miR-518d-5p	2.3333333333333335	0	3	0	0.8804569563443493	false	0	hsa-miR-518d-5p	5510	0.3333333333333333	miRNA
5.351421188630491	0.0	0.18686624818928055	0.0	1	1	7	false	hsa-miR-2052	8.0	0	1	0	0.8854889160886713	false	0	hsa-miR-2052	0	0.0	miRNA
3.9302325581395348	0.00974760841968288	0.25443786982248523	0.0	2	2	5	false	hsa-miR-3121-3p	19.5	0	2	0	0.9228886168910648	false	0	hsa-miR-3121-3p	18270	0.5285714285714286	miRNA
4.576227390180879	0.0	0.21852060982495763	0.0	1	1	7	false	hsa-miR-4275	37.0	0	1	0	0.905888752889977	false	0	hsa-miR-4275	0	0.0	miRNA
4.322997416020672	0.0	0.23132098027495515	0.0	1	1	7	false	hsa-miR-1909-3p	38.0	0	1	0	0.9125526995784035	false	0	hsa-miR-1909-3p	0	0.0	miRNA
4.297157622739018	0.0069321437220384325	0.232711966325917	0.0	3	3	7	false	hsa-miR-125a-5p	9.333333333333334	0	3	0	0.9132326941384468	false	0	hsa-miR-125a-5p	6904	0.3472222222222222	miRNA
5.992248062015504	0.0	0.16688227684346701	0.0	1	1	8	false	hsa-miR-1257	7.0	0	1	0	0.868625050999592	false	0	hsa-miR-1257	0	0.0	miRNA
4.576227390180879	0.0	0.21852060982495763	0.0	1	1	7	false	hsa-miR-648	37.0	0	1	0	0.905888752889977	false	0	hsa-miR-648	0	0.0	miRNA
3.7183462532299743	0.04943090408830741	0.2689367616400278	0.0	8	8	5	false	hsa-miR-139-3p	8.625	0	8	0	0.9284645722834217	false	0	hsa-miR-139-3p	63966	0.13616071428571427	miRNA
3.7338501291989665	0.04889638101581927	0.26782006920415224	0.0	10	10	7	false	hsa-miR-762	8.2	0	10	0	0.9280565755473955	false	0	hsa-miR-762	80494	0.12857142857142856	miRNA
5.103359173126615	0.0	0.1959493670886076	0.0	1	1	9	false	hsa-miR-4292	12.0	0	1	0	0.8920168638650892	false	0	hsa-miR-4292	0	0.0	miRNA
4.322997416020672	0.0	0.23132098027495515	0.0	1	1	7	false	hsa-miR-4298	38.0	0	1	0	0.9125526995784035	false	0	hsa-miR-4298	0	0.0	miRNA
4.6434108527131785	0.002229368007840167	0.21535893155258765	0.0	2	2	7	false	hsa-miR-124-5p	8.0	0	2	0	0.9041207670338637	false	0	hsa-miR-124-5p	3338	0.5	miRNA
4.917312661498708	0.0062242478829423395	0.20336311087756173	0.0	3	3	7	false	hsa-miR-323a-5p	5.666666666666667	0	3	0	0.8969128246974025	false	0	hsa-miR-323a-5p	9486	0.358974358974359	miRNA
4.6175710594315245	0.0	0.2165640738668159	0.0	1	1	7	false	hsa-miR-1276	29.0	0	1	0	0.9048007615939072	false	0	hsa-miR-1276	0	0.0	miRNA
4.2661498708010335	0.009681560861802052	0.23440339188370685	0.0	3	3	7	false	hsa-miR-505-5p	13.666666666666666	0	3	0	0.9140486876104992	false	0	hsa-miR-505-5p	11470	0.3333333333333333	miRNA
3.9302325581395348	0.00974760841968288	0.25443786982248523	0.0	2	2	5	false	hsa-miR-4272	19.5	0	2	0	0.9228886168910648	false	0	hsa-miR-4272	18270	0.5285714285714286	miRNA
5.992248062015504	0.0	0.16688227684346701	0.0	1	1	8	false	hsa-miR-663a	7.0	0	1	0	0.868625050999592	false	0	hsa-miR-663a	0	0.0	miRNA
4.6175710594315245	0.0	0.2165640738668159	0.0	1	1	7	false	hsa-miR-3199	29.0	0	1	0	0.9048007615939072	false	0	hsa-miR-3199	0	0.0	miRNA
4.364341085271318	0.0	0.2291296625222025	0.0	1	1	7	false	hsa-miR-1909-5p	23.0	0	1	0	0.9114647082823337	false	0	hsa-miR-1909-5p	0	0.0	miRNA
3.8733850129198966	0.022526345086621238	0.2581721147431621	0.0	6	6	6	false	hsa-miR-491-5p	6.5	0	6	0	0.9243846049231607	false	0	hsa-miR-491-5p	28776	0.18333333333333332	miRNA
4.343669250645995	0.006032709902546018	0.23022010707911958	0.0	2	2	7	false	hsa-miR-488-3p	20.0	0	2	0	0.9120087039303686	false	0	hsa-miR-488-3p	6676	0.5	miRNA
4.322997416020672	0.0	0.23132098027495515	0.0	1	1	7	false	hsa-miR-106b-5p	38.0	0	1	0	0.9125526995784035	false	0	hsa-miR-106b-5p	0	0.0	miRNA
4.080103359173127	0.00516795865633075	0.24509183027232423	0.0	2	2	6	false	hsa-miR-141-3p	14.0	0	2	0	0.9189446484428124	false	0	hsa-miR-141-3p	3092	0.5	miRNA
4.37984496124031	0.02227066947195509	0.22831858407079647	0.0	6	6	7	false	hsa-miR-150-5p	7.333333333333333	0	6	0	0.9110567115463076	false	0	hsa-miR-150-5p	23356	0.17117117117117117	miRNA
4.198966408268734	0.025673138311901652	0.23815384615384616	0.0	5	5	7	false	hsa-miR-513a-3p	10.4	0	5	0	0.9158166734666123	false	0	hsa-miR-513a-3p	31448	0.20434782608695654	miRNA
4.276485788113695	0.03370584035583859	0.2338368580060423	0.0	13	13	7	false	hsa-miR-939-5p	4.384615384615385	0	13	0	0.9137766897864816	false	0	hsa-miR-939-5p	68678	0.0967032967032967	miRNA
3.5322997416020674	0.03833981326132769	0.2831016825164594	0.0	5	5	5	false	hsa-miR-486-3p	15.6	0	5	0	0.9333605331157351	false	0	hsa-miR-486-3p	59690	0.2246153846153846	miRNA
3.5426356589147288	0.04681712900271793	0.28227571115973743	0.0	4	4	5	false	hsa-miR-1202	17.0	0	4	0	0.9330885352917178	false	0	hsa-miR-1202	64654	0.26229508196721313	miRNA
4.31266149870801	0.010322528818733181	0.23187537447573398	0.0	3	3	7	false	hsa-miR-106a-5p	13.333333333333334	0	3	0	0.9128246974024208	false	0	hsa-miR-106a-5p	10706	0.3333333333333333	miRNA
5.341085271317829	0.010322528818733181	0.1872278664731495	0.0	3	3	7	false	hsa-miR-26b-3p	3.3333333333333335	0	3	0	0.8857609139126886	false	0	hsa-miR-26b-3p	10746	0.3333333333333333	miRNA
4.322997416020672	0.0	0.23132098027495515	0.0	1	1	7	false	hsa-miR-103b	38.0	0	1	0	0.9125526995784035	false	0	hsa-miR-103b	0	0.0	miRNA
4.731266149870801	0.0045829492454087855	0.2113599126160568	0.0	2	2	7	false	hsa-miR-4282	12.0	0	2	0	0.9018087855297159	false	0	hsa-miR-4282	6054	0.5	miRNA
4.069767441860465	0.015463710487207294	0.24571428571428572	0.0	4	4	6	false	hsa-miR-182-5p	7.5	0	4	0	0.9192166462668299	false	0	hsa-miR-182-5p	9270	0.25	miRNA
4.167958656330749	0.011682410350577115	0.23992560446373218	0.0	4	4	7	false	hsa-miR-194-3p	11.5	0	4	0	0.9166326669386645	false	0	hsa-miR-194-3p	15146	0.25609756097560976	miRNA
4.844961240310077	0.001025302516637351	0.2064	0.0	2	2	7	false	hsa-miR-654-5p	6.0	0	2	0	0.8988168094655243	false	0	hsa-miR-654-5p	2158	0.5555555555555556	miRNA
4.0852713178294575	0.0	0.24478178368121442	0.0	1	1	6	false	hsa-miR-1193	27.0	0	1	0	0.9188086495308037	false	0	hsa-miR-1193	0	0.0	miRNA
4.757105943152455	0.001228181458996811	0.2102118413905486	0.0	2	2	7	false	hsa-miR-323b-5p	6.5	0	2	0	0.9011287909696722	false	0	hsa-miR-323b-5p	2068	0.55	miRNA
4.576227390180879	0.0	0.21852060982495763	0.0	1	1	7	false	hsa-miR-577	37.0	0	1	0	0.905888752889977	false	0	hsa-miR-577	0	0.0	miRNA
4.576227390180879	0.0	0.21852060982495763	0.0	1	1	7	false	hsa-miR-1911-3p	37.0	0	1	0	0.905888752889977	false	0	hsa-miR-1911-3p	0	0.0	miRNA
4.6175710594315245	0.0	0.2165640738668159	0.0	1	1	7	false	hsa-miR-4290	29.0	0	1	0	0.9048007615939072	false	0	hsa-miR-4290	0	0.0	miRNA
3.8372093023255816	0.05253048167706219	0.2606060606060606	0.0	15	15	7	false	hsa-miR-1207-5p	4.8	0	15	0	0.9253365973072215	false	0	hsa-miR-1207-5p	67426	0.08837209302325581	miRNA
3.987080103359173	0.02621463693848898	0.25081011017498384	0.0	8	8	6	false	hsa-miR-765	5.0	0	8	0	0.921392628858969	false	0	hsa-miR-765	26380	0.14285714285714285	miRNA
4.576227390180879	0.0	0.21852060982495763	0.0	1	1	7	false	hsa-miR-885-5p	37.0	0	1	0	0.905888752889977	false	0	hsa-miR-885-5p	0	0.0	miRNA
4.214470284237726	0.010209427824694315	0.23727774371551194	0.0	2	2	7	false	hsa-miR-1305	24.5	0	2	0	0.9154086767305861	false	0	hsa-miR-1305	18194	0.5108695652173914	miRNA
4.6175710594315245	0.0	0.2165640738668159	0.0	1	1	7	false	hsa-miR-524-5p	29.0	0	1	0	0.9048007615939072	false	0	hsa-miR-524-5p	0	0.0	miRNA
4.338501291989664	0.02314201175509767	0.2304943418701608	0.0	6	6	7	false	hsa-miR-593-3p	4.833333333333333	0	6	0	0.9121447028423773	false	0	hsa-miR-593-3p	18406	0.17424242424242425	miRNA
3.992248062015504	0.08562331683698042	0.2504854368932039	0.0	17	17	7	false	hsa-miR-186-5p	3.411764705882353	0	17	0	0.9212566299469603	false	0	hsa-miR-186-5p	66616	0.060294117647058824	miRNA
4.576227390180879	0.0	0.21852060982495763	0.0	1	1	7	false	hsa-miR-548x-3p	37.0	0	1	0	0.905888752889977	false	0	hsa-miR-548x-3p	0	0.0	miRNA
4.059431524547803	0.01161953792834774	0.24633991088478677	0.0	3	3	6	false	hsa-miR-892a	10.666666666666666	0	3	0	0.9194886440908473	false	0	hsa-miR-892a	11956	0.35802469135802467	miRNA
3.9612403100775193	0.012584315468961571	0.25244618395303325	0.0	3	3	7	false	hsa-miR-432-3p	14.666666666666666	0	3	0	0.9220726234190126	false	0	hsa-miR-432-3p	14526	0.3416666666666667	miRNA
3.4186046511627906	0.1176001227380057	0.2925170068027211	0.0	21	21	5	false	hsa-miR-149-3p	4.9523809523809526	0	21	0	0.9363525091799266	false	0	hsa-miR-149-3p	140582	0.05812324929971989	miRNA
4.6175710594315245	0.0	0.2165640738668159	0.0	1	1	7	false	hsa-miR-661	29.0	0	1	0	0.9048007615939072	false	0	hsa-miR-661	0	0.0	miRNA
4.204134366925064	0.0011968279029029505	0.23786109403810696	0.0	2	2	7	false	hsa-miR-138-5p	22.5	0	2	0	0.9156806745546037	false	0	hsa-miR-138-5p	2896	0.5375	miRNA
4.043927648578811	0.010435279428622104	0.24728434504792335	0.0	2	2	7	false	hsa-miR-3127-5p	26.0	0	2	0	0.9198966408268735	false	0	hsa-miR-3127-5p	14256	0.5102040816326531	miRNA
4.054263565891473	0.0026767799578262435	0.24665391969407266	0.0	2	2	7	false	hsa-miR-31-5p	15.0	0	2	0	0.919624643002856	false	0	hsa-miR-31-5p	6488	0.5185185185185185	miRNA
4.6175710594315245	0.0	0.2165640738668159	0.0	1	1	7	false	hsa-miR-3144-3p	29.0	0	1	0	0.9048007615939072	false	0	hsa-miR-3144-3p	0	0.0	miRNA
4.322997416020672	0.0	0.23132098027495515	0.0	1	1	7	false	hsa-miR-20b-5p	38.0	0	1	0	0.9125526995784035	false	0	hsa-miR-20b-5p	0	0.0	miRNA
5.992248062015504	0.0	0.16688227684346701	0.0	1	1	8	false	hsa-miR-1291	7.0	0	1	0	0.868625050999592	false	0	hsa-miR-1291	0	0.0	miRNA
3.9198966408268734	0.021296315326988106	0.25510876730388926	0.0	3	3	6	false	hsa-miR-92a-2-5p	13.0	0	3	0	0.9231606147150824	false	0	hsa-miR-92a-2-5p	27916	0.35294117647058826	miRNA
4.364341085271318	0.0	0.2291296625222025	0.0	1	1	7	false	hsa-miR-1915-3p	23.0	0	1	0	0.9114647082823337	false	0	hsa-miR-1915-3p	0	0.0	miRNA
4.0852713178294575	0.0	0.24478178368121442	0.0	1	1	6	false	hsa-miR-27b-5p	27.0	0	1	0	0.9188086495308037	false	0	hsa-miR-27b-5p	0	0.0	miRNA
5.20671834625323	0.010322528818733181	0.19205955334987593	0.0	3	3	7	false	hsa-miR-924	4.666666666666667	0	3	0	0.8892968856249149	false	0	hsa-miR-924	14758	0.3333333333333333	miRNA
4.10077519379845	0.006325570494116505	0.2438563327032136	0.0	2	2	7	false	hsa-miR-450b-5p	19.5	0	2	0	0.9184006527947777	false	0	hsa-miR-450b-5p	12312	0.5	miRNA
3.992248062015504	0.040772754042421505	0.2504854368932039	0.0	10	10	7	false	hsa-miR-1207-3p	5.2	0	10	0	0.9212566299469603	false	0	hsa-miR-1207-3p	35126	0.105	miRNA
4.0852713178294575	0.0	0.24478178368121442	0.0	1	1	6	false	hsa-miR-4307	27.0	0	1	0	0.9188086495308037	false	0	hsa-miR-4307	0	0.0	miRNA
4.322997416020672	0.0	0.23132098027495515	0.0	1	1	7	false	hsa-miR-4270	38.0	0	1	0	0.9125526995784035	false	0	hsa-miR-4270	0	0.0	miRNA
4.322997416020672	0.0	0.23132098027495515	0.0	1	1	7	false	hsa-miR-3065-3p	38.0	0	1	0	0.9125526995784035	false	0	hsa-miR-3065-3p	0	0.0	miRNA
4.565891472868217	0.010322528818733181	0.21901528013582341	0.0	3	3	7	false	hsa-miR-340-5p	13.0	0	3	0	0.9061607507139943	false	0	hsa-miR-340-5p	13406	0.3333333333333333	miRNA
4.576227390180879	0.0	0.21852060982495763	0.0	1	1	7	false	hsa-miR-607	37.0	0	1	0	0.905888752889977	false	0	hsa-miR-607	0	0.0	miRNA
3.3359173126614987	0.07524906204365514	0.2997676219984508	0.0	4	4	5	false	hsa-let-7a-2-3p	22.0	0	4	0	0.9385284917720658	false	0	hsa-let-7a-2-3p	112154	0.2625	miRNA
4.576227390180879	0.0	0.21852060982495763	0.0	1	1	7	false	hsa-miR-4303	37.0	0	1	0	0.905888752889977	false	0	hsa-miR-4303	0	0.0	miRNA
5.103359173126615	0.0	0.1959493670886076	0.0	1	1	9	false	hsa-miR-588	12.0	0	1	0	0.8920168638650892	false	0	hsa-miR-588	0	0.0	miRNA
4.30749354005168	0.010650102625317967	0.23215356928614275	0.0	4	4	7	false	hsa-miR-149-5p	11.0	0	4	0	0.9129606963144294	false	0	hsa-miR-149-5p	14338	0.2702702702702703	miRNA
4.322997416020672	0.0	0.23132098027495515	0.0	1	1	7	false	hsa-miR-4255	38.0	0	1	0	0.9125526995784035	false	0	hsa-miR-4255	0	0.0	miRNA
4.6175710594315245	0.0	0.2165640738668159	0.0	1	1	7	false	hsa-miR-495-3p	29.0	0	1	0	0.9048007615939072	false	0	hsa-miR-495-3p	0	0.0	miRNA
4.576227390180879	0.0	0.21852060982495763	0.0	1	1	7	false	hsa-miR-575	37.0	0	1	0	0.905888752889977	false	0	hsa-miR-575	0	0.0	miRNA
4.576227390180879	0.0	0.21852060982495763	0.0	1	1	7	false	hsa-miR-411-3p	37.0	0	1	0	0.905888752889977	false	0	hsa-miR-411-3p	0	0.0	miRNA
5.987080103359173	0.00516795865633075	0.16702632714717305	0.0	2	2	8	false	hsa-miR-542-5p	4.0	0	2	0	0.8687610499116006	false	0	hsa-miR-542-5p	3092	0.5	miRNA
4.364341085271318	0.0	0.2291296625222025	0.0	1	1	7	false	hsa-miR-545-5p	23.0	0	1	0	0.9114647082823337	false	0	hsa-miR-545-5p	0	0.0	miRNA
3.6511627906976742	0.02500040749044859	0.27388535031847133	0.0	2	2	5	false	hsa-miR-3065-5p	32.0	0	2	0	0.9302325581395349	false	0	hsa-miR-3065-5p	44706	0.5254237288135594	miRNA
4.364341085271318	0.0	0.2291296625222025	0.0	1	1	7	false	hsa-miR-2861	23.0	0	1	0	0.9114647082823337	false	0	hsa-miR-2861	0	0.0	miRNA
4.576227390180879	0.0	0.21852060982495763	0.0	1	1	7	false	hsa-miR-379-3p	37.0	0	1	0	0.905888752889977	false	0	hsa-miR-379-3p	0	0.0	miRNA
4.322997416020672	0.0	0.23132098027495515	0.0	1	1	7	false	hsa-miR-3202	38.0	0	1	0	0.9125526995784035	false	0	hsa-miR-3202	0	0.0	miRNA
5.351421188630491	0.0	0.18686624818928055	0.0	1	1	7	false	hsa-miR-4256	8.0	0	1	0	0.8854889160886713	false	0	hsa-miR-4256	0	0.0	miRNA
5.217054263565892	0.0	0.19167904903417532	0.0	1	1	7	false	hsa-miR-595	12.0	0	1	0	0.8890248878008976	false	0	hsa-miR-595	0	0.0	miRNA
3.8733850129198966	0.025035371198890512	0.2581721147431621	0.0	7	7	6	false	hsa-miR-873-5p	6.0	0	7	0	0.9243846049231607	false	0	hsa-miR-873-5p	31318	0.16129032258064516	miRNA
4.576227390180879	0.0	0.21852060982495763	0.0	1	1	7	false	hsa-miR-496	37.0	0	1	0	0.905888752889977	false	0	hsa-miR-496	0	0.0	miRNA
4.297157622739018	0.0069321437220384325	0.232711966325917	0.0	3	3	7	false	hsa-miR-640	9.333333333333334	0	3	0	0.9132326941384468	false	0	hsa-miR-640	6904	0.3472222222222222	miRNA
4.364341085271318	0.0	0.2291296625222025	0.0	1	1	7	false	hsa-miR-429	23.0	0	1	0	0.9114647082823337	false	0	hsa-miR-429	0	0.0	miRNA
4.6175710594315245	0.0	0.2165640738668159	0.0	1	1	7	false	hsa-miR-708-5p	29.0	0	1	0	0.9048007615939072	false	0	hsa-miR-708-5p	0	0.0	miRNA
5.103359173126615	0.0	0.1959493670886076	0.0	1	1	9	false	hsa-miR-548n	12.0	0	1	0	0.8920168638650892	false	0	hsa-miR-548n	0	0.0	miRNA
3.640826873385013	0.04565643420802428	0.27466288147622425	0.0	11	11	7	false	hsa-miR-423-5p	8.545454545454545	0	11	0	0.9305045559635524	false	0	hsa-miR-423-5p	79454	0.12369597615499255	miRNA
4.416020671834626	0.037597314947468485	0.22644821533060266	0.0	11	11	7	false	hsa-miR-28-5p	4.2727272727272725	0	11	0	0.9101047191622468	false	0	hsa-miR-28-5p	59548	0.09917355371900827	miRNA
4.219638242894057	0.051870600037362956	0.23698714023270057	0.0	14	14	7	false	hsa-miR-541-3p	3.2857142857142856	0	14	0	0.9152726778185775	false	0	hsa-miR-541-3p	99184	0.09937888198757763	miRNA
4.354005167958657	0.03458767636818716	0.22967359050445102	0.0	8	8	6	false	ALOX15B	4.0	0	8	0	0.9117367061063512	false	0	ALOX15B	39882	0.14285714285714285	mRNA
4.260981912144703	0.019822428614782166	0.2346876895087932	0.0	6	6	7	false	hsa-miR-197-3p	3.8333333333333335	0	6	0	0.9141846865225078	false	0	hsa-miR-197-3p	19702	0.17708333333333334	miRNA
4.364341085271318	0.0	0.2291296625222025	0.0	1	1	7	false	hsa-miR-4264	23.0	0	1	0	0.9114647082823337	false	0	hsa-miR-4264	0	0.0	miRNA
4.03359173126615	0.022905836414623435	0.24791800128122995	0.0	2	2	6	false	hsa-miR-1913	16.0	0	2	0	0.9201686386508908	false	0	hsa-miR-1913	17928	0.5	miRNA
4.51937984496124	0.017957219286811384	0.22126929674099485	0.0	3	3	7	false	hsa-miR-106a-3p	14.333333333333334	0	3	0	0.9073847409220726	false	0	hsa-miR-106a-3p	13212	0.3333333333333333	miRNA
3.950904392764858	0.010668514288193204	0.25310660562459125	0.0	2	2	7	false	hsa-miR-4308	25.0	0	2	0	0.9223446212430302	false	0	hsa-miR-4308	18184	0.5106382978723404	miRNA
4.1214470284237725	0.009154029188107383	0.2426332288401254	0.0	3	3	7	false	hsa-miR-132-5p	9.666666666666666	0	3	0	0.9178566571467428	false	0	hsa-miR-132-5p	9956	0.3333333333333333	miRNA
5.992248062015504	0.0	0.16688227684346701	0.0	1	1	8	false	hsa-miR-4302	7.0	0	1	0	0.868625050999592	false	0	hsa-miR-4302	0	0.0	miRNA
4.9948320413436695	0.04094201443279645	0.20020693222969477	0.0	7	7	7	false	CDKN2A	1.4285714285714286	0	7	0	0.8948728410172718	false	0	CDKN2A	24676	0.14285714285714285	mRNA
4.6175710594315245	0.0	0.2165640738668159	0.0	1	1	7	false	hsa-miR-1255a	29.0	0	1	0	0.9048007615939072	false	0	hsa-miR-1255a	0	0.0	miRNA
3.4289405684754524	0.09915248191934478	0.29163526752072344	0.0	14	14	7	false	hsa-miR-185-5p	8.0	0	14	0	0.9360805113559091	false	0	hsa-miR-185-5p	107076	0.08139534883720931	miRNA
5.217054263565892	0.0	0.19167904903417532	0.0	1	1	7	false	hsa-miR-4317	12.0	0	1	0	0.8890248878008976	false	0	hsa-miR-4317	0	0.0	miRNA
4.576227390180879	0.0	0.21852060982495763	0.0	1	1	7	false	hsa-miR-3119	37.0	0	1	0	0.905888752889977	false	0	hsa-miR-3119	0	0.0	miRNA
4.576227390180879	0.0	0.21852060982495763	0.0	1	1	7	false	hsa-miR-1284	37.0	0	1	0	0.905888752889977	false	0	hsa-miR-1284	0	0.0	miRNA
4.322997416020672	0.0	0.23132098027495515	0.0	1	1	7	false	hsa-miR-548p	38.0	0	1	0	0.9125526995784035	false	0	hsa-miR-548p	0	0.0	miRNA
4.540051679586563	8.012438150949726E-4	0.22026180990324418	0.0	2	2	7	false	hsa-miR-628-5p	16.0	0	2	0	0.9068407452740379	false	0	hsa-miR-628-5p	1270	0.5172413793103449	miRNA
4.0852713178294575	0.0	0.24478178368121442	0.0	1	1	6	false	hsa-miR-1289	27.0	0	1	0	0.9188086495308037	false	0	hsa-miR-1289	0	0.0	miRNA
5.103359173126615	0.0	0.1959493670886076	0.0	1	1	9	false	hsa-miR-548k	12.0	0	1	0	0.8920168638650892	false	0	hsa-miR-548k	0	0.0	miRNA
4.10594315245478	0.0553684752315302	0.24354940213971052	0.0	12	12	8	false	P4HB	2.4166666666666665	0	12	0	0.918264653882769	false	0	P4HB	80704	0.09444444444444444	mRNA
4.576227390180879	0.0	0.21852060982495763	0.0	1	1	7	false	hsa-miR-759	37.0	0	1	0	0.905888752889977	false	0	hsa-miR-759	0	0.0	miRNA
4.359173126614987	0.0025505080933445794	0.22940130409010076	0.0	2	2	7	false	hsa-miR-516a-3p	12.5	0	2	0	0.9116007071943424	false	0	hsa-miR-516a-3p	3674	0.5227272727272727	miRNA
4.364341085271318	0.0	0.2291296625222025	0.0	1	1	7	false	hsa-miR-200b-3p	23.0	0	1	0	0.9114647082823337	false	0	hsa-miR-200b-3p	0	0.0	miRNA
3.3669250645994833	0.1867224258795563	0.29700690713737526	0.0	23	23	6	false	BAP1	4.0	0	23	0	0.9377124983000136	false	0	BAP1	228038	0.05357142857142857	mRNA
3.511627906976744	0.055073729941214386	0.2847682119205298	0.0	9	9	7	false	hsa-miR-185-3p	9.555555555555555	0	9	0	0.93390452876377	false	0	hsa-miR-185-3p	75120	0.13368055555555555	miRNA
4.059431524547803	0.003021096278458856	0.24633991088478677	0.0	2	2	6	false	hsa-miR-25-5p	14.5	0	2	0	0.9194886440908473	false	0	hsa-miR-25-5p	2750	0.5	miRNA
5.552971576227391	0.0	0.18008375988832015	0.0	1	1	7	false	hsa-miR-3122	5.0	0	1	0	0.8801849585203317	false	0	hsa-miR-3122	0	0.0	miRNA
4.555555555555555	0.03131315455314828	0.21951219512195122	0.0	5	5	6	false	NOX5	2.6	0	5	0	0.9064327485380117	false	0	NOX5	21078	0.2	mRNA
3.3410852713178296	0.07008110338732436	0.29930394431554525	0.0	3	3	5	false	hsa-let-7g-3p	29.0	0	3	0	0.9383924928600571	false	0	hsa-let-7g-3p	109260	0.35	miRNA
4.912144702842378	0.002732787669611214	0.203577064702788	0.0	2	2	7	false	hsa-miR-570-3p	7.0	0	2	0	0.8970488236094112	false	0	hsa-miR-570-3p	3136	0.5	miRNA
3.537467700258398	0.050849252754026034	0.28268809349890434	0.0	3	3	5	false	hsa-miR-548c-3p	25.333333333333332	0	3	0	0.9332245342037264	false	0	hsa-miR-548c-3p	72884	0.35784313725490197	miRNA
4.095607235142118	0.033340373080977995	0.2441640378548896	0.0	6	6	7	false	hsa-miR-767-5p	8.166666666666666	0	6	0	0.9185366517067863	false	0	hsa-miR-767-5p	38446	0.17063492063492064	miRNA
4.6175710594315245	0.0	0.2165640738668159	0.0	1	1	7	false	hsa-miR-512-5p	29.0	0	1	0	0.9048007615939072	false	0	hsa-miR-512-5p	0	0.0	miRNA
4.338501291989664	0.005118171142651079	0.2304943418701608	0.0	4	4	7	false	hsa-miR-940	10.5	0	4	0	0.9121447028423773	false	0	hsa-miR-940	7870	0.296875	miRNA
4.6175710594315245	0.0	0.2165640738668159	0.0	1	1	7	false	hsa-miR-4320	29.0	0	1	0	0.9048007615939072	false	0	hsa-miR-4320	0	0.0	miRNA
4.038759689922481	0.04554765634413785	0.2476007677543186	0.0	2	2	6	false	hsa-miR-1286	17.0	0	2	0	0.9200326397388822	false	0	hsa-miR-1286	27684	0.5	miRNA
3.0878552971576227	0.3302120984549258	0.3238493723849372	0.0	27	27	5	false	BRD4	4.296296296296297	0	27	0	0.9450564395484836	false	0	BRD4	393936	0.046426708398539386	mRNA
4.576227390180879	0.0	0.21852060982495763	0.0	1	1	7	false	hsa-miR-3152-3p	37.0	0	1	0	0.905888752889977	false	0	hsa-miR-3152-3p	0	0.0	miRNA
3.5788113695090438	0.28788439907114227	0.2794223826714802	0.0	37	37	6	false	HMGB1	2.5945945945945947	0	37	0	0.9321365429076568	false	0	HMGB1	382560	0.030086690464048955	mRNA
4.6175710594315245	0.0	0.2165640738668159	0.0	1	1	7	false	hsa-miR-631	29.0	0	1	0	0.9048007615939072	false	0	hsa-miR-631	0	0.0	miRNA
4.322997416020672	0.0	0.23132098027495515	0.0	1	1	7	false	hsa-miR-596	38.0	0	1	0	0.9125526995784035	false	0	hsa-miR-596	0	0.0	miRNA
4.6175710594315245	0.0	0.2165640738668159	0.0	1	1	7	false	hsa-miR-3179	29.0	0	1	0	0.9048007615939072	false	0	hsa-miR-3179	0	0.0	miRNA
4.17312661498708	0.005378039027862881	0.23962848297213624	0.0	3	3	7	false	hsa-miR-421	12.0	0	3	0	0.9164966680266557	false	0	hsa-miR-421	8664	0.34375	miRNA
3.62015503875969	0.14425767896963385	0.2762312633832976	0.0	29	29	6	false	DUOX2	2.9655172413793105	0	29	0	0.9310485516115871	false	0	DUOX2	156554	0.04181951577402788	mRNA
4.808785529715762	0.023239706127546046	0.2079527135948415	0.0	7	7	7	false	hsa-miR-93-3p	3.0	0	7	0	0.8997688018495852	false	0	hsa-miR-93-3p	27010	0.14285714285714285	miRNA
4.219638242894057	0.062235962063483585	0.23698714023270057	0.0	12	12	6	false	IFNA17	2.9166666666666665	0	12	0	0.9152726778185775	false	0	IFNA17	84466	0.09583333333333334	mRNA
4.317829457364341	0.00516795865633075	0.2315978456014363	0.0	2	2	7	false	hsa-miR-324-3p	19.5	0	2	0	0.9126886984904121	false	0	hsa-miR-324-3p	5354	0.5	miRNA
3.3255813953488373	0.2543262967971036	0.3006993006993007	0.0	38	38	6	false	PPARD	3.8684210526315788	0	38	0	0.9388004895960833	false	0	PPARD	294706	0.034559289790741916	mRNA
