# Supplementary material for: Discovery and validation of Ferroptosis-related molecular patterns and immune characteristics in Alzheimer’s disease
Source: Front Aging Neurosci. 2022 Nov 23;14:1056312. doi: 10.3389/fnagi.2022.1056312 (PMC9727409; doi:10.3389/fnagi.2022.1056312)
Supplement: Supplementary file 13 [file Data_Sheet_10.XLSX]

## Sheet: GSE33000
Sample	Tissue	Age	Gender	Group
GSM1423780	prefrontal cortex brain	age: 67 yrs	gender: female	disease status: Alzheimer's disease
GSM1423781	prefrontal cortex brain	age: 88 yrs	gender: male	disease status: Alzheimer's disease
GSM1423782	prefrontal cortex brain	age: 62 yrs	gender: male	disease status: Alzheimer's disease
GSM1423783	prefrontal cortex brain	age: 90 yrs	gender: female	disease status: Alzheimer's disease
GSM1423784	prefrontal cortex brain	age: 90 yrs	gender: female	disease status: Alzheimer's disease
GSM1423785	prefrontal cortex brain	age: 95 yrs	gender: female	disease status: Alzheimer's disease
GSM1423786	prefrontal cortex brain	age: 77 yrs	gender: female	disease status: Alzheimer's disease
GSM1423787	prefrontal cortex brain	age: 100 yrs	gender: female	disease status: Alzheimer's disease
GSM1423788	prefrontal cortex brain	age: 72 yrs	gender: male	disease status: Alzheimer's disease
GSM1423789	prefrontal cortex brain	age: 64 yrs	gender: female	disease status: Alzheimer's disease
GSM1423790	prefrontal cortex brain	age: 89 yrs	gender: female	disease status: Alzheimer's disease
GSM1423791	prefrontal cortex brain	age: 80 yrs	gender: female	disease status: Alzheimer's disease
GSM1423792	prefrontal cortex brain	age: 61 yrs	gender: female	disease status: Alzheimer's disease
GSM1423793	prefrontal cortex brain	age: 93 yrs	gender: male	disease status: Alzheimer's disease
GSM1423794	prefrontal cortex brain	age: 81 yrs	gender: female	disease status: Alzheimer's disease
GSM1423795	prefrontal cortex brain	age: 89 yrs	gender: male	disease status: Alzheimer's disease
GSM1423796	prefrontal cortex brain	age: 81 yrs	gender: male	disease status: Alzheimer's disease
GSM1423797	prefrontal cortex brain	age: 85 yrs	gender: female	disease status: Alzheimer's disease
GSM1423798	prefrontal cortex brain	age: 79 yrs	gender: male	disease status: Alzheimer's disease
GSM1423799	prefrontal cortex brain	age: 77 yrs	gender: female	disease status: Alzheimer's disease
GSM1423800	prefrontal cortex brain	age: 91 yrs	gender: female	disease status: Alzheimer's disease
GSM1423801	prefrontal cortex brain	age: 87 yrs	gender: male	disease status: Alzheimer's disease
GSM1423802	prefrontal cortex brain	age: 77 yrs	gender: female	disease status: Alzheimer's disease
GSM1423803	prefrontal cortex brain	age: 77 yrs	gender: male	disease status: Alzheimer's disease
GSM1423804	prefrontal cortex brain	age: 75 yrs	gender: female	disease status: Alzheimer's disease
GSM1423805	prefrontal cortex brain	age: 76 yrs	gender: female	disease status: Alzheimer's disease
GSM1423806	prefrontal cortex brain	age: 84 yrs	gender: female	disease status: Alzheimer's disease
GSM1423807	prefrontal cortex brain	age: 65 yrs	gender: male	disease status: Alzheimer's disease
GSM1423808	prefrontal cortex brain	age: 66 yrs	gender: female	disease status: Alzheimer's disease
GSM1423809	prefrontal cortex brain	age: 55 yrs	gender: male	disease status: Alzheimer's disease
GSM1423810	prefrontal cortex brain	age: 77 yrs	gender: male	disease status: Alzheimer's disease
GSM1423811	prefrontal cortex brain	age: 61 yrs	gender: male	disease status: Alzheimer's disease
GSM1423812	prefrontal cortex brain	age: 79 yrs	gender: male	disease status: Alzheimer's disease
GSM1423813	prefrontal cortex brain	age: 85 yrs	gender: male	disease status: Alzheimer's disease
GSM1423814	prefrontal cortex brain	age: 79 yrs	gender: female	disease status: Alzheimer's disease
GSM1423815	prefrontal cortex brain	age: 89 yrs	gender: female	disease status: Alzheimer's disease
GSM1423816	prefrontal cortex brain	age: 74 yrs	gender: male	disease status: Alzheimer's disease
GSM1423817	prefrontal cortex brain	age: 89 yrs	gender: male	disease status: Alzheimer's disease
GSM1423818	prefrontal cortex brain	age: 85 yrs	gender: female	disease status: Alzheimer's disease
GSM1423819	prefrontal cortex brain	age: 67 yrs	gender: female	disease status: Alzheimer's disease
GSM1423820	prefrontal cortex brain	age: 90 yrs	gender: female	disease status: Alzheimer's disease
GSM1423821	prefrontal cortex brain	age: 92 yrs	gender: female	disease status: Alzheimer's disease
GSM1423822	prefrontal cortex brain	age: 76 yrs	gender: female	disease status: Alzheimer's disease
GSM1423823	prefrontal cortex brain	age: 84 yrs	gender: female	disease status: Alzheimer's disease
GSM1423824	prefrontal cortex brain	age: 83 yrs	gender: female	disease status: Alzheimer's disease
GSM1423825	prefrontal cortex brain	age: 75 yrs	gender: female	disease status: Alzheimer's disease
GSM1423826	prefrontal cortex brain	age: 82 yrs	gender: male	disease status: Alzheimer's disease
GSM1423827	prefrontal cortex brain	age: 87 yrs	gender: female	disease status: Alzheimer's disease
GSM1423828	prefrontal cortex brain	age: 92 yrs	gender: male	disease status: Alzheimer's disease
GSM1423829	prefrontal cortex brain	age: 74 yrs	gender: female	disease status: Alzheimer's disease
GSM1423830	prefrontal cortex brain	age: 83 yrs	gender: female	disease status: Alzheimer's disease
GSM1423831	prefrontal cortex brain	age: 77 yrs	gender: male	disease status: Alzheimer's disease
GSM1423832	prefrontal cortex brain	age: 68 yrs	gender: male	disease status: Alzheimer's disease
GSM1423833	prefrontal cortex brain	age: 87 yrs	gender: male	disease status: Alzheimer's disease
GSM1423834	prefrontal cortex brain	age: 83 yrs	gender: female	disease status: Alzheimer's disease
GSM1423835	prefrontal cortex brain	age: 77 yrs	gender: male	disease status: Alzheimer's disease
GSM1423836	prefrontal cortex brain	age: 78 yrs	gender: male	disease status: Alzheimer's disease
GSM1423837	prefrontal cortex brain	age: 85 yrs	gender: male	disease status: Alzheimer's disease
GSM1423838	prefrontal cortex brain	age: 67 yrs	gender: female	disease status: Alzheimer's disease
GSM1423839	prefrontal cortex brain	age: 89 yrs	gender: male	disease status: Alzheimer's disease
GSM1423840	prefrontal cortex brain	age: 87 yrs	gender: female	disease status: Alzheimer's disease
GSM1423841	prefrontal cortex brain	age: 74 yrs	gender: male	disease status: Alzheimer's disease
GSM1423842	prefrontal cortex brain	age: 69 yrs	gender: female	disease status: Alzheimer's disease
GSM1423843	prefrontal cortex brain	age: 73 yrs	gender: male	disease status: Alzheimer's disease
GSM1423844	prefrontal cortex brain	age: 83 yrs	gender: male	disease status: Alzheimer's disease
GSM1423845	prefrontal cortex brain	age: 62 yrs	gender: female	disease status: Alzheimer's disease
GSM1423846	prefrontal cortex brain	age: 83 yrs	gender: male	disease status: Alzheimer's disease
GSM1423847	prefrontal cortex brain	age: 75 yrs	gender: male	disease status: Alzheimer's disease
GSM1423848	prefrontal cortex brain	age: 82 yrs	gender: male	disease status: Alzheimer's disease
GSM1423849	prefrontal cortex brain	age: 83 yrs	gender: female	disease status: Alzheimer's disease
GSM1423850	prefrontal cortex brain	age: 80 yrs	gender: male	disease status: Alzheimer's disease
GSM1423851	prefrontal cortex brain	age: 92 yrs	gender: female	disease status: Alzheimer's disease
GSM1423852	prefrontal cortex brain	age: 81 yrs	gender: female	disease status: Alzheimer's disease
GSM1423853	prefrontal cortex brain	age: 85 yrs	gender: female	disease status: Alzheimer's disease
GSM1423854	prefrontal cortex brain	age: 68 yrs	gender: female	disease status: Alzheimer's disease
GSM1423855	prefrontal cortex brain	age: 81 yrs	gender: female	disease status: Alzheimer's disease
GSM1423856	prefrontal cortex brain	age: 84 yrs	gender: female	disease status: Alzheimer's disease
GSM1423857	prefrontal cortex brain	age: 73 yrs	gender: male	disease status: Alzheimer's disease
GSM1423858	prefrontal cortex brain	age: 98 yrs	gender: female	disease status: Alzheimer's disease
GSM1423859	prefrontal cortex brain	age: 82 yrs	gender: female	disease status: Alzheimer's disease
GSM1423860	prefrontal cortex brain	age: 86 yrs	gender: male	disease status: Alzheimer's disease
GSM1423861	prefrontal cortex brain	age: 71 yrs	gender: male	disease status: Alzheimer's disease
GSM1423862	prefrontal cortex brain	age: 86 yrs	gender: female	disease status: Alzheimer's disease
GSM1423863	prefrontal cortex brain	age: 80 yrs	gender: female	disease status: Alzheimer's disease
GSM1423864	prefrontal cortex brain	age: 77 yrs	gender: male	disease status: Alzheimer's disease
GSM1423865	prefrontal cortex brain	age: 83 yrs	gender: female	disease status: Alzheimer's disease
GSM1423866	prefrontal cortex brain	age: 88 yrs	gender: male	disease status: Alzheimer's disease
GSM1423867	prefrontal cortex brain	age: 64 yrs	gender: male	disease status: Alzheimer's disease
GSM1423868	prefrontal cortex brain	age: 70 yrs	gender: male	disease status: Alzheimer's disease
GSM1423869	prefrontal cortex brain	age: 82 yrs	gender: female	disease status: Alzheimer's disease
GSM1423870	prefrontal cortex brain	age: 67 yrs	gender: female	disease status: Alzheimer's disease
GSM1423871	prefrontal cortex brain	age: 80 yrs	gender: male	disease status: Alzheimer's disease
GSM1423872	prefrontal cortex brain	age: 80 yrs	gender: female	disease status: Alzheimer's disease
GSM1423873	prefrontal cortex brain	age: 85 yrs	gender: female	disease status: Alzheimer's disease
GSM1423874	prefrontal cortex brain	age: 86 yrs	gender: female	disease status: Alzheimer's disease
GSM1423875	prefrontal cortex brain	age: 85 yrs	gender: male	disease status: Alzheimer's disease
GSM1423876	prefrontal cortex brain	age: 88 yrs	gender: male	disease status: Alzheimer's disease
GSM1423877	prefrontal cortex brain	age: 89 yrs	gender: male	disease status: Alzheimer's disease
GSM1423878	prefrontal cortex brain	age: 81 yrs	gender: male	disease status: Alzheimer's disease
GSM1423879	prefrontal cortex brain	age: 91 yrs	gender: female	disease status: Alzheimer's disease
GSM1423880	prefrontal cortex brain	age: 89 yrs	gender: female	disease status: Alzheimer's disease
GSM1423881	prefrontal cortex brain	age: 76 yrs	gender: female	disease status: Alzheimer's disease
GSM1423882	prefrontal cortex brain	age: 90 yrs	gender: female	disease status: Alzheimer's disease
GSM1423883	prefrontal cortex brain	age: 87 yrs	gender: female	disease status: Alzheimer's disease
GSM1423884	prefrontal cortex brain	age: 73 yrs	gender: male	disease status: Alzheimer's disease
GSM1423885	prefrontal cortex brain	age: 77 yrs	gender: male	disease status: Alzheimer's disease
GSM1423886	prefrontal cortex brain	age: 84 yrs	gender: female	disease status: Alzheimer's disease
GSM1423887	prefrontal cortex brain	age: 87 yrs	gender: male	disease status: Alzheimer's disease
GSM1423888	prefrontal cortex brain	age: 78 yrs	gender: male	disease status: Alzheimer's disease
GSM1423889	prefrontal cortex brain	age: 73 yrs	gender: male	disease status: Alzheimer's disease
GSM1423890	prefrontal cortex brain	age: 71 yrs	gender: male	disease status: Alzheimer's disease
GSM1423891	prefrontal cortex brain	age: 93 yrs	gender: female	disease status: Alzheimer's disease
GSM1423892	prefrontal cortex brain	age: 91 yrs	gender: female	disease status: Alzheimer's disease
GSM1423893	prefrontal cortex brain	age: 87 yrs	gender: female	disease status: Alzheimer's disease
GSM1423894	prefrontal cortex brain	age: 95 yrs	gender: female	disease status: Alzheimer's disease
GSM1423895	prefrontal cortex brain	age: 82 yrs	gender: male	disease status: Alzheimer's disease
GSM1423896	prefrontal cortex brain	age: 72 yrs	gender: male	disease status: Alzheimer's disease
GSM1423897	prefrontal cortex brain	age: 80 yrs	gender: male	disease status: Alzheimer's disease
GSM1423898	prefrontal cortex brain	age: 88 yrs	gender: female	disease status: Alzheimer's disease
GSM1423899	prefrontal cortex brain	age: 91 yrs	gender: female	disease status: Alzheimer's disease
GSM1423900	prefrontal cortex brain	age: 94 yrs	gender: female	disease status: Alzheimer's disease
GSM1423901	prefrontal cortex brain	age: 84 yrs	gender: female	disease status: Alzheimer's disease
GSM1423902	prefrontal cortex brain	age: 80 yrs	gender: female	disease status: Alzheimer's disease
GSM1423903	prefrontal cortex brain	age: 80 yrs	gender: female	disease status: Alzheimer's disease
GSM1423904	prefrontal cortex brain	age: 86 yrs	gender: male	disease status: Alzheimer's disease
GSM1423905	prefrontal cortex brain	age: 67 yrs	gender: male	disease status: Alzheimer's disease
GSM1423906	prefrontal cortex brain	age: 73 yrs	gender: male	disease status: Alzheimer's disease
GSM1423907	prefrontal cortex brain	age: 86 yrs	gender: female	disease status: Alzheimer's disease
GSM1423908	prefrontal cortex brain	age: 94 yrs	gender: female	disease status: Alzheimer's disease
GSM1423909	prefrontal cortex brain	age: 85 yrs	gender: male	disease status: Alzheimer's disease
GSM1423910	prefrontal cortex brain	age: 86 yrs	gender: female	disease status: Alzheimer's disease
GSM1423911	prefrontal cortex brain	age: 78 yrs	gender: female	disease status: Alzheimer's disease
GSM1423912	prefrontal cortex brain	age: 61 yrs	gender: male	disease status: Alzheimer's disease
GSM1423913	prefrontal cortex brain	age: 89 yrs	gender: female	disease status: Alzheimer's disease
GSM1423914	prefrontal cortex brain	age: 74 yrs	gender: female	disease status: Alzheimer's disease
GSM1423915	prefrontal cortex brain	age: 86 yrs	gender: female	disease status: Alzheimer's disease
GSM1423916	prefrontal cortex brain	age: 73 yrs	gender: male	disease status: Alzheimer's disease
GSM1423917	prefrontal cortex brain	age: 54 yrs	gender: female	disease status: Alzheimer's disease
GSM1423918	prefrontal cortex brain	age: 73 yrs	gender: female	disease status: Alzheimer's disease
GSM1423919	prefrontal cortex brain	age: 79 yrs	gender: male	disease status: Alzheimer's disease
GSM1423920	prefrontal cortex brain	age: 84 yrs	gender: female	disease status: Alzheimer's disease
GSM1423921	prefrontal cortex brain	age: 83 yrs	gender: female	disease status: Alzheimer's disease
GSM1423922	prefrontal cortex brain	age: 75 yrs	gender: female	disease status: Alzheimer's disease
GSM1423923	prefrontal cortex brain	age: 82 yrs	gender: male	disease status: Alzheimer's disease
GSM1423924	prefrontal cortex brain	age: 86 yrs	gender: male	disease status: Alzheimer's disease
GSM1423925	prefrontal cortex brain	age: 75 yrs	gender: male	disease status: Alzheimer's disease
GSM1423926	prefrontal cortex brain	age: 54 yrs	gender: female	disease status: Alzheimer's disease
GSM1423927	prefrontal cortex brain	age: 87 yrs	gender: female	disease status: Alzheimer's disease
GSM1423928	prefrontal cortex brain	age: 75 yrs	gender: female	disease status: Alzheimer's disease
GSM1423929	prefrontal cortex brain	age: 75 yrs	gender: female	disease status: Alzheimer's disease
GSM1423930	prefrontal cortex brain	age: 76 yrs	gender: male	disease status: Alzheimer's disease
GSM1423931	prefrontal cortex brain	age: 62 yrs	gender: female	disease status: Alzheimer's disease
GSM1423932	prefrontal cortex brain	age: 67 yrs	gender: male	disease status: Alzheimer's disease
GSM1423933	prefrontal cortex brain	age: 82 yrs	gender: female	disease status: Alzheimer's disease
GSM1423934	prefrontal cortex brain	age: 86 yrs	gender: male	disease status: Alzheimer's disease
GSM1423935	prefrontal cortex brain	age: 73 yrs	gender: male	disease status: Alzheimer's disease
GSM1423936	prefrontal cortex brain	age: 84 yrs	gender: female	disease status: Alzheimer's disease
GSM1423937	prefrontal cortex brain	age: 65 yrs	gender: female	disease status: Alzheimer's disease
GSM1423938	prefrontal cortex brain	age: 61 yrs	gender: female	disease status: Alzheimer's disease
GSM1423939	prefrontal cortex brain	age: 76 yrs	gender: male	disease status: Alzheimer's disease
GSM1423940	prefrontal cortex brain	age: 98 yrs	gender: male	disease status: Alzheimer's disease
GSM1423941	prefrontal cortex brain	age: 72 yrs	gender: male	disease status: Alzheimer's disease
GSM1423942	prefrontal cortex brain	age: 92 yrs	gender: male	disease status: Alzheimer's disease
GSM1423943	prefrontal cortex brain	age: 87 yrs	gender: male	disease status: Alzheimer's disease
GSM1423944	prefrontal cortex brain	age: 93 yrs	gender: female	disease status: Alzheimer's disease
GSM1423945	prefrontal cortex brain	age: 71 yrs	gender: male	disease status: Alzheimer's disease
GSM1423946	prefrontal cortex brain	age: 87 yrs	gender: female	disease status: Alzheimer's disease
GSM1423947	prefrontal cortex brain	age: 82 yrs	gender: male	disease status: Alzheimer's disease
GSM1423948	prefrontal cortex brain	age: 63 yrs	gender: male	disease status: Alzheimer's disease
GSM1423949	prefrontal cortex brain	age: 88 yrs	gender: female	disease status: Alzheimer's disease
GSM1423950	prefrontal cortex brain	age: 77 yrs	gender: male	disease status: Alzheimer's disease
GSM1423951	prefrontal cortex brain	age: 77 yrs	gender: male	disease status: Alzheimer's disease
GSM1423952	prefrontal cortex brain	age: 92 yrs	gender: female	disease status: Alzheimer's disease
GSM1423953	prefrontal cortex brain	age: 93 yrs	gender: female	disease status: Alzheimer's disease
GSM1423954	prefrontal cortex brain	age: 69 yrs	gender: female	disease status: Alzheimer's disease
GSM1423955	prefrontal cortex brain	age: 89 yrs	gender: male	disease status: Alzheimer's disease
GSM1423956	prefrontal cortex brain	age: 91 yrs	gender: female	disease status: Alzheimer's disease
GSM1423957	prefrontal cortex brain	age: 84 yrs	gender: female	disease status: Alzheimer's disease
GSM1423958	prefrontal cortex brain	age: 86 yrs	gender: male	disease status: Alzheimer's disease
GSM1423959	prefrontal cortex brain	age: 89 yrs	gender: female	disease status: Alzheimer's disease
GSM1423960	prefrontal cortex brain	age: 76 yrs	gender: female	disease status: Alzheimer's disease
GSM1423961	prefrontal cortex brain	age: 78 yrs	gender: female	disease status: Alzheimer's disease
GSM1423962	prefrontal cortex brain	age: 70 yrs	gender: female	disease status: Alzheimer's disease
GSM1423963	prefrontal cortex brain	age: 90 yrs	gender: female	disease status: Alzheimer's disease
GSM1423964	prefrontal cortex brain	age: 72 yrs	gender: female	disease status: Alzheimer's disease
GSM1423965	prefrontal cortex brain	age: 63 yrs	gender: female	disease status: Alzheimer's disease
GSM1423966	prefrontal cortex brain	age: 98 yrs	gender: male	disease status: Alzheimer's disease
GSM1423967	prefrontal cortex brain	age: 93 yrs	gender: male	disease status: Alzheimer's disease
GSM1423968	prefrontal cortex brain	age: 69 yrs	gender: male	disease status: Alzheimer's disease
GSM1423969	prefrontal cortex brain	age: 80 yrs	gender: female	disease status: Alzheimer's disease
GSM1423970	prefrontal cortex brain	age: 79 yrs	gender: male	disease status: Alzheimer's disease
GSM1423971	prefrontal cortex brain	age: 91 yrs	gender: female	disease status: Alzheimer's disease
GSM1423972	prefrontal cortex brain	age: 88 yrs	gender: female	disease status: Alzheimer's disease
GSM1423973	prefrontal cortex brain	age: 95 yrs	gender: female	disease status: Alzheimer's disease
GSM1423974	prefrontal cortex brain	age: 66 yrs	gender: female	disease status: Alzheimer's disease
GSM1423975	prefrontal cortex brain	age: 85 yrs	gender: male	disease status: Alzheimer's disease
GSM1423976	prefrontal cortex brain	age: 84 yrs	gender: female	disease status: Alzheimer's disease
GSM1423977	prefrontal cortex brain	age: 97 yrs	gender: female	disease status: Alzheimer's disease
GSM1423978	prefrontal cortex brain	age: 84 yrs	gender: male	disease status: Alzheimer's disease
GSM1423979	prefrontal cortex brain	age: 84 yrs	gender: female	disease status: Alzheimer's disease
GSM1423980	prefrontal cortex brain	age: 78 yrs	gender: female	disease status: Alzheimer's disease
GSM1423981	prefrontal cortex brain	age: 88 yrs	gender: female	disease status: Alzheimer's disease
GSM1423982	prefrontal cortex brain	age: 89 yrs	gender: female	disease status: Alzheimer's disease
GSM1423983	prefrontal cortex brain	age: 84 yrs	gender: female	disease status: Alzheimer's disease
GSM1423984	prefrontal cortex brain	age: 84 yrs	gender: female	disease status: Alzheimer's disease
GSM1423985	prefrontal cortex brain	age: 80 yrs	gender: male	disease status: Alzheimer's disease
GSM1423986	prefrontal cortex brain	age: 77 yrs	gender: male	disease status: Alzheimer's disease
GSM1423987	prefrontal cortex brain	age: 93 yrs	gender: female	disease status: Alzheimer's disease
GSM1423988	prefrontal cortex brain	age: 88 yrs	gender: male	disease status: Alzheimer's disease
GSM1423989	prefrontal cortex brain	age: 78 yrs	gender: female	disease status: Alzheimer's disease
GSM1423990	prefrontal cortex brain	age: 77 yrs	gender: female	disease status: Alzheimer's disease
GSM1423991	prefrontal cortex brain	age: 87 yrs	gender: female	disease status: Alzheimer's disease
GSM1423992	prefrontal cortex brain	age: 88 yrs	gender: female	disease status: Alzheimer's disease
GSM1423993	prefrontal cortex brain	age: 84 yrs	gender: male	disease status: Alzheimer's disease
GSM1423994	prefrontal cortex brain	age: 80 yrs	gender: male	disease status: Alzheimer's disease
GSM1423995	prefrontal cortex brain	age: 83 yrs	gender: female	disease status: Alzheimer's disease
GSM1423996	prefrontal cortex brain	age: 81 yrs	gender: female	disease status: Alzheimer's disease
GSM1423997	prefrontal cortex brain	age: 83 yrs	gender: female	disease status: Alzheimer's disease
GSM1423998	prefrontal cortex brain	age: 77 yrs	gender: female	disease status: Alzheimer's disease
GSM1423999	prefrontal cortex brain	age: 81 yrs	gender: female	disease status: Alzheimer's disease
GSM1424000	prefrontal cortex brain	age: 87 yrs	gender: male	disease status: Alzheimer's disease
GSM1424001	prefrontal cortex brain	age: 87 yrs	gender: female	disease status: Alzheimer's disease
GSM1424002	prefrontal cortex brain	age: 85 yrs	gender: female	disease status: Alzheimer's disease
GSM1424003	prefrontal cortex brain	age: 78 yrs	gender: male	disease status: Alzheimer's disease
GSM1424004	prefrontal cortex brain	age: 83 yrs	gender: female	disease status: Alzheimer's disease
GSM1424005	prefrontal cortex brain	age: 87 yrs	gender: female	disease status: Alzheimer's disease
GSM1424006	prefrontal cortex brain	age: 80 yrs	gender: female	disease status: Alzheimer's disease
GSM1424007	prefrontal cortex brain	age: 92 yrs	gender: female	disease status: Alzheimer's disease
GSM1424008	prefrontal cortex brain	age: 88 yrs	gender: female	disease status: Alzheimer's disease
GSM1424009	prefrontal cortex brain	age: 73 yrs	gender: male	disease status: Alzheimer's disease
GSM1424010	prefrontal cortex brain	age: 72 yrs	gender: male	disease status: Alzheimer's disease
GSM1424011	prefrontal cortex brain	age: 94 yrs	gender: female	disease status: Alzheimer's disease
GSM1424012	prefrontal cortex brain	age: 72 yrs	gender: male	disease status: Alzheimer's disease
GSM1424013	prefrontal cortex brain	age: 88 yrs	gender: female	disease status: Alzheimer's disease
GSM1424014	prefrontal cortex brain	age: 87 yrs	gender: male	disease status: Alzheimer's disease
GSM1424015	prefrontal cortex brain	age: 73 yrs	gender: female	disease status: Alzheimer's disease
GSM1424016	prefrontal cortex brain	age: 80 yrs	gender: female	disease status: Alzheimer's disease
GSM1424017	prefrontal cortex brain	age: 92 yrs	gender: male	disease status: Alzheimer's disease
GSM1424018	prefrontal cortex brain	age: 91 yrs	gender: female	disease status: Alzheimer's disease
GSM1424019	prefrontal cortex brain	age: 86 yrs	gender: female	disease status: Alzheimer's disease
GSM1424020	prefrontal cortex brain	age: 87 yrs	gender: male	disease status: Alzheimer's disease
GSM1424021	prefrontal cortex brain	age: 90 yrs	gender: male	disease status: Alzheimer's disease
GSM1424022	prefrontal cortex brain	age: 75 yrs	gender: male	disease status: Alzheimer's disease
GSM1424023	prefrontal cortex brain	age: 69 yrs	gender: female	disease status: Alzheimer's disease
GSM1424024	prefrontal cortex brain	age: 85 yrs	gender: male	disease status: Alzheimer's disease
GSM1424025	prefrontal cortex brain	age: 79 yrs	gender: female	disease status: Alzheimer's disease
GSM1424026	prefrontal cortex brain	age: 91 yrs	gender: female	disease status: Alzheimer's disease
GSM1424027	prefrontal cortex brain	age: 91 yrs	gender: female	disease status: Alzheimer's disease
GSM1424028	prefrontal cortex brain	age: 90 yrs	gender: female	disease status: Alzheimer's disease
GSM1424029	prefrontal cortex brain	age: 64 yrs	gender: male	disease status: Alzheimer's disease
GSM1424030	prefrontal cortex brain	age: 72 yrs	gender: male	disease status: Alzheimer's disease
GSM1424031	prefrontal cortex brain	age: 84 yrs	gender: female	disease status: Alzheimer's disease
GSM1424032	prefrontal cortex brain	age: 84 yrs	gender: female	disease status: Alzheimer's disease
GSM1424033	prefrontal cortex brain	age: 86 yrs	gender: female	disease status: Alzheimer's disease
GSM1424034	prefrontal cortex brain	age: 60 yrs	gender: female	disease status: Alzheimer's disease
GSM1424035	prefrontal cortex brain	age: 79 yrs	gender: female	disease status: Alzheimer's disease
GSM1424036	prefrontal cortex brain	age: 86 yrs	gender: female	disease status: Alzheimer's disease
GSM1424037	prefrontal cortex brain	age: 80 yrs	gender: male	disease status: Alzheimer's disease
GSM1424038	prefrontal cortex brain	age: 78 yrs	gender: male	disease status: Alzheimer's disease
GSM1424039	prefrontal cortex brain	age: 82 yrs	gender: male	disease status: Alzheimer's disease
GSM1424040	prefrontal cortex brain	age: 78 yrs	gender: male	disease status: Alzheimer's disease
GSM1424041	prefrontal cortex brain	age: 87 yrs	gender: male	disease status: Alzheimer's disease
GSM1424042	prefrontal cortex brain	age: 80 yrs	gender: male	disease status: Alzheimer's disease
GSM1424043	prefrontal cortex brain	age: 90 yrs	gender: female	disease status: Alzheimer's disease
GSM1424044	prefrontal cortex brain	age: 59 yrs	gender: female	disease status: Alzheimer's disease
GSM1424045	prefrontal cortex brain	age: 82 yrs	gender: male	disease status: Alzheimer's disease
GSM1424046	prefrontal cortex brain	age: 72 yrs	gender: male	disease status: Alzheimer's disease
GSM1424047	prefrontal cortex brain	age: 73 yrs	gender: female	disease status: Alzheimer's disease
GSM1424048	prefrontal cortex brain	age: 80 yrs	gender: female	disease status: Alzheimer's disease
GSM1424049	prefrontal cortex brain	age: 75 yrs	gender: male	disease status: Alzheimer's disease
GSM1424050	prefrontal cortex brain	age: 79 yrs	gender: female	disease status: Alzheimer's disease
GSM1424051	prefrontal cortex brain	age: 79 yrs	gender: female	disease status: Alzheimer's disease
GSM1424052	prefrontal cortex brain	age: 73 yrs	gender: male	disease status: Alzheimer's disease
GSM1424053	prefrontal cortex brain	age: 69 yrs	gender: male	disease status: Alzheimer's disease
GSM1424054	prefrontal cortex brain	age: 88 yrs	gender: female	disease status: Alzheimer's disease
GSM1424055	prefrontal cortex brain	age: 72 yrs	gender: male	disease status: Alzheimer's disease
GSM1424056	prefrontal cortex brain	age: 78 yrs	gender: male	disease status: Alzheimer's disease
GSM1424057	prefrontal cortex brain	age: 72 yrs	gender: female	disease status: Alzheimer's disease
GSM1424058	prefrontal cortex brain	age: 76 yrs	gender: female	disease status: Alzheimer's disease
GSM1424059	prefrontal cortex brain	age: 87 yrs	gender: female	disease status: Alzheimer's disease
GSM1424060	prefrontal cortex brain	age: 92 yrs	gender: female	disease status: Alzheimer's disease
GSM1424061	prefrontal cortex brain	age: 80 yrs	gender: female	disease status: Alzheimer's disease
GSM1424062	prefrontal cortex brain	age: 86 yrs	gender: female	disease status: Alzheimer's disease
GSM1424063	prefrontal cortex brain	age: 98 yrs	gender: male	disease status: Alzheimer's disease
GSM1424064	prefrontal cortex brain	age: 78 yrs	gender: male	disease status: Alzheimer's disease
GSM1424065	prefrontal cortex brain	age: 84 yrs	gender: male	disease status: Alzheimer's disease
GSM1424066	prefrontal cortex brain	age: 79 yrs	gender: male	disease status: Alzheimer's disease
GSM1424067	prefrontal cortex brain	age: 83 yrs	gender: female	disease status: Alzheimer's disease
GSM1424068	prefrontal cortex brain	age: 85 yrs	gender: female	disease status: Alzheimer's disease
GSM1424069	prefrontal cortex brain	age: 89 yrs	gender: male	disease status: Alzheimer's disease
GSM1424070	prefrontal cortex brain	age: 66 yrs	gender: male	disease status: Alzheimer's disease
GSM1424071	prefrontal cortex brain	age: 71 yrs	gender: male	disease status: Alzheimer's disease
GSM1424072	prefrontal cortex brain	age: 71 yrs	gender: male	disease status: Alzheimer's disease
GSM1424073	prefrontal cortex brain	age: 65 yrs	gender: male	disease status: Alzheimer's disease
GSM1424074	prefrontal cortex brain	age: 70 yrs	gender: male	disease status: Alzheimer's disease
GSM1424075	prefrontal cortex brain	age: 78 yrs	gender: male	disease status: Alzheimer's disease
GSM1424076	prefrontal cortex brain	age: 94 yrs	gender: female	disease status: Alzheimer's disease
GSM1424077	prefrontal cortex brain	age: 83 yrs	gender: female	disease status: Alzheimer's disease
GSM1424078	prefrontal cortex brain	age: 79 yrs	gender: female	disease status: Alzheimer's disease
GSM1424079	prefrontal cortex brain	age: 76 yrs	gender: male	disease status: Alzheimer's disease
GSM1424080	prefrontal cortex brain	age: 53 yrs	gender: male	disease status: Alzheimer's disease
GSM1424081	prefrontal cortex brain	age: 87 yrs	gender: male	disease status: Alzheimer's disease
GSM1424082	prefrontal cortex brain	age: 72 yrs	gender: male	disease status: Alzheimer's disease
GSM1424083	prefrontal cortex brain	age: 80 yrs	gender: female	disease status: Alzheimer's disease
GSM1424084	prefrontal cortex brain	age: 89 yrs	gender: female	disease status: Alzheimer's disease
GSM1424085	prefrontal cortex brain	age: 79 yrs	gender: male	disease status: Alzheimer's disease
GSM1424086	prefrontal cortex brain	age: 93 yrs	gender: female	disease status: Alzheimer's disease
GSM1424087	prefrontal cortex brain	age: 90 yrs	gender: female	disease status: Alzheimer's disease
GSM1424088	prefrontal cortex brain	age: 91 yrs	gender: male	disease status: Alzheimer's disease
GSM1424089	prefrontal cortex brain	age: 72 yrs	gender: male	disease status: Alzheimer's disease
GSM1424090	prefrontal cortex brain	age: 56 yrs	gender: female	disease status: non-demented
GSM1424091	prefrontal cortex brain	age: 64 yrs	gender: male	disease status: non-demented
GSM1424092	prefrontal cortex brain	age: 95 yrs	gender: female	disease status: non-demented
GSM1424093	prefrontal cortex brain	age: 59 yrs	gender: male	disease status: non-demented
GSM1424094	prefrontal cortex brain	age: 53 yrs	gender: male	disease status: non-demented
GSM1424095	prefrontal cortex brain	age: 62 yrs	gender: female	disease status: non-demented
GSM1424096	prefrontal cortex brain	age: 58 yrs	gender: male	disease status: non-demented
GSM1424097	prefrontal cortex brain	age: 58 yrs	gender: male	disease status: non-demented
GSM1424098	prefrontal cortex brain	age: 67 yrs	gender: male	disease status: non-demented
GSM1424099	prefrontal cortex brain	age: 60 yrs	gender: female	disease status: non-demented
GSM1424100	prefrontal cortex brain	age: 82 yrs	gender: male	disease status: non-demented
GSM1424101	prefrontal cortex brain	age: 58 yrs	gender: female	disease status: non-demented
GSM1424102	prefrontal cortex brain	age: 58 yrs	gender: male	disease status: non-demented
GSM1424103	prefrontal cortex brain	age: 52 yrs	gender: male	disease status: non-demented
GSM1424104	prefrontal cortex brain	age: 67 yrs	gender: male	disease status: non-demented
GSM1424105	prefrontal cortex brain	age: 54 yrs	gender: male	disease status: non-demented
GSM1424106	prefrontal cortex brain	age: 66 yrs	gender: male	disease status: non-demented
GSM1424107	prefrontal cortex brain	age: 58 yrs	gender: female	disease status: non-demented
GSM1424108	prefrontal cortex brain	age: 57 yrs	gender: male	disease status: non-demented
GSM1424109	prefrontal cortex brain	age: 75 yrs	gender: female	disease status: non-demented
GSM1424110	prefrontal cortex brain	age: 68 yrs	gender: male	disease status: non-demented
GSM1424111	prefrontal cortex brain	age: 60 yrs	gender: male	disease status: non-demented
GSM1424112	prefrontal cortex brain	age: 61 yrs	gender: male	disease status: non-demented
GSM1424113	prefrontal cortex brain	age: 74 yrs	gender: female	disease status: non-demented
GSM1424114	prefrontal cortex brain	age: 72 yrs	gender: male	disease status: non-demented
GSM1424115	prefrontal cortex brain	age: 73 yrs	gender: male	disease status: non-demented
GSM1424116	prefrontal cortex brain	age: 53 yrs	gender: male	disease status: non-demented
GSM1424117	prefrontal cortex brain	age: 51 yrs	gender: male	disease status: non-demented
GSM1424118	prefrontal cortex brain	age: 68 yrs	gender: male	disease status: non-demented
GSM1424119	prefrontal cortex brain	age: 74 yrs	gender: female	disease status: non-demented
GSM1424120	prefrontal cortex brain	age: 58 yrs	gender: male	disease status: non-demented
GSM1424121	prefrontal cortex brain	age: 69 yrs	gender: female	disease status: non-demented
GSM1424122	prefrontal cortex brain	age: 64 yrs	gender: male	disease status: non-demented
GSM1424123	prefrontal cortex brain	age: 51 yrs	gender: male	disease status: non-demented
GSM1424124	prefrontal cortex brain	age: 22 yrs	gender: male	disease status: non-demented
GSM1424125	prefrontal cortex brain	age: 72 yrs	gender: male	disease status: non-demented
GSM1424126	prefrontal cortex brain	age: 53 yrs	gender: male	disease status: non-demented
GSM1424127	prefrontal cortex brain	age: 60 yrs	gender: female	disease status: non-demented
GSM1424128	prefrontal cortex brain	age: 52 yrs	gender: male	disease status: non-demented
GSM1424129	prefrontal cortex brain	age: 72 yrs	gender: male	disease status: non-demented
GSM1424130	prefrontal cortex brain	age: 74 yrs	gender: male	disease status: non-demented
GSM1424131	prefrontal cortex brain	age: 66 yrs	gender: female	disease status: non-demented
GSM1424132	prefrontal cortex brain	age: 70 yrs	gender: male	disease status: non-demented
GSM1424133	prefrontal cortex brain	age: 55 yrs	gender: male	disease status: non-demented
GSM1424134	prefrontal cortex brain	age: 56 yrs	gender: male	disease status: non-demented
GSM1424135	prefrontal cortex brain	age: 65 yrs	gender: male	disease status: non-demented
GSM1424136	prefrontal cortex brain	age: 75 yrs	gender: female	disease status: non-demented
GSM1424137	prefrontal cortex brain	age: 55 yrs	gender: male	disease status: non-demented
GSM1424138	prefrontal cortex brain	age: 51 yrs	gender: female	disease status: non-demented
GSM1424139	prefrontal cortex brain	age: 61 yrs	gender: male	disease status: non-demented
GSM1424140	prefrontal cortex brain	age: 51 yrs	gender: male	disease status: non-demented
GSM1424141	prefrontal cortex brain	age: 62 yrs	gender: male	disease status: non-demented
GSM1424142	prefrontal cortex brain	age: 65 yrs	gender: female	disease status: non-demented
GSM1424143	prefrontal cortex brain	age: 54 yrs	gender: male	disease status: non-demented
GSM1424144	prefrontal cortex brain	age: 75 yrs	gender: male	disease status: non-demented
GSM1424145	prefrontal cortex brain	age: 68 yrs	gender: male	disease status: non-demented
GSM1424146	prefrontal cortex brain	age: 75 yrs	gender: male	disease status: non-demented
GSM1424147	prefrontal cortex brain	age: 53 yrs	gender: female	disease status: non-demented
GSM1424148	prefrontal cortex brain	age: 61 yrs	gender: male	disease status: non-demented
GSM1424149	prefrontal cortex brain	age: 71 yrs	gender: male	disease status: non-demented
GSM1424150	prefrontal cortex brain	age: 77 yrs	gender: male	disease status: non-demented
GSM1424151	prefrontal cortex brain	age: 53 yrs	gender: male	disease status: non-demented
GSM1424152	prefrontal cortex brain	age: 65 yrs	gender: female	disease status: non-demented
GSM1424153	prefrontal cortex brain	age: 56 yrs	gender: male	disease status: non-demented
GSM1424154	prefrontal cortex brain	age: 106 yrs	gender: male	disease status: non-demented
GSM1424155	prefrontal cortex brain	age: 50 yrs	gender: male	disease status: non-demented
GSM1424156	prefrontal cortex brain	age: 60 yrs	gender: male	disease status: non-demented
GSM1424157	prefrontal cortex brain	age: 60 yrs	gender: male	disease status: non-demented
GSM1424158	prefrontal cortex brain	age: 53 yrs	gender: male	disease status: non-demented
GSM1424159	prefrontal cortex brain	age: 57 yrs	gender: male	disease status: non-demented
GSM1424160	prefrontal cortex brain	age: 57 yrs	gender: male	disease status: non-demented
GSM1424161	prefrontal cortex brain	age: 72 yrs	gender: female	disease status: non-demented
GSM1424162	prefrontal cortex brain	age: 58 yrs	gender: male	disease status: non-demented
GSM1424163	prefrontal cortex brain	age: 70 yrs	gender: male	disease status: non-demented
GSM1424164	prefrontal cortex brain	age: 59 yrs	gender: female	disease status: non-demented
GSM1424165	prefrontal cortex brain	age: 66 yrs	gender: male	disease status: non-demented
GSM1424166	prefrontal cortex brain	age: 63 yrs	gender: female	disease status: non-demented
GSM1424167	prefrontal cortex brain	age: 73 yrs	gender: male	disease status: non-demented
GSM1424168	prefrontal cortex brain	age: 58 yrs	gender: male	disease status: non-demented
GSM1424169	prefrontal cortex brain	age: 74 yrs	gender: male	disease status: non-demented
GSM1424170	prefrontal cortex brain	age: 71 yrs	gender: female	disease status: non-demented
GSM1424171	prefrontal cortex brain	age: 55 yrs	gender: male	disease status: non-demented
GSM1424172	prefrontal cortex brain	age: 69 yrs	gender: female	disease status: non-demented
GSM1424173	prefrontal cortex brain	age: 78 yrs	gender: female	disease status: non-demented
GSM1424174	prefrontal cortex brain	age: 71 yrs	gender: male	disease status: non-demented
GSM1424175	prefrontal cortex brain	age: 69 yrs	gender: male	disease status: non-demented
GSM1424176	prefrontal cortex brain	age: 60 yrs	gender: male	disease status: non-demented
GSM1424177	prefrontal cortex brain	age: 61 yrs	gender: male	disease status: non-demented
GSM1424178	prefrontal cortex brain	age: 62 yrs	gender: male	disease status: non-demented
GSM1424179	prefrontal cortex brain	age: 57 yrs	gender: male	disease status: non-demented
GSM1424180	prefrontal cortex brain	age: 55 yrs	gender: male	disease status: non-demented
GSM1424181	prefrontal cortex brain	age: 58 yrs	gender: female	disease status: non-demented
GSM1424182	prefrontal cortex brain	age: 53 yrs	gender: male	disease status: non-demented
GSM1424183	prefrontal cortex brain	age: 57 yrs	gender: male	disease status: non-demented
GSM1424184	prefrontal cortex brain	age: 66 yrs	gender: male	disease status: non-demented
GSM1424185	prefrontal cortex brain	age: 80 yrs	gender: male	disease status: non-demented
GSM1424186	prefrontal cortex brain	age: 55 yrs	gender: male	disease status: non-demented
GSM1424187	prefrontal cortex brain	age: 69 yrs	gender: male	disease status: non-demented
GSM1424188	prefrontal cortex brain	age: 55 yrs	gender: male	disease status: non-demented
GSM1424189	prefrontal cortex brain	age: 61 yrs	gender: male	disease status: non-demented
GSM1424190	prefrontal cortex brain	age: 65 yrs	gender: female	disease status: non-demented
GSM1424191	prefrontal cortex brain	age: 60 yrs	gender: male	disease status: non-demented
GSM1424192	prefrontal cortex brain	age: 72 yrs	gender: male	disease status: non-demented
GSM1424193	prefrontal cortex brain	age: 63 yrs	gender: male	disease status: non-demented
GSM1424194	prefrontal cortex brain	age: 76 yrs	gender: male	disease status: non-demented
GSM1424195	prefrontal cortex brain	age: 68 yrs	gender: male	disease status: non-demented
GSM1424196	prefrontal cortex brain	age: 69 yrs	gender: female	disease status: non-demented
GSM1424197	prefrontal cortex brain	age: 63 yrs	gender: male	disease status: non-demented
GSM1424198	prefrontal cortex brain	age: 74 yrs	gender: male	disease status: non-demented
GSM1424199	prefrontal cortex brain	age: 56 yrs	gender: male	disease status: non-demented
GSM1424200	prefrontal cortex brain	age: 65 yrs	gender: male	disease status: non-demented
GSM1424201	prefrontal cortex brain	age: 78 yrs	gender: female	disease status: non-demented
GSM1424202	prefrontal cortex brain	age: 74 yrs	gender: male	disease status: non-demented
GSM1424203	prefrontal cortex brain	age: 61 yrs	gender: male	disease status: non-demented
GSM1424204	prefrontal cortex brain	age: 62 yrs	gender: male	disease status: non-demented
GSM1424205	prefrontal cortex brain	age: 63 yrs	gender: male	disease status: non-demented
GSM1424206	prefrontal cortex brain	age: 77 yrs	gender: male	disease status: non-demented
GSM1424207	prefrontal cortex brain	age: 55 yrs	gender: male	disease status: non-demented
GSM1424208	prefrontal cortex brain	age: 65 yrs	gender: male	disease status: non-demented
GSM1424209	prefrontal cortex brain	age: 64 yrs	gender: male	disease status: non-demented
GSM1424210	prefrontal cortex brain	age: 66 yrs	gender: male	disease status: non-demented
GSM1424211	prefrontal cortex brain	age: 86 yrs	gender: male	disease status: non-demented
GSM1424212	prefrontal cortex brain	age: 51 yrs	gender: male	disease status: non-demented
GSM1424213	prefrontal cortex brain	age: 82 yrs	gender: male	disease status: non-demented
GSM1424214	prefrontal cortex brain	age: 71 yrs	gender: female	disease status: non-demented
GSM1424215	prefrontal cortex brain	age: 73 yrs	gender: male	disease status: non-demented
GSM1424216	prefrontal cortex brain	age: 68 yrs	gender: female	disease status: non-demented
GSM1424217	prefrontal cortex brain	age: 75 yrs	gender: male	disease status: non-demented
GSM1424218	prefrontal cortex brain	age: 73 yrs	gender: female	disease status: non-demented
GSM1424219	prefrontal cortex brain	age: 79 yrs	gender: male	disease status: non-demented
GSM1424220	prefrontal cortex brain	age: 68 yrs	gender: male	disease status: non-demented
GSM1424221	prefrontal cortex brain	age: 55 yrs	gender: female	disease status: non-demented
GSM1424222	prefrontal cortex brain	age: 76 yrs	gender: male	disease status: non-demented
GSM1424223	prefrontal cortex brain	age: 59 yrs	gender: male	disease status: non-demented
GSM1424224	prefrontal cortex brain	age: 50 yrs	gender: male	disease status: non-demented
GSM1424225	prefrontal cortex brain	age: 66 yrs	gender: male	disease status: non-demented
GSM1424226	prefrontal cortex brain	age: 60 yrs	gender: male	disease status: non-demented
GSM1424227	prefrontal cortex brain	age: 60 yrs	gender: male	disease status: non-demented
GSM1424228	prefrontal cortex brain	age: 53 yrs	gender: male	disease status: non-demented
GSM1424229	prefrontal cortex brain	age: 53 yrs	gender: male	disease status: non-demented
GSM1424230	prefrontal cortex brain	age: 56 yrs	gender: male	disease status: non-demented
GSM1424231	prefrontal cortex brain	age: 80 yrs	gender: male	disease status: non-demented
GSM1424232	prefrontal cortex brain	age: 66 yrs	gender: male	disease status: non-demented
GSM1424233	prefrontal cortex brain	age: 54 yrs	gender: male	disease status: non-demented
GSM1424234	prefrontal cortex brain	age: 50 yrs	gender: male	disease status: non-demented
GSM1424235	prefrontal cortex brain	age: 64 yrs	gender: male	disease status: non-demented
GSM1424236	prefrontal cortex brain	age: 59 yrs	gender: female	disease status: non-demented
GSM1424237	prefrontal cortex brain	age: 50 yrs	gender: male	disease status: non-demented
GSM1424238	prefrontal cortex brain	age: 72 yrs	gender: male	disease status: non-demented
GSM1424239	prefrontal cortex brain	age: 59 yrs	gender: male	disease status: non-demented
GSM1424240	prefrontal cortex brain	age: 55 yrs	gender: male	disease status: non-demented
GSM1424241	prefrontal cortex brain	age: 65 yrs	gender: male	disease status: non-demented
GSM1424242	prefrontal cortex brain	age: 52 yrs	gender: male	disease status: non-demented
GSM1424243	prefrontal cortex brain	age: 61 yrs	gender: male	disease status: non-demented
GSM1424244	prefrontal cortex brain	age: 60 yrs	gender: female	disease status: non-demented
GSM1424245	prefrontal cortex brain	age: 55 yrs	gender: female	disease status: non-demented
GSM1424246	prefrontal cortex brain	age: 62 yrs	gender: male	disease status: non-demented
GSM1424247	prefrontal cortex brain	age: 60 yrs	gender: female	disease status: Huntington's disease
GSM1424248	prefrontal cortex brain	age: 31 yrs	gender: female	disease status: Huntington's disease
GSM1424249	prefrontal cortex brain	age: 63 yrs	gender: male	disease status: Huntington's disease
GSM1424250	prefrontal cortex brain	age: 81 yrs	gender: female	disease status: Huntington's disease
GSM1424251	prefrontal cortex brain	age: 35 yrs	gender: male	disease status: Huntington's disease
GSM1424252	prefrontal cortex brain	age: 78 yrs	gender: female	disease status: Huntington's disease
GSM1424253	prefrontal cortex brain	age: 40 yrs	gender: female	disease status: Huntington's disease
GSM1424254	prefrontal cortex brain	age: 75 yrs	gender: male	disease status: Huntington's disease
GSM1424255	prefrontal cortex brain	age: 59 yrs	gender: female	disease status: Huntington's disease
GSM1424256	prefrontal cortex brain	age: 48 yrs	gender: female	disease status: Huntington's disease
GSM1424257	prefrontal cortex brain	age: 63 yrs	gender: male	disease status: Huntington's disease
GSM1424258	prefrontal cortex brain	age: 47 yrs	gender: female	disease status: Huntington's disease
GSM1424259	prefrontal cortex brain	age: 21 yrs	gender: female	disease status: Huntington's disease
GSM1424260	prefrontal cortex brain	age: 73 yrs	gender: male	disease status: Huntington's disease
GSM1424261	prefrontal cortex brain	age: 55 yrs	gender: male	disease status: Huntington's disease
GSM1424262	prefrontal cortex brain	age: 35 yrs	gender: female	disease status: Huntington's disease
GSM1424263	prefrontal cortex brain	age: 32 yrs	gender: female	disease status: Huntington's disease
GSM1424264	prefrontal cortex brain	age: 73 yrs	gender: male	disease status: Huntington's disease
GSM1424265	prefrontal cortex brain	age: 60 yrs	gender: female	disease status: Huntington's disease
GSM1424266	prefrontal cortex brain	age: 70 yrs	gender: male	disease status: Huntington's disease
GSM1424267	prefrontal cortex brain	age: 74 yrs	gender: male	disease status: Huntington's disease
GSM1424268	prefrontal cortex brain	age: 68 yrs	gender: female	disease status: Huntington's disease
GSM1424269	prefrontal cortex brain	age: 74 yrs	gender: female	disease status: Huntington's disease
GSM1424270	prefrontal cortex brain	age: 42 yrs	gender: female	disease status: Huntington's disease
GSM1424271	prefrontal cortex brain	age: 68 yrs	gender: male	disease status: Huntington's disease
GSM1424272	prefrontal cortex brain	age: 48 yrs	gender: male	disease status: Huntington's disease
GSM1424273	prefrontal cortex brain	age: 49 yrs	gender: female	disease status: Huntington's disease
GSM1424274	prefrontal cortex brain	age: 49 yrs	gender: male	disease status: Huntington's disease
GSM1424275	prefrontal cortex brain	age: 48 yrs	gender: female	disease status: Huntington's disease
GSM1424276	prefrontal cortex brain	age: 52 yrs	gender: male	disease status: Huntington's disease
GSM1424277	prefrontal cortex brain	age: 59 yrs	gender: female	disease status: Huntington's disease
GSM1424278	prefrontal cortex brain	age: 62 yrs	gender: male	disease status: Huntington's disease
GSM1424279	prefrontal cortex brain	age: 59 yrs	gender: male	disease status: Huntington's disease
GSM1424280	prefrontal cortex brain	age: 24 yrs	gender: female	disease status: Huntington's disease
GSM1424281	prefrontal cortex brain	age: 45 yrs	gender: male	disease status: Huntington's disease
GSM1424282	prefrontal cortex brain	age: 53 yrs	gender: male	disease status: Huntington's disease
GSM1424283	prefrontal cortex brain	age: 74 yrs	gender: male	disease status: Huntington's disease
GSM1424284	prefrontal cortex brain	age: 58 yrs	gender: male	disease status: Huntington's disease
GSM1424285	prefrontal cortex brain	age: 60 yrs	gender: male	disease status: Huntington's disease
GSM1424286	prefrontal cortex brain	age: 52 yrs	gender: male	disease status: Huntington's disease
GSM1424287	prefrontal cortex brain	age: 74 yrs	gender: male	disease status: Huntington's disease
GSM1424288	prefrontal cortex brain	age: 46 yrs	gender: female	disease status: Huntington's disease
GSM1424289	prefrontal cortex brain	age: 42 yrs	gender: female	disease status: Huntington's disease
GSM1424290	prefrontal cortex brain	age: 56 yrs	gender: female	disease status: Huntington's disease
GSM1424291	prefrontal cortex brain	age: 42 yrs	gender: female	disease status: Huntington's disease
GSM1424292	prefrontal cortex brain	age: 49 yrs	gender: male	disease status: Huntington's disease
GSM1424293	prefrontal cortex brain	age: 47 yrs	gender: female	disease status: Huntington's disease
GSM1424294	prefrontal cortex brain	age: 62 yrs	gender: male	disease status: Huntington's disease
GSM1424295	prefrontal cortex brain	age: 83 yrs	gender: female	disease status: Huntington's disease
GSM1424296	prefrontal cortex brain	age: 56 yrs	gender: female	disease status: Huntington's disease
GSM1424297	prefrontal cortex brain	age: 64 yrs	gender: male	disease status: Huntington's disease
GSM1424298	prefrontal cortex brain	age: 59 yrs	gender: female	disease status: Huntington's disease
GSM1424299	prefrontal cortex brain	age: 39 yrs	gender: female	disease status: Huntington's disease
GSM1424300	prefrontal cortex brain	age: 37 yrs	gender: female	disease status: Huntington's disease
GSM1424301	prefrontal cortex brain	age: 51 yrs	gender: male	disease status: Huntington's disease
GSM1424302	prefrontal cortex brain	age: 44 yrs	gender: female	disease status: Huntington's disease
GSM1424303	prefrontal cortex brain	age: 53 yrs	gender: male	disease status: Huntington's disease
GSM1424304	prefrontal cortex brain	age: 51 yrs	gender: female	disease status: Huntington's disease
GSM1424305	prefrontal cortex brain	age: 69 yrs	gender: female	disease status: Huntington's disease
GSM1424306	prefrontal cortex brain	age: 21 yrs	gender: male	disease status: Huntington's disease
GSM1424307	prefrontal cortex brain	age: 67 yrs	gender: female	disease status: Huntington's disease
GSM1424308	prefrontal cortex brain	age: 37 yrs	gender: female	disease status: Huntington's disease
GSM1424309	prefrontal cortex brain	age: 48 yrs	gender: male	disease status: Huntington's disease
GSM1424310	prefrontal cortex brain	age: 63 yrs	gender: male	disease status: Huntington's disease
GSM1424311	prefrontal cortex brain	age: 67 yrs	gender: male	disease status: Huntington's disease
GSM1424312	prefrontal cortex brain	age: 72 yrs	gender: female	disease status: Huntington's disease
GSM1424313	prefrontal cortex brain	age: 65 yrs	gender: female	disease status: Huntington's disease
GSM1424314	prefrontal cortex brain	age: 72 yrs	gender: female	disease status: Huntington's disease
GSM1424315	prefrontal cortex brain	age: 39 yrs	gender: male	disease status: Huntington's disease
GSM1424316	prefrontal cortex brain	age: 64 yrs	gender: male	disease status: Huntington's disease
GSM1424317	prefrontal cortex brain	age: 64 yrs	gender: male	disease status: Huntington's disease
GSM1424318	prefrontal cortex brain	age: 61 yrs	gender: male	disease status: Huntington's disease
GSM1424319	prefrontal cortex brain	age: 31 yrs	gender: female	disease status: Huntington's disease
GSM1424320	prefrontal cortex brain	age: 47 yrs	gender: female	disease status: Huntington's disease
GSM1424321	prefrontal cortex brain	age: 53 yrs	gender: female	disease status: Huntington's disease
GSM1424322	prefrontal cortex brain	age: 42 yrs	gender: male	disease status: Huntington's disease
GSM1424323	prefrontal cortex brain	age: 42 yrs	gender: female	disease status: Huntington's disease
GSM1424324	prefrontal cortex brain	age: 51 yrs	gender: male	disease status: Huntington's disease
GSM1424325	prefrontal cortex brain	age: 77 yrs	gender: male	disease status: Huntington's disease
GSM1424326	prefrontal cortex brain	age: 83 yrs	gender: female	disease status: Huntington's disease
GSM1424327	prefrontal cortex brain	age: 82 yrs	gender: female	disease status: Huntington's disease
GSM1424328	prefrontal cortex brain	age: 49 yrs	gender: male	disease status: Huntington's disease
GSM1424329	prefrontal cortex brain	age: 73 yrs	gender: female	disease status: Huntington's disease
GSM1424330	prefrontal cortex brain	age: 75 yrs	gender: female	disease status: Huntington's disease
GSM1424331	prefrontal cortex brain	age: 82 yrs	gender: male	disease status: Huntington's disease
GSM1424332	prefrontal cortex brain	age: 85 yrs	gender: female	disease status: Huntington's disease
GSM1424333	prefrontal cortex brain	age: 60 yrs	gender: male	disease status: Huntington's disease
GSM1424334	prefrontal cortex brain	age: 57 yrs	gender: female	disease status: Huntington's disease
GSM1424335	prefrontal cortex brain	age: 53 yrs	gender: female	disease status: Huntington's disease
GSM1424336	prefrontal cortex brain	age: 68 yrs	gender: female	disease status: Huntington's disease
GSM1424337	prefrontal cortex brain	age: 42 yrs	gender: male	disease status: Huntington's disease
GSM1424338	prefrontal cortex brain	age: 80 yrs	gender: male	disease status: Huntington's disease
GSM1424339	prefrontal cortex brain	age: 84 yrs	gender: male	disease status: Huntington's disease
GSM1424340	prefrontal cortex brain	age: 53 yrs	gender: female	disease status: Huntington's disease
GSM1424341	prefrontal cortex brain	age: 73 yrs	gender: male	disease status: Huntington's disease
GSM1424342	prefrontal cortex brain	age: 81 yrs	gender: male	disease status: Huntington's disease
GSM1424343	prefrontal cortex brain	age: 39 yrs	gender: male	disease status: Huntington's disease
GSM1424344	prefrontal cortex brain	age: 41 yrs	gender: female	disease status: Huntington's disease
GSM1424345	prefrontal cortex brain	age: 54 yrs	gender: male	disease status: Huntington's disease
GSM1424346	prefrontal cortex brain	age: 49 yrs	gender: male	disease status: Huntington's disease
GSM1424347	prefrontal cortex brain	age: 45 yrs	gender: male	disease status: Huntington's disease
GSM1424348	prefrontal cortex brain	age: 62 yrs	gender: male	disease status: Huntington's disease
GSM1424349	prefrontal cortex brain	age: 50 yrs	gender: male	disease status: Huntington's disease
GSM1424350	prefrontal cortex brain	age: 53 yrs	gender: male	disease status: Huntington's disease
GSM1424351	prefrontal cortex brain	age: 35 yrs	gender: female	disease status: Huntington's disease
GSM1424352	prefrontal cortex brain	age: 44 yrs	gender: male	disease status: Huntington's disease
GSM1424353	prefrontal cortex brain	age: 47 yrs	gender: female	disease status: Huntington's disease
GSM1424354	prefrontal cortex brain	age: 51 yrs	gender: male	disease status: Huntington's disease
GSM1424355	prefrontal cortex brain	age: 66 yrs	gender: male	disease status: Huntington's disease
GSM1424356	prefrontal cortex brain	age: 64 yrs	gender: male	disease status: Huntington's disease
GSM1424357	prefrontal cortex brain	age: 75 yrs	gender: male	disease status: Huntington's disease
GSM1424358	prefrontal cortex brain	age: 60 yrs	gender: female	disease status: Huntington's disease
GSM1424359	prefrontal cortex brain	age: 77 yrs	gender: female	disease status: Huntington's disease
GSM1424360	prefrontal cortex brain	age: 54 yrs	gender: male	disease status: Huntington's disease
GSM1424361	prefrontal cortex brain	age: 55 yrs	gender: male	disease status: Huntington's disease
GSM1424362	prefrontal cortex brain	age: 51 yrs	gender: female	disease status: Huntington's disease
GSM1424363	prefrontal cortex brain	age: 50 yrs	gender: male	disease status: Huntington's disease
GSM1424364	prefrontal cortex brain	age: 56 yrs	gender: male	disease status: Huntington's disease
GSM1424365	prefrontal cortex brain	age: 57 yrs	gender: female	disease status: Huntington's disease
GSM1424366	prefrontal cortex brain	age: 70 yrs	gender: male	disease status: Huntington's disease
GSM1424367	prefrontal cortex brain	age: 67 yrs	gender: male	disease status: Huntington's disease
GSM1424368	prefrontal cortex brain	age: 53 yrs	gender: male	disease status: Huntington's disease
GSM1424369	prefrontal cortex brain	age: 66 yrs	gender: male	disease status: Huntington's disease
GSM1424370	prefrontal cortex brain	age: 39 yrs	gender: male	disease status: Huntington's disease
GSM1424371	prefrontal cortex brain	age: 59 yrs	gender: male	disease status: Huntington's disease
GSM1424372	prefrontal cortex brain	age: 45 yrs	gender: female	disease status: Huntington's disease
GSM1424373	prefrontal cortex brain	age: 39 yrs	gender: male	disease status: Huntington's disease
GSM1424374	prefrontal cortex brain	age: 18 yrs	gender: female	disease status: Huntington's disease
GSM1424375	prefrontal cortex brain	age: 58 yrs	gender: female	disease status: Huntington's disease
GSM1424376	prefrontal cortex brain	age: 56 yrs	gender: female	disease status: Huntington's disease
GSM1424377	prefrontal cortex brain	age: 57 yrs	gender: male	disease status: Huntington's disease
GSM1424378	prefrontal cortex brain	age: 74 yrs	gender: male	disease status: Huntington's disease
GSM1424379	prefrontal cortex brain	age: 65 yrs	gender: male	disease status: Huntington's disease
GSM1424380	prefrontal cortex brain	age: 66 yrs	gender: female	disease status: Huntington's disease
GSM1424381	prefrontal cortex brain	age: 50 yrs	gender: male	disease status: Huntington's disease
GSM1424382	prefrontal cortex brain	age: 46 yrs	gender: female	disease status: Huntington's disease
GSM1424383	prefrontal cortex brain	age: 52 yrs	gender: female	disease status: Huntington's disease
GSM1424384	prefrontal cortex brain	age: 72 yrs	gender: male	disease status: Huntington's disease
GSM1424385	prefrontal cortex brain	age: 37 yrs	gender: female	disease status: Huntington's disease
GSM1424386	prefrontal cortex brain	age: 37 yrs	gender: female	disease status: Huntington's disease
GSM1424387	prefrontal cortex brain	age: 48 yrs	gender: male	disease status: Huntington's disease
GSM1424388	prefrontal cortex brain	age: 72 yrs	gender: male	disease status: Huntington's disease
GSM1424389	prefrontal cortex brain	age: 26 yrs	gender: male	disease status: Huntington's disease
GSM1424390	prefrontal cortex brain	age: 57 yrs	gender: male	disease status: Huntington's disease
GSM1424391	prefrontal cortex brain	age: 45 yrs	gender: female	disease status: Huntington's disease
GSM1424392	prefrontal cortex brain	age: 75 yrs	gender: male	disease status: Huntington's disease
GSM1424393	prefrontal cortex brain	age: 80 yrs	gender: female	disease status: Huntington's disease
GSM1424394	prefrontal cortex brain	age: 49 yrs	gender: female	disease status: Huntington's disease
GSM1424395	prefrontal cortex brain	age: 48 yrs	gender: female	disease status: Huntington's disease
GSM1424396	prefrontal cortex brain	age: 54 yrs	gender: male	disease status: Huntington's disease
GSM1424397	prefrontal cortex brain	age: 37 yrs	gender: female	disease status: Huntington's disease
GSM1424398	prefrontal cortex brain	age: 69 yrs	gender: female	disease status: Huntington's disease
GSM1424399	prefrontal cortex brain	age: 64 yrs	gender: male	disease status: Huntington's disease
GSM1424400	prefrontal cortex brain	age: 57 yrs	gender: female	disease status: Huntington's disease
GSM1424401	prefrontal cortex brain	age: 28 yrs	gender: male	disease status: Huntington's disease
GSM1424402	prefrontal cortex brain	age: 38 yrs	gender: male	disease status: Huntington's disease
GSM1424403	prefrontal cortex brain	age: 57 yrs	gender: female	disease status: Huntington's disease

## Sheet: GSE44770
Sample	Tissue	Age	Gender	Group	PMI	PH	RIN	PRES	BATCH
GSM1090501	PFC	age: 88	gender: M	disease: A	pmi: 8.8	ph: 6.409	rin: 7.7	pres: LNV	batch: 1
GSM1090502	PFC	age: 90	gender: F	disease: A	pmi: 12.6	ph: 5.644	rin: 7.2	pres: LNV	batch: 1
GSM1090503	PFC	age: 64	gender: M	disease: N	pmi: 25.8	ph: 6.652	rin: 7	pres: LNV	batch: 1
GSM1090504	PFC	age: 95	gender: F	disease: N	pmi: 7.05	ph: 6.378	rin: 6.9	pres: LNV	batch: 1
GSM1090505	PFC	age: 90	gender: F	disease: A	pmi: 9.25	ph: 6.05	rin: 7	pres: LNV	batch: 1
GSM1090506	PFC	age: 77	gender: F	disease: A	pmi: 6.86	ph: 6.002	rin: 6.9	pres: LNV	batch: 1
GSM1090507	PFC	age: 66	gender: M	disease: N	pmi: 17.8	ph: 6.156	rin: 7.1	pres: LNV	batch: 2
GSM1090508	PFC	age: 100	gender: F	disease: A	pmi: 24.28	ph: 6.257	rin: 6.4	pres: LNV	batch: 1
GSM1090509	PFC	age: 53	gender: M	disease: N	pmi: 20.18	ph: 6.084	rin: 7	pres: LNV	batch: 1
GSM1090510	PFC	age: 89	gender: F	disease: A	pmi: 13.8	ph: 6.353	rin: 6.9	pres: LNV	batch: 1
GSM1090511	PFC	age: 61	gender: F	disease: A	pmi: 14.1	ph: 5.88	rin: 7.2	pres: LNV	batch: 1
GSM1090512	PFC	age: 93	gender: M	disease: A	pmi: 4.3	ph: 6.557	rin: 7.8	pres: LNV	batch: 1
GSM1090513	PFC	age: 79	gender: M	disease: A	pmi: 10.63	ph: 5.406	rin: 7.7	pres: LNV	batch: 1
GSM1090514	PFC	age: 58	gender: M	disease: N	pmi: 20.8	ph: 6.854	rin: 7.4	pres: LNV	batch: 1
GSM1090515	PFC	age: 87	gender: M	disease: A	pmi: 23.15	ph: 6.42	rin: 5.8	pres: LNV	batch: 1
GSM1090516	PFC	age: 77	gender: F	disease: A	pmi: 10.75	ph: 6.54	rin: 7	pres: LNV	batch: 1
GSM1090517	PFC	age: 77	gender: M	disease: A	pmi: 10	ph: 6.668	rin: 8	pres: LNV	batch: 1
GSM1090518	PFC	age: 76	gender: F	disease: A	pmi: 21.83	ph: 6.493	rin: 6.8	pres: LNV	batch: 1
GSM1090519	PFC	age: 66	gender: F	disease: A	pmi: 17.58	ph: 6.391	rin: 6.7	pres: LNV	batch: 1
GSM1090520	PFC	age: 55	gender: M	disease: A	pmi: 33	ph: 6.687	rin: 7.1	pres: LNV	batch: 1
GSM1090521	PFC	age: 77	gender: M	disease: A	pmi: 14	ph: 6.607	rin: 7.5	pres: LNV	batch: 1
GSM1090522	PFC	age: 61	gender: M	disease: A	pmi: 16.1	ph: 6.71	rin: 7.3	pres: LNV	batch: 1
GSM1090523	PFC	age: 58	gender: M	disease: N	pmi: 17.5	ph: 6.408	rin: 7.6	pres: LNV	batch: 1
GSM1090524	PFC	age: 85	gender: M	disease: A	pmi: 24.36	ph: 6.631	rin: 6.8	pres: LNV	batch: 1
GSM1090525	PFC	age: 89	gender: F	disease: A	pmi: 7.66	ph: 6.34	rin: 7.2	pres: LNV	batch: 1
GSM1090526	PFC	age: 85	gender: F	disease: A	pmi: 6.25	ph: 6.435	rin: 7.7	pres: LNV	batch: 1
GSM1090527	PFC	age: 87	gender: F	disease: A	pmi: 13.83	ph: 6.96	rin: 7.6	pres: Dry-Ice	batch: 3
GSM1090528	PFC	age: 67	gender: M	disease: N	pmi: 18.5	ph: 6.624	rin: 7.3	pres: LNV	batch: 1
GSM1090529	PFC	age: 60	gender: F	disease: N	pmi: 17.58	ph: 5.786	rin: 7.9	pres: LNV	batch: 1
GSM1090530	PFC	age: 90	gender: F	disease: A	pmi: 6.58	ph: 6.221	rin: 7.3	pres: LNV	batch: 1
GSM1090531	PFC	age: 92	gender: F	disease: A	pmi: 7.08	ph: 6.302	rin: 6.3	pres: LNV	batch: 1
GSM1090532	PFC	age: 91	gender: F	disease: A	pmi: 9.58	ph: 6.31	rin: 7	pres: Dry-Ice	batch: 2
GSM1090533	PFC	age: 58	gender: F	disease: N	pmi: 21.08	ph: 6.744	rin: 6.9	pres: LNV	batch: 1
GSM1090534	PFC	age: 70	gender: F	disease: A	pmi: 20	ph: 6.36	rin: 5.9	pres: Dry-Ice	batch: 2
GSM1090535	PFC	age: 83	gender: F	disease: A	pmi: 13	ph: 6.15	rin: 6.2	pres: LNV	batch: 1
GSM1090536	PFC	age: 75	gender: F	disease: A	pmi: 10.62	ph: 6.129	rin: 7.3	pres: LNV	batch: 1
GSM1090537	PFC	age: 82	gender: M	disease: A	pmi: 24.83	ph: 6.481	rin: 6.5	pres: LNV	batch: 1
GSM1090538	PFC	age: 58	gender: M	disease: N	pmi: 15.5	ph: 6.937	rin: 7.5	pres: LNV	batch: 1
GSM1090539	PFC	age: 87	gender: F	disease: A	pmi: 20.58	ph: 6.279	rin: 6.1	pres: LNV	batch: 1
GSM1090540	PFC	age: 92	gender: M	disease: A	pmi: 7.08	ph: 5.709	rin: 7.4	pres: LNV	batch: 1
GSM1090541	PFC	age: 74	gender: F	disease: A	pmi: 34.25	ph: 6.872	rin: 7	pres: LNV	batch: 1
GSM1090542	PFC	age: 52	gender: M	disease: N	pmi: 22.56	ph: 5.993	rin: 7.4	pres: LNV	batch: 1
GSM1090543	PFC	age: 83	gender: F	disease: A	pmi: 19.25	ph: 6.794	rin: 8.4	pres: LNV	batch: 1
GSM1090544	PFC	age: 68	gender: M	disease: A	pmi: 8.62	ph: 6.078	rin: 6.7	pres: LNV	batch: 1
GSM1090545	PFC	age: 66	gender: M	disease: N	pmi: 24.45	ph: 6.087	rin: 7.5	pres: LNV	batch: 1
GSM1090546	PFC	age: 58	gender: F	disease: N	pmi: 31.67	ph: 5.542	rin: 7.3	pres: LNV	batch: 1
GSM1090547	PFC	age: 87	gender: M	disease: A	pmi: 19.83	ph: 6.113	rin: 7	pres: LNV	batch: 1
GSM1090548	PFC	age: 93	gender: M	disease: A	pmi: 4.33	ph: 6.68	rin: 7.4	pres: Dry-Ice	batch: 2
GSM1090549	PFC	age: 77	gender: M	disease: A	pmi: 4.38	ph: 6.553	rin: 7.4	pres: LNV	batch: 1
GSM1090550	PFC	age: 69	gender: M	disease: A	pmi: 9.97	ph: 6.374	rin: 7.3	pres: Dry-Ice	batch: 2
GSM1090551	PFC	age: 78	gender: M	disease: A	pmi: 21.15	ph: 6.755	rin: 7	pres: LNV	batch: 1
GSM1090552	PFC	age: 68	gender: M	disease: N	pmi: 28.15	ph: 6.702	rin: 7	pres: LNV	batch: 1
GSM1090553	PFC	age: 79	gender: M	disease: A	pmi: 3	ph: 6.46	rin: 8.1	pres: Dry-Ice	batch: 2
GSM1090554	PFC	age: 85	gender: M	disease: A	pmi: 4.67	ph: 6.336	rin: 7.1	pres: LNV	batch: 1
GSM1090555	PFC	age: 67	gender: F	disease: A	pmi: 4.77	ph: 6.598	rin: 7.5	pres: LNV	batch: 1
GSM1090556	PFC	age: 89	gender: M	disease: A	pmi: 15	ph: 6.411	rin: 7.2	pres: LNV	batch: 1
GSM1090557	PFC	age: 87	gender: F	disease: A	pmi: 13.33	ph: 6.526	rin: 6.5	pres: LNV	batch: 1
GSM1090558	PFC	age: 60	gender: M	disease: N	pmi: 23.27	ph: 6.76	rin: 7.2	pres: LNV	batch: 1
GSM1090559	PFC	age: 88	gender: F	disease: A	pmi: 6	ph: 6.29	rin: 6.7	pres: Dry-Ice	batch: 2
GSM1090560	PFC	age: 74	gender: M	disease: A	pmi: 15	ph: 6.08	rin: 7.7	pres: LNV	batch: 1
GSM1090561	PFC	age: 73	gender: M	disease: A	pmi: 7.75	ph: 6.206	rin: 7.3	pres: LNV	batch: 1
GSM1090562	PFC	age: 83	gender: M	disease: A	pmi: 15.9	ph: 6.126	rin: 6.2	pres: LNV	batch: 1
GSM1090563	PFC	age: 62	gender: F	disease: A	pmi: 4.3	ph: 6.36	rin: 7	pres: LNV	batch: 1
GSM1090564	PFC	age: 83	gender: M	disease: A	pmi: 9.32	ph: 6.114	rin: 7.2	pres: LNV	batch: 1
GSM1090565	PFC	age: 75	gender: M	disease: A	pmi: 15.13	ph: 6.156	rin: 6.5	pres: LNV	batch: 1
GSM1090566	PFC	age: 95	gender: F	disease: A	pmi: 11.25	ph: 6.72	rin: 6.2	pres: Dry-Ice	batch: 2
GSM1090567	PFC	age: 83	gender: F	disease: A	pmi: 6.92	ph: 6.454	rin: 7.3	pres: LNV	batch: 1
GSM1090568	PFC	age: 73	gender: M	disease: N	pmi: 7.58	ph: 6.491	rin: 7.3	pres: Dry-Ice	batch: 2
GSM1090569	PFC	age: 74	gender: F	disease: N	pmi: 18.5	ph: 6.464	rin: 7.7	pres: LNV	batch: 1
GSM1090570	PFC	age: 84	gender: F	disease: A	pmi: 4.92	ph: 6.79	rin: 7.8	pres: Dry-Ice	batch: 2
GSM1090571	PFC	age: 92	gender: F	disease: A	pmi: 13	ph: 6.312	rin: 7.3	pres: LNV	batch: 1
GSM1090572	PFC	age: 81	gender: F	disease: A	pmi: 20.33	ph: 6.325	rin: 7	pres: LNV	batch: 1
GSM1090573	PFC	age: 72	gender: M	disease: N	pmi: 21.62	ph: 6.721	rin: 7.9	pres: LNV	batch: 1
GSM1090574	PFC	age: 79	gender: M	disease: A	pmi: 4.83	ph: 6.26	rin: 7.4	pres: Dry-Ice	batch: 3
GSM1090575	PFC	age: 73	gender: M	disease: A	pmi: 11	ph: 5.805	rin: 6.6	pres: LNV	batch: 1
GSM1090576	PFC	age: 73	gender: M	disease: N	pmi: 30.25	ph: 6.612	rin: 6.4	pres: LNV	batch: 1
GSM1090577	PFC	age: 85	gender: F	disease: A	pmi: 4.58	ph: 6.73	rin: 7.2	pres: Dry-Ice	batch: 3
GSM1090578	PFC	age: 98	gender: F	disease: A	pmi: 21.75	ph: 6.095	rin: 6.7	pres: LNV	batch: 1
GSM1090579	PFC	age: 53	gender: M	disease: N	pmi: 20.17	ph: 6.779	rin: 8	pres: LNV	batch: 1
GSM1090580	PFC	age: 86	gender: M	disease: A	pmi: 8.16	ph: 5.639	rin: 7	pres: LNV	batch: 1
GSM1090581	PFC	age: 71	gender: M	disease: A	pmi: 11.87	ph: 6.296	rin: 7	pres: LNV	batch: 1
GSM1090582	PFC	age: 86	gender: F	disease: A	pmi: 9.25	ph: 6.288	rin: 8.6	pres: LNV	batch: 1
GSM1090583	PFC	age: 51	gender: M	disease: N	pmi: 20.25	ph: 6.945	rin: 8.1	pres: LNV	batch: 1
GSM1090584	PFC	age: 80	gender: F	disease: A	pmi: 7.58	ph: 5.835	rin: 7.1	pres: LNV	batch: 1
GSM1090585	PFC	age: 77	gender: M	disease: A	pmi: 8.5	ph: 6.803	rin: 7.7	pres: LNV	batch: 1
GSM1090586	PFC	age: 88	gender: M	disease: A	pmi: 16.25	ph: 6.342	rin: 6.8	pres: LNV	batch: 1
GSM1090587	PFC	age: 69	gender: F	disease: N	pmi: 36.33	ph: 6.617	rin: 7.3	pres: LNV	batch: 1
GSM1090588	PFC	age: 64	gender: M	disease: A	pmi: 8.5	ph: 6.74	rin: 8.5	pres: LNV	batch: 1
GSM1090589	PFC	age: 82	gender: F	disease: A	pmi: 12.6	ph: 6.559	rin: 6.6	pres: LNV	batch: 1
GSM1090590	PFC	age: 80	gender: M	disease: A	pmi: 27.5	ph: 6.185	rin: 6.2	pres: LNV	batch: 1
GSM1090591	PFC	age: 66	gender: M	disease: A	pmi: 23.47	ph: 6.86	rin: 6.9	pres: Dry-Ice	batch: 3
GSM1090592	PFC	age: 89	gender: F	disease: A	pmi: 12.41	ph: 6.77	rin: 6.7	pres: Dry-Ice	batch: 2
GSM1090593	PFC	age: 85	gender: M	disease: A	pmi: 10.33	ph: 6.666	rin: 8.1	pres: LNV	batch: 1
GSM1090594	PFC	age: 88	gender: M	disease: A	pmi: 7.17	ph: 6.36	rin: 8.2	pres: LNV	batch: 1
GSM1090595	PFC	age: 22	gender: M	disease: N	pmi: 21.47	ph: 6.944	rin: 7.6	pres: LNV	batch: 1
GSM1090596	PFC	age: 72	gender: M	disease: N	pmi: 18.25	ph: 6.404	rin: 8.2	pres: LNV	batch: 1
GSM1090597	PFC	age: 53	gender: M	disease: N	pmi: 26.43	ph: 6.282	rin: 6.9	pres: LNV	batch: 1
GSM1090598	PFC	age: 60	gender: F	disease: N	pmi: 19.05	ph: 6.668	rin: 7.2	pres: LNV	batch: 1
GSM1090599	PFC	age: 87	gender: F	disease: A	pmi: 19.33	ph: 6.522	rin: 7.1	pres: LNV	batch: 1
GSM1090600	PFC	age: 52	gender: M	disease: N	pmi: 13.12	ph: 6.493	rin: 6.9	pres: LNV	batch: 1
GSM1090601	PFC	age: 73	gender: M	disease: A	pmi: 28.58	ph: 6.302	rin: 7.8	pres: LNV	batch: 1
GSM1090602	PFC	age: 73	gender: F	disease: N	pmi: 20.83	ph: 6.591	rin: 7.1	pres: Dry-Ice	batch: 2
GSM1090603	PFC	age: 74	gender: M	disease: N	pmi: 14.33	ph: 6.956	rin: 7.2	pres: LNV	batch: 1
GSM1090604	PFC	age: 70	gender: M	disease: N	pmi: 26.07	ph: 6.242	rin: 6.2	pres: LNV	batch: 1
GSM1090605	PFC	age: 55	gender: M	disease: N	pmi: 11.02	ph: 5.904	rin: 7.4	pres: LNV	batch: 1
GSM1090606	PFC	age: 56	gender: M	disease: N	pmi: 28.12	ph: 6.842	rin: 7.7	pres: LNV	batch: 1
GSM1090607	PFC	age: 65	gender: M	disease: N	pmi: 19.5	ph: 6.704	rin: 7	pres: LNV	batch: 1
GSM1090608	PFC	age: 55	gender: M	disease: N	pmi: 35.32	ph: 6.489	rin: 7.1	pres: LNV	batch: 1
GSM1090609	PFC	age: 61	gender: M	disease: N	pmi: 28.25	ph: 6.164	rin: 7	pres: LNV	batch: 1
GSM1090610	PFC	age: 55	gender: F	disease: N	pmi: 27.45	ph: 6.8	rin: 5.9	pres: Dry-Ice	batch: 2
GSM1090611	PFC	age: 51	gender: M	disease: N	pmi: 22.47	ph: 6.726	rin: 7.8	pres: LNV	batch: 1
GSM1090612	PFC	age: 87	gender: F	disease: A	pmi: 9.17	ph: 6.2	rin: 6.1	pres: LNV	batch: 1
GSM1090613	PFC	age: 62	gender: M	disease: N	pmi: 34.7	ph: 6.451	rin: 6.3	pres: LNV	batch: 1
GSM1090614	PFC	age: 54	gender: M	disease: N	pmi: 25	ph: 5.816	rin: 7.1	pres: LNV	batch: 1
GSM1090615	PFC	age: 50	gender: M	disease: N	pmi: 24.17	ph: 6.855	rin: 7.1	pres: Dry-Ice	batch: 2
GSM1090616	PFC	age: 71	gender: M	disease: A	pmi: 1.3	ph: 6.76	rin: 7.3	pres: Dry-Ice	batch: 3
GSM1090617	PFC	age: 66	gender: M	disease: N	pmi: 41.7	ph: 6.95	rin: 6.4	pres: Dry-Ice	batch: 2
GSM1090618	PFC	age: 77	gender: M	disease: A	pmi: 3.2	ph: 6.666	rin: 6.6	pres: Dry-Ice	batch: 2
GSM1090619	PFC	age: 75	gender: M	disease: N	pmi: 20.5	ph: 6.891	rin: 8	pres: LNV	batch: 1
GSM1090620	PFC	age: 72	gender: M	disease: A	pmi: 10.17	ph: 6.116	rin: 6.5	pres: LNV	batch: 1
GSM1090621	PFC	age: 53	gender: F	disease: N	pmi: 16.62	ph: 6.744	rin: 7.9	pres: LNV	batch: 1
GSM1090622	PFC	age: 61	gender: M	disease: N	pmi: 23.25	ph: 6.627	rin: 7.9	pres: LNV	batch: 1
GSM1090623	PFC	age: 77	gender: F	disease: A	pmi: 17.28	ph: 5.822	rin: 6.4	pres: Dry-Ice	batch: 2
GSM1090624	PFC	age: 91	gender: F	disease: A	pmi: 6.5	ph: 6.521	rin: 7.5	pres: LNV	batch: 1
GSM1090625	PFC	age: 77	gender: M	disease: N	pmi: 24.58	ph: 6.959	rin: 7.4	pres: LNV	batch: 1
GSM1090626	PFC	age: 94	gender: F	disease: A	pmi: 15.42	ph: 6.049	rin: 6.8	pres: LNV	batch: 1
GSM1090627	PFC	age: 53	gender: M	disease: N	pmi: 24.33	ph: 6.495	rin: 8	pres: LNV	batch: 1
GSM1090628	PFC	age: 65	gender: F	disease: N	pmi: 25.48	ph: 5.579	rin: 6.8	pres: LNV	batch: 1
GSM1090629	PFC	age: 56	gender: M	disease: N	pmi: 26.53	ph: 6.337	rin: 6.7	pres: LNV	batch: 1
GSM1090630	PFC	age: 106	gender: M	disease: N	pmi: 21	ph: 6.573	rin: 7	pres: LNV	batch: 1
GSM1090631	PFC	age: 50	gender: M	disease: N	pmi: 20.61	ph: 5.971	rin: 7.4	pres: LNV	batch: 1
GSM1090632	PFC	age: 60	gender: M	disease: N	pmi: 25.5	ph: 6.617	rin: 7.3	pres: LNV	batch: 1
GSM1090633	PFC	age: 80	gender: F	disease: A	pmi: 11.75	ph: 6.431	rin: 6.7	pres: LNV	batch: 1
GSM1090634	PFC	age: 57	gender: M	disease: N	pmi: 20.47	ph: 6.074	rin: 7.1	pres: LNV	batch: 1
GSM1090635	PFC	age: 86	gender: M	disease: A	pmi: 10.92	ph: 6.44	rin: 7.3	pres: LNV	batch: 1
GSM1090636	PFC	age: 57	gender: M	disease: N	pmi: 24.42	ph: 6.131	rin: 7.7	pres: LNV	batch: 1
GSM1090637	PFC	age: 67	gender: M	disease: A	pmi: 30.1	ph: 6.598	rin: 7.4	pres: LNV	batch: 1
GSM1090638	PFC	age: 73	gender: M	disease: A	pmi: 13.08	ph: 6.12	rin: 6.8	pres: LNV	batch: 1
GSM1090639	PFC	age: 86	gender: F	disease: A	pmi: 11.08	ph: 5.793	rin: 7	pres: LNV	batch: 1
GSM1090640	PFC	age: 56	gender: M	disease: N	pmi: 24	ph: 6.913	rin: 6.3	pres: Dry-Ice	batch: 2
GSM1090641	PFC	age: 85	gender: M	disease: A	pmi: 21.92	ph: 6.568	rin: 7.5	pres: LNV	batch: 1
GSM1090642	PFC	age: 86	gender: F	disease: A	pmi: 10.25	ph: 6.71	rin: 7.7	pres: LNV	batch: 1
GSM1090643	PFC	age: 58	gender: M	disease: N	pmi: 20.16	ph: 6.724	rin: 7.2	pres: LNV	batch: 1
GSM1090644	PFC	age: 70	gender: M	disease: N	pmi: 20.93	ph: 6.58	rin: 7.4	pres: LNV	batch: 1
GSM1090645	PFC	age: 80	gender: M	disease: N	pmi: 25.5	ph: 6.66	rin: 7.1	pres: Dry-Ice	batch: 2
GSM1090646	PFC	age: 61	gender: M	disease: A	pmi: 17.42	ph: 6.185	rin: 6.8	pres: LNV	batch: 1
GSM1090647	PFC	age: 66	gender: M	disease: N	pmi: 16.97	ph: 6.569	rin: 7.4	pres: LNV	batch: 1
GSM1090648	PFC	age: 78	gender: M	disease: A	pmi: 8	ph: 6.18	rin: 6.9	pres: Dry-Ice	batch: 2
GSM1090649	PFC	age: 83	gender: F	disease: A	pmi: 14.17	ph: 6.279	rin: 7.3	pres: LNV	batch: 2
GSM1090650	PFC	age: 87	gender: F	disease: A	pmi: 21.13	ph: 6.4	rin: 7.3	pres: Dry-Ice	batch: 2
GSM1090651	PFC	age: 80	gender: F	disease: A	pmi: 27.66	ph: 5.98	rin: 6.9	pres: Dry-Ice	batch: 2
GSM1090652	PFC	age: 63	gender: F	disease: N	pmi: 23.5	ph: 6.86	rin: 7.4	pres: LNV	batch: 1
GSM1090653	PFC	age: 73	gender: M	disease: A	pmi: 3	ph: 6.72	rin: 8.7	pres: Dry-Ice	batch: 2
GSM1090654	PFC	age: 72	gender: M	disease: A	pmi: 34.83	ph: 6.66	rin: 7.9	pres: Dry-Ice	batch: 2
GSM1090655	PFC	age: 86	gender: F	disease: A	pmi: 3.63	ph: 6.496	rin: 7.6	pres: LNV	batch: 1
GSM1090656	PFC	age: 58	gender: M	disease: N	pmi: 27.05	ph: 6.461	rin: 7.4	pres: LNV	batch: 1
GSM1090657	PFC	age: 74	gender: M	disease: N	pmi: 27.57	ph: 6.634	rin: 6.9	pres: LNV	batch: 1
GSM1090658	PFC	age: 71	gender: F	disease: N	pmi: 20.3	ph: 6.533	rin: 6.6	pres: LNV	batch: 1
GSM1090659	PFC	age: 73	gender: F	disease: A	pmi: 13.83	ph: 6.651	rin: 6.8	pres: LNV	batch: 1
GSM1090660	PFC	age: 55	gender: M	disease: N	pmi: 18.61	ph: 5.733	rin: 7.4	pres: LNV	batch: 1
GSM1090661	PFC	age: 71	gender: M	disease: N	pmi: 14.07	ph: 5.565	rin: 7.8	pres: LNV	batch: 1
GSM1090662	PFC	age: 83	gender: F	disease: A	pmi: 6.33	ph: 5.996	rin: 6.4	pres: LNV	batch: 1
GSM1090663	PFC	age: 60	gender: M	disease: N	pmi: 24.23	ph: 6.94	rin: 8.2	pres: LNV	batch: 1
GSM1090664	PFC	age: 61	gender: M	disease: N	pmi: 17	ph: 6.281	rin: 7.4	pres: LNV	batch: 1
GSM1090665	PFC	age: 82	gender: M	disease: A	pmi: 15	ph: 6.169	rin: 6.7	pres: LNV	batch: 1
GSM1090666	PFC	age: 75	gender: M	disease: A	pmi: 23.67	ph: 6.585	rin: 7.3	pres: LNV	batch: 1
GSM1090667	PFC	age: 87	gender: F	disease: A	pmi: 8.25	ph: 6.43	rin: 7.5	pres: LNV	batch: 1
GSM1090668	PFC	age: 87	gender: M	disease: A	pmi: 6.75	ph: 6.32	rin: 6.9	pres: Dry-Ice	batch: 2
GSM1090669	PFC	age: 57	gender: M	disease: N	pmi: 21.45	ph: 6.714	rin: 7.5	pres: LNV	batch: 1
GSM1090670	PFC	age: 55	gender: M	disease: N	pmi: 26	ph: 6.76	rin: 7.3	pres: LNV	batch: 1
GSM1090671	PFC	age: 75	gender: F	disease: A	pmi: 16.33	ph: 6.872	rin: 7.3	pres: LNV	batch: 1
GSM1090672	PFC	age: 58	gender: F	disease: N	pmi: 26.6	ph: 6.381	rin: 7.6	pres: LNV	batch: 1
GSM1090673	PFC	age: 62	gender: F	disease: A	pmi: 12	ph: 6.221	rin: 6.7	pres: LNV	batch: 1
GSM1090674	PFC	age: 67	gender: M	disease: A	pmi: 18.42	ph: 6.516	rin: 7.1	pres: LNV	batch: 1
GSM1090675	PFC	age: 57	gender: M	disease: N	pmi: 18.15	ph: 6.775	rin: 7.8	pres: LNV	batch: 1
GSM1090676	PFC	age: 69	gender: F	disease: A	pmi: 2.4	ph: 6.08	rin: 7.4	pres: Dry-Ice	batch: 2
GSM1090677	PFC	age: 66	gender: M	disease: N	pmi: 31.92	ph: 6.596	rin: 7.3	pres: LNV	batch: 1
GSM1090678	PFC	age: 91	gender: F	disease: A	pmi: 11.73	ph: 6.49	rin: 7.7	pres: Dry-Ice	batch: 2
GSM1090679	PFC	age: 86	gender: M	disease: A	pmi: 6.93	ph: 6.272	rin: 7.7	pres: LNV	batch: 1
GSM1090680	PFC	age: 84	gender: F	disease: A	pmi: 14.67	ph: 6.496	rin: 7.2	pres: LNV	batch: 1
GSM1090681	PFC	age: 55	gender: M	disease: N	pmi: 14.5	ph: 6.824	rin: 7.5	pres: LNV	batch: 1
GSM1090682	PFC	age: 69	gender: M	disease: N	pmi: 25.92	ph: 6.689	rin: 6.9	pres: LNV	batch: 1
GSM1090683	PFC	age: 55	gender: M	disease: N	pmi: 21.88	ph: 6.362	rin: 6.8	pres: LNV	batch: 1
GSM1090684	PFC	age: 61	gender: M	disease: N	pmi: 25	ph: 6.259	rin: 6.9	pres: LNV	batch: 1
GSM1090685	PFC	age: 65	gender: F	disease: N	pmi: 16.5	ph: 6.227	rin: 7.4	pres: LNV	batch: 1
GSM1090686	PFC	age: 60	gender: M	disease: N	pmi: 22.6	ph: 6.804	rin: 6.9	pres: LNV	batch: 1
GSM1090687	PFC	age: 72	gender: M	disease: N	pmi: 23.4	ph: 6.564	rin: 7.3	pres: LNV	batch: 1
GSM1090688	PFC	age: 76	gender: M	disease: N	pmi: 21.25	ph: 6.762	rin: 7.1	pres: LNV	batch: 1
GSM1090689	PFC	age: 68	gender: M	disease: N	pmi: 21.82	ph: 6.825	rin: 7.2	pres: LNV	batch: 1
GSM1090690	PFC	age: 61	gender: F	disease: A	pmi: 21.42	ph: 5.983	rin: 7.2	pres: LNV	batch: 1
GSM1090691	PFC	age: 69	gender: F	disease: N	pmi: 8.08	ph: 6.37	rin: 8.1	pres: LNV	batch: 1
GSM1090692	PFC	age: 76	gender: M	disease: A	pmi: 17	ph: 5.72	rin: 7.6	pres: LNV	batch: 1
GSM1090693	PFC	age: 64	gender: M	disease: N	pmi: 27.25	ph: 6.68	rin: 6.9	pres: LNV	batch: 2
GSM1090694	PFC	age: 56	gender: M	disease: N	pmi: 24.42	ph: 6.861	rin: 8	pres: LNV	batch: 1
GSM1090695	PFC	age: 65	gender: M	disease: N	pmi: 20.97	ph: 6.217	rin: 6.6	pres: LNV	batch: 1
GSM1090696	PFC	age: 84	gender: F	disease: A	pmi: 20.91	ph: 5.815	rin: 5.7	pres: Dry-Ice	batch: 2
GSM1090697	PFC	age: 98	gender: M	disease: A	pmi: 22.7	ph: 6.592	rin: 6.8	pres: LNV	batch: 1
GSM1090698	PFC	age: 78	gender: F	disease: N	pmi: 22.67	ph: 6.664	rin: 7.3	pres: LNV	batch: 1
GSM1090699	PFC	age: 60	gender: F	disease: A	pmi: 13.43	ph: 6.2	rin: 6.7	pres: LNV	batch: 2
GSM1090700	PFC	age: 87	gender: M	disease: A	pmi: 4.75	ph: 5.94	rin: 8.2	pres: LNV	batch: 1
GSM1090701	PFC	age: 62	gender: M	disease: N	pmi: 25.13	ph: 6.739	rin: 7.3	pres: LNV	batch: 1
GSM1090702	PFC	age: 63	gender: M	disease: N	pmi: 22.83	ph: 6.811	rin: 7.7	pres: LNV	batch: 1
GSM1090703	PFC	age: 77	gender: M	disease: N	pmi: 25.23	ph: 6.611	rin: 7.6	pres: LNV	batch: 1
GSM1090704	PFC	age: 82	gender: M	disease: A	pmi: 5.41	ph: 6.45	rin: 7	pres: Dry-Ice	batch: 2
GSM1090705	PFC	age: 55	gender: M	disease: N	pmi: 21.83	ph: 6.804	rin: 8.2	pres: LNV	batch: 1
GSM1090706	PFC	age: 63	gender: M	disease: A	pmi: 18	ph: 6.456	rin: 7.7	pres: LNV	batch: 1
GSM1090707	PFC	age: 65	gender: M	disease: N	pmi: 19	ph: 6.583	rin: 7.8	pres: LNV	batch: 1
GSM1090708	PFC	age: 88	gender: F	disease: A	pmi: 21.37	ph: 6.079	rin: 7	pres: LNV	batch: 1
GSM1090709	PFC	age: 77	gender: M	disease: A	pmi: 30.83	ph: 6.818	rin: 7.1	pres: LNV	batch: 1
GSM1090710	PFC	age: 72	gender: M	disease: N	pmi: 19.28	ph: 6.62	rin: 8	pres: LNV	batch: 2
GSM1090711	PFC	age: 72	gender: M	disease: A	pmi: 24.13	ph: 7.08	rin: 7.4	pres: LNV	batch: 2
GSM1090712	PFC	age: 25	gender: M	disease: N	pmi: 16.95	ph: 6.9	rin: 7.6	pres: LNV	batch: 3
GSM1090713	PFC	age: 71	gender: M	disease: N	pmi: 23.4	ph: 7.42	rin: 7.4	pres: LNV	batch: 3
GSM1090714	PFC	age: 80	gender: F	disease: A	pmi: 20.27	ph: 6.41	rin: 6.6	pres: LNV	batch: 2
GSM1090715	PFC	age: 75	gender: M	disease: A	pmi: 15.58	ph: 6.04	rin: 6.9	pres: LNV	batch: 2
GSM1090716	PFC	age: 59	gender: M	disease: N	pmi: 19.8	ph: 6.443	rin: 7.3	pres: LNV	batch: 2
GSM1090717	PFC	age: 55	gender: M	disease: N	pmi: 25.81	ph: 6.55	rin: 7.1	pres: LNV	batch: 2
GSM1090718	PFC	age: 65	gender: M	disease: N	pmi: 15.83	ph: 6.86	rin: 8	pres: LNV	batch: 2
GSM1090719	PFC	age: 79	gender: F	disease: A	pmi: 2.08	ph: 6.26	rin: 7.4	pres: Dry-Ice	batch: 3
GSM1090720	PFC	age: 76	gender: M	disease: A	pmi: 12.45	ph: 6.93	rin: 7.7	pres: LNV	batch: 3
GSM1090721	PFC	age: 52	gender: M	disease: N	pmi: 31.55	ph: 6.78	rin: 7.2	pres: LNV	batch: 2
GSM1090722	PFC	age: 72	gender: F	disease: A	pmi: 25.81	ph: 6.64	rin: 7	pres: LNV	batch: 2
GSM1090723	PFC	age: 61	gender: M	disease: N	pmi: 25.6	ph: 6.48	rin: 7	pres: LNV	batch: 2
GSM1090724	PFC	age: 60	gender: F	disease: N	pmi: 15	ph: 6.56	rin: 7.7	pres: LNV	batch: 2
GSM1090725	PFC	age: 46	gender: M	disease: N	pmi: 31.55	ph: 6.75	rin: 7.2	pres: LNV	batch: 3
GSM1090726	PFC	age: 55	gender: F	disease: N	pmi: 21.83	ph: 6.91	rin: 7.3	pres: LNV	batch: 2
GSM1090727	PFC	age: 76	gender: F	disease: A	pmi: 25.67	ph: 6.41	rin: 7	pres: LNV	batch: 2
GSM1090728	PFC	age: 80	gender: F	disease: A	pmi: 17.17	ph: 7.34	rin: 6.7	pres: Dry-Ice	batch: 3
GSM1090729	PFC	age: 93	gender: F	disease: A	pmi: 14.07	ph: 6.67	rin: 6.7	pres: LNV	batch: 3
GSM1090730	PFC	age: 90	gender: F	disease: A	pmi: 11.8	ph: 6.71	rin: 7.2	pres: LNV	batch: 3

## Sheet: GSE150696
Sample	Tissue	Age	Gender	Group	PMI
GSM4556850	prefrontal cortex brain	age: 84	Sex: Female	AD	pmi: 30
GSM4556851	prefrontal cortex brain	age: 72	Sex: Female	AD	pmi: 67
GSM4556852	prefrontal cortex brain	age: 84	Sex: Female	AD	pmi: 24.5
GSM4556853	prefrontal cortex brain	age: 90	Sex: Female	AD	pmi: 74
GSM4556854	prefrontal cortex brain	age: 86	Sex: Female	AD	pmi: 14
GSM4556855	prefrontal cortex brain	age: 88	Sex: Male	AD	pmi: 29
GSM4556856	prefrontal cortex brain	age: 97	Sex: Male	AD	pmi: 18
GSM4556857	prefrontal cortex brain	age: 88	Sex: Male	AD	pmi: 17.5
GSM4556858	prefrontal cortex brain	age: 82	Sex: Male	AD	pmi: 70
GSM4556859	prefrontal cortex brain	age: 79	Sex: Female	CTRL	pmi: 38
GSM4556860	prefrontal cortex brain	age: 96	Sex: Female	CTRL	pmi: 72
GSM4556861	prefrontal cortex brain	age: 85	Sex: Male	CTRL	pmi: 42
GSM4556862	prefrontal cortex brain	age: 90	Sex: Female	CTRL	pmi: 74
GSM4556863	prefrontal cortex brain	age: 89	Sex: Female	CTRL	pmi: 65
GSM4556864	prefrontal cortex brain	age: 86	Sex: Male	CTRL	pmi: 6
GSM4556865	prefrontal cortex brain	age: 80	Sex: Male	CTRL	pmi: 35
GSM4556866	prefrontal cortex brain	age: 77	Sex: Male	CTRL	pmi: 96
GSM4556867	prefrontal cortex brain	age: 80	Sex: Female	CTRL	pmi: 22
